# Supplementary material for: Identification of genes regulated by Wnt/β-catenin pathway and involved in apoptosis via microarray analysis
Source: BMC Cancer. 2006 Sep 7;6:221. doi: 10.1186/1471-2407-6-221 (PMC1574340; doi:10.1186/1471-2407-6-221)
Supplement: Additional File 1 — all microarray data and annotation. The data provided all probes annotation in the microarray and expression values [file 1471-2407-6-221-S1.xls]

## Sheet: 1548_array_data
Accession	ProteinID	GeneID	Symbol	GeneName	Location	P-VALUE	ProbeID	1_F635Mean-B635	1_F532Mean-B532	2_F635Mean-B635	2_F532Mean-B532	3_F635Mean-B635	3_F532Mean-B532	4_F635Mean-B635	4_F532Mean-B532	5_F635Mean-B635	5_F532Mean-B532	R1	R2	R3	R4	R5	>1.5_NUM<0.5_NUM
NM_030937	NP_112199.1	81669	CCNL2	cyclin L2	1p36.33	NULL	Ap1	80	96	34	40.7166	80	92.4294	4	23.2272	90.276	80	0	0	0	0	0	0	0
AF277178	AAK07538.1					0.640694	Ap4	80	96	443	583.265	63	167.528	50	60.5927	78.9915	169	0	1.31663	0.376056	0	2.13947	1	1
NM_003820	NP_003811.2	8764	TNFRSF14	tumor necrosis factor receptor superfamily,member 14 (herpesvirus entry mediator)	1p36.3-p36.2	NULL	Ap7	53	86.4	37	38.6808	80	92.4294	80	80.7903	90.276	80	0	0	0	0	0	0	0
NM_004402	NP_004393.1	1677	DFFB	DNA fragmentation factor, 40kDa, betapolypeptide (caspase-activated DNase)	1p36.3	NULL	Ap10	77	96	14	21.3762	80	92.4294	3	43.4248	90.276	80	0.802083	0	0	0	0	0	0
NM_001561	NP_001552.2	3604	TNFRSF9	tumor necrosis factor receptor superfamily,member 9	1p36	NULL	Ap13	2	75.6	260	307.41	18	25.4181	26	32.3161	58.6794	141	0	1.18235	0	0	0	0	0
NM_004958	NP_004949.1	2475	FRAP1	FK506 binding protein 12-rapamycin associatedprotein 1	1p36.2	0.235064	Ap16	23757	19322.4	98	142.508	25	31.1949	77	68.6718	68.8355	237	1.22951	1.45416	0	1.12128	3.44299	1	0
NM_001243	NP_001234.1	943	TNFRSF8	tumor necrosis factor receptor superfamily,member 8	1p36	NULL	Ap19	211	288	37	38.6808	80	92.4294	8	17.1679	90.276	80	0.732639	0	0	0	0	0	0
U58668						0.0938577	Ap22	80	96	14825	16016.9	9551	7083.56	7547	5524.04	11138.9	11589	0	1.0804	1.34833	1.36621	1.0404	0	0
NM_005131	NP_005122.1	9984	THOC1	THO complex 1	18p11.32	0.0339104	Ap25	8	135.6	48	76.3436	83	101.672	177	105.027	89.1476	214	0	0	0.816348	1.68527	2.40051	2	0
NM_000952	NP_000943.1	5724	PTAFR	platelet-activating factor receptor	1p35-p34.3	NULL	Ap28	74	183.6	13	65.1466	80	92.4294	1	17.1679	90.276	80	0.40305	0	0	0	0	0	1
NM_005356	NP_005347.2	3932	LCK	lymphocyte-specific protein tyrosine kinase	1p34.3	NULL	Ap31	80	96	25	54.9674	2	47.37	11	20.1976	10.1561	18	0	0	0	0	0	0	0
NM_005095	NP_005086.2	9202	ZNF262	zinc finger, MYM-type 4	1p32-p34	NULL	Ap34	386	579.6	28	60.057	30	57.7683	71	46.4544	10.1561	81	0.665977	0	0	0	0	0	0
NM_004195	NP_004186.1	8784	TNFRSF18	tumor necrosis factor receptor superfamily,member 18	1p36.3	NULL	Ap2	537	492	32	218.852	80	92.4294	2	14.1383	90.276	80	1.09146	0	0	0	0	0	0
NM_033489	NP_277024.1	984	CDC2L1	cell division cycle 2-like 1 (PITSLREproteins)	1p36	0.806669	Ap5	91	307.2	39	99.7557	155	213.743	146	128.255	123.001	283	0.296224	0	0.72517	1.13836	2.30079	1	1
NM_017818	NP_060288.2	49856	WDR8	WD repeat domain 8	1p36.3	0.101263	Ap8	357	380.4	73	123.168	216	186.014	190	166.63	251.644	400	0.938486	1.68723	1.1612	1.14025	1.58954	2	0
NM_003268	NP_003259.2	7100	TLR5	toll-like receptor 5	1q41-q42	NULL	Ap11	511	693.6	10	24.43	34	113.226	23	29.2865	90.276	80	0.736736	0	0	0	0	0	0
NM_020987	NP_066267.2	288	ANK3	ankyrin 3, node of Ranvier (ankyrin G)	10q21	0.603126	Ap14	125	255.6	12	54.9674	145	146.732	242	205.005	130.9	281	0.489045	0	0.988199	1.18046	2.14667	1	1
NM_020350	NP_065083.2	57085	AGTRAP	angiotensin II receptor-associated protein[Homo	1p36.22	0.733566	Ap17	145	279.6	52	120.114	203	254.181	170	187.837	253.901	375	0.518598	0	0.798644	0.905038	1.47695	0	0
NM_001066	NP_001057.1	7133	TNFRSF1B	tumor necrosis factor receptor superfamily,member 1B	1p36.3-p36.2	NULL	Ap20	2027	1792.8	22	66.1645	49	91.274	55	49.4841	22.569	87	1.13063	0	0	0	0	0	0
NM_002584	NP_002575.1	5081	PAX7	paired box gene 7	1p36.2-p36.12	0.315968	Ap23	217	435.6	60	119.096	61	100.517	75	66.652	29.3397	94	0.498163	0	0.606863	1.12525	0	0	1
NM_006142	NP_006133.1	2810	SFN	stratifin	1p36.11	0.0207443	Ap26	1131	1038	214	344.055	812	662.025	477	366.586	928.715	1264	1.0896	1.60773	1.22654	1.3012	1.36102	1	0
XM_378848	XP_378848.1	85028	LOC85028	chromosome 1 open reading frame 79		0.531742	Ap29	46	218.4	87	130.293	81	151.353	40	46.4544	63.1932	117	0	1.49762	0.535172	0	1.85146	1	0
NM_004964	NP_004955.2	3065	HDAC1	histone deacetylase 1	1p34	0.249768	Ap32	175	296.4	124	232.085	456	387.048	397	292.865	466.05	650	0.590418	1.87165	1.17815	1.35557	1.3947	1	0
NM_000831	NP_000822.2	2899	GRIK3	glutamate receptor, ionotropic, kainate 3	1p34-p33	NULL	Ap35	1307	1198.8	24	100.774	24	78.565	13	16.1581	90.276	80	1.09026	0	0	0	0	0	0
NM_003327	NP_003318.1	7293	TNFRSF4	tumor necrosis factor receptor superfamily,member 4	1p36	NULL	Ap3	17	132	71	169.992	65	106.294	29	45.4446	24.8259	78	0	2.39425	0.611513	0	0	1	0
NM_017818	NP_060288.2	49856	WDR8	WD repeat domain 8	1p36.3	0.101263	Ap8	526	574.8	230	408.184	528	447.127	262	218.134	208.763	354	0.915101	1.77471	1.18087	1.2011	1.6957	2	0
NM_005427	NP_005418.1	7161	TP73	tumor protein p73	1p36.3	NULL	Ap9	153	285.6	15	57.0032	80	92.4294	9	26.2569	3.38535	48	0.535714	0	0	0	0	0	0
NM_148968	NP_683869.1	8718	TNFRSF25	tumor necrosis factor receptor superfamily,member 25	1p36.2	0.146682	Ap12	924	840	104	206.637	203	210.277	67	63.6224	99.3036	182	1.1	1.98689	0.965394	1.05309	1.83276	2	0
NM_213566	NP_998731.1	1676	DFFA	DNA fragmentation factor, 45kDa, alphapolypeptide	1p36.3-p36.2	NULL	Ap15	732	891.6	33	114.006	54	102.828	18	32.3161	13.5414	57	0.820996	0	0	0	0	0	0
NM_014874	NP_055689.1	9927	MFN2	mitofusin 2	1p36.22	0.164464	Ap18	294	398.4	184	379.682	366	308.483	219	163.6	297.911	450	0.737952	2.06349	1.18645	1.33863	1.51052	2	0
NM_003576	NP_003567.2	8428	STK24	serine/threonine kinase 24 (STE20 homolog,yeast)	13q31.2-q32.3	0.1708	Ap21	97	217.2	193	388.844	281	318.881	216	207.025	208.763	321	0.446593	2.01473	0.881206	1.04335	1.53763	2	1
NM_000300	NP_000291.1	5320	PLA2G2A	phospholipase A2, group IIA (platelets,synovial fluid)	1p35	0.386704	Ap24	166	205.2	260	429.56	119	151.353	274	223.183	187.323	247	0.808967	1.65215	0.786241	1.22769	1.31858	1	0
NM_004672	NP_004663.3	9064	MAP3K6	mitogen-activated protein kinase kinase kinase6	1p36.11	NULL	Ap27	68	204	48	190.35	38	75.0989	70	72.7113	30.4682	106	0.333333	0	0	0.962712	0	0	1
NM_012392	NP_036524.1	553115	PEF1	protein coding	1p34	0.446788	Ap30	41	249.6	137	335.912	66	78.565	69	79.7804	33.8535	96	0	2.45191	0.840069	0.864874	0	1	0
NM_145007	NP_659444.1	204801	NALP11	NACHT, leucine rich repeat and PYD containing11	19q13.42-q13.43	NULL	Ap33	80	96	53	207.655	24	75.0989	61	81.8002	18.0552	61	0	0	0	0.745719	0	0	0
NM_004073	NP_004064.2	1263	PLK3	polo-like kinase 3 (Drosophila)	1p34.1	NULL	Ap36	139	442.8	34	85.5049	15	50.8361	63	57.5631	3.38535	22	0.313911	0	0	0	0	0	1
NM_007051	NP_008982.1	11124	FAF1	Fas (TNFRSF6) associated factor 1	1p33	NULL	Ap37	80	96	237	299.267	12	6.9322	59	58.573	69.9639	202	0	1.26273	0	0	2.8872	1	0
NM_174936	NP_777596.2	255738	PCSK9	proprotein convertase subtilisin/kexin type 9[Homo	1p32.3	NULL	Ap40	80	96	55	63.1107	12	27.7288	11	8.07903	90.276	80	0	0	0	0	0	0	0
NM_032027	NP_114416.1	83941	TM2D1	TM2 domain containing 1	1p31.3	NULL	Ap43	12	52.8	81	92.6303	1	18.4859	19	8.07903	90.276	80	0	1.14358	0	0	0	0	0
NM_198715	NP_942008.1	5733	PTGER3	prostaglandin E receptor 3 (subtype EP3)	1p31.2	NULL	Ap46	80	96	41	52.9316	80	92.4294	80	80.7903	90.276	80	0	0	0	0	0	0	0
NM_016009	NP_057093.1	51100	SH3GLB1	SH3-domain GRB2-like endophilin B1	1p22	NULL	Ap49	20	122.4	128	167.956	6	24.2627	37	46.4544	11.2845	91	0	1.31216	0	0	0	0	0
NM_002232	NP_002223.2	3738	KCNA3	potassium voltage-gated channel, shaker-relatedsubfamily, member 3	1p13.3	NULL	Ap52	80	96	33	42.7524	80	92.4294	80	80.7903	90.276	80	0	0	0	0	0	0	0
NM_009587	NP_033665.1	3965	LGALS9	lectin, galactoside-binding, soluble, 9(galectin 9)	17q11.2	0.00163148	Ap55	201	270	128	144.544	8	55.4576	80	80.7903	90.276	80	0.744444	1.12925	0	0	0	0	0
NM_024408	NP_077719.2	4853	NOTCH2	Notch homolog 2 (Drosophila)	1p13-p11	NULL	Ap58	80	96	80	81.4332	80	92.4294	80	80.7903	90.276	80	0	0	0	0	0	0	0
NM_021960	NP_068779.1	4170	MCL1	myeloid cell leukemia sequence 1 (BCL2-related)[Homo	1q21	0.284915	Ap61	576	529.2	138	181.189	83	105.138	107	99.978	206.506	412	1.08844	1.31296	0.789436	1.07024	1.9951	1	0
NM_002965	NP_002956.1	6280	S100A9	S100 calcium binding protein A9 (calgranulinB)	1q21	NULL	Ap64	537	501.6	80	81.4332	80	92.4294	80	80.7903	90.276	80	1.07057	0	0	0	0	0	0
NM_001826	NP_001817.1	1163	CKS1B	CDC28 protein kinase regulatory subunit 1B[Homo	1q21.2	0.332728	Ap67	110	258	140	205.619	233	194.102	317	237.322	312.581	586	0.426357	1.46871	1.2004	1.33574	1.87472	1	1
NM_033657	NP_387506.1	7818	DAP3	death associated protein 3	1q21-q22	0.0226885	Ap70	6392	4898.4	156	248.371	210	184.859	245	202.986	357.719	598	1.30492	1.59212	1.136	1.20698	1.6717	2	0
AJ012500						NULL	Ap38	110	132	53	79.3974	42	93.5847	14	26.2569	90.276	80	0.833333	0	0	0	0	0	0
NM_006252	NP_006243.2	5563	PRKAA2	protein kinase, AMP-activated, alpha 2catalytic subunit	1p31	0.17129	Ap41	241	306	2421	2847.11	2548	1787.35	1879	1234.07	1624.97	1873	0.787582	1.17601	1.42557	1.5226	1.15264	1	0
NM_032852	NP_116241.2	84938	APG4C	ATG4 autophagy related 4 homolog C (S.cerevisiae)	1p31.3	NULL	Ap44	18	24	29	48.8599	46	49.6808	60	50.4939	7.89915	62	0	0	0	0	0	0	0
NM_024686	NP_078962.3	79739	FLJ23033	tubulin tyrosine ligase-like family, member 7[Homo	1p31.1	0.770157	Ap47	765	728.4	41	111.971	99	123.624	116	89.8792	36.1104	127	1.05025	0	0.800814	1.29062	0	0	0
NM_032270	NP_115646.2	84230	FAD158	leucine rich repeat containing 8 family,member C	1p22.2	NULL	Ap50	234	430.8	6	24.43	80	92.4294	80	80.7903	39.4958	82	0.543175	0	0	0	0	0	0
NM_000560	NP_000551.1	963	CD53	CD53 antigen	1p13	0.136042	Ap53	423	547.2	133	292.142	308	277.288	189	133.304	264.057	505	0.773026	2.19655	1.11076	1.41781	1.91246	2	0
NM_000964	NP_000955.1	5914	RARA	retinoic acid receptor, alpha	17q21	0.0316696	Ap56	12	97.2	75	116.042	94	161.751	95	83.82	100.432	194	0	1.54723	0.581139	1.13338	1.93165	2	0
AF231140			PNAS-6			0.162023	Ap59	755	660	348	446.865	176	203.345	188	167.64	156.855	246	1.14394	1.28409	0.865526	1.12145	1.56833	1	0
NM_138278	NP_612122.1	149428	BNIPL	BCL2/adenovirus E1B 19kD interacting protein like	1q21.2	NULL	Ap62	2976	3325.2	117	194.422	8	63.5452	36	45.4446	48.5234	146	0.894984	1.66172	0	0	0	1	0
NM_002964	NP_002955.2	6279	S100A8	S100 calcium binding protein A8 (calgranulinA)	1q21	0.378807	Ap65	64	234	291	472.313	308	241.472	184	139.363	150.084	275	0.273504	1.62307	1.27551	1.32029	1.83231	2	1
NM_182741	NP_877418.1	4582	MUC1	mucin 1, transmembrane	1q21	0.328615	Ap68	2789	1826.4	856	1069.83	1183	1227	466	574.621	1234.52	1395	1.52705	1.2498	0.96414	0.810969	1.12999	1	0
NM_021948	NP_068767.3	63827	BCAN	brevican	1q31	NULL	Ap71	154	280.8	81	147.598	38	93.5847	25	39.3853	13.5414	88	0.548433	1.82219	0	0	0	1	0
NM_014762	NP_055577.1	1718	DHCR24	24-dehydrocholesterol reductase	1p33-p31.1	0.00152477	Ap39	30	171.6	236	465.187	1109	675.89	1446	776.597	621.776	1083	0	1.97113	1.6408	1.86197	1.74178	4	0
NM_002228	NP_002219.1	3725	JUN	v-jun sarcoma virus 17 oncogene homolog (avian)[Homo	1p32-p31	0.161632	Ap42	1248	1072.8	65	136.401	55	102.828	196	132.294	392.701	402	1.16331	2.09847	0	1.48155	1.02368	1	0
NM_002600	NP_002591.2	5142	PDE4B	phosphodiesterase 4B, cAMP-specific(phosphodiesterase E4 dunce homolog, Drosophila)	1p31	NULL	Ap45	8	49.2	40	138.436	15	60.0791	16	30.2964	90.276	80	0	0	0	0	0	0	0
NM_003921	NP_003912.1	8915	BCL10	B-cell CLL/lymphoma 10	1p22	0.00818004	Ap48	269	246	483	652.484	527	404.378	206	144.413	233.589	285	1.0935	1.3509	1.30323	1.42647	1.22009	0	0
NM_006402	NP_006393.2	10542	HBXIP	hepatitis B virus x interacting protein	1p13.3	NULL	Ap51	422	350.4	45	81.4332	80	92.4294	80	80.7903	90.276	80	1.20434	0	0	0	0	0	0
NM_002524	NP_002515.1	4893	NRAS	neuroblastoma RAS viral (v-ras) oncogene homolog[Homo	1p13.2	0.0420671	Ap54	1391	1020	104	262.622	117	94.7401	103	71.7014	133.157	277	1.36373	2.52521	1.23496	1.43651	2.08025	2	0
NM_006784	NP_006775.1	10885	WDR3	WD repeat domain 3	1p13-p12	0.22507	Ap57	67	224.4	157	385.79	166	125.935	316	187.837	142.185	253	0.298574	2.45726	1.31814	1.68231	1.77938	3	1
NM_030920	NP_112182.1	81611	ANP32E	acidic (leucine-rich) nuclear phosphoprotein32 family, member E	1q21.2	0.0661793	Ap60	716	940.8	400	756.311	553	375.494	636	358.507	279.856	442	0.761054	1.89078	1.47273	1.77402	1.57939	3	0
NM_005060	NP_005051.2	6097	RORC	RAR-related orphan receptor C	1q21	0.487516	Ap63	363	420	69	226.995	23	83.1864	67	75.7409	20.3121	65	0.864286	3.28978	0	0.884594	0	1	0
NM_003029	NP_003020.2	6464	SHC1	SHC (Src homology 2 domain containing)transforming protein 1	1q21	0.599583	Ap66	72	176.4	377	666.734	285	343.144	817	798.814	104.946	180	0.408163	1.76853	0.830555	1.02277	1.71517	2	1
NM_003993	NP_003984.2	1196	CLK2	CDC-like kinase 2	1q21	0.556759	Ap69	4	51.6	225	487.581	141	155.975	632	755.389	50.7803	119	0	2.16703	0.903994	0.836654	0	1	0
NM_006183	NP_006174.1	4922	NTS	neurotensin	12q21	NULL	Ap72	18	14.4	44	136.401	25	68.1667	27	41.405	6.7707	31	0	0	0	0	0	0	0
NM_002432	NP_002423.1	4332	MNDA	myeloid cell nuclear differentiation antigen[Homo	1q22	NULL	Ap73	16	10.8	25	70.2361	2	33.5056	16	28.2766	90.276	80	0	0	0	0	0	0	0
NM_004833	NP_004824.1	9447	AIM2	absent in melanoma 2	1q22	NULL	Ap76	31	69.6	31	68.2003	80	92.4294	5	7.06915	90.276	80	0	0	0	0	0	0	0
NM_003768	NP_003759.1	8682	PEA15	phosphoprotein enriched in astrocytes 15	1q21.1	NULL	Ap79	67	78	58	82.4511	5	15.0198	47	53.5236	27.0828	86	0.858974	0	0	0	0	0	0
NM_021642	NP_067674.1	2212	FCGR2A	Fc fragment of IgG, low affinity IIa, receptor(CD32)	1q23	NULL	Ap82	14	69.6	128	133.347	11	13.8644	14	11.1087	90.276	80	0	1.04177	0	0	0	0	0
NM_017542	NP_060012.3	57645	POGK	pogo transposable element with KRAB domain	1q24.1	NULL	Ap85	33	204	77	115.024	25	36.9717	66	38.3754	90.276	80	0	1.49382	0	0	0	0	0
NM_000878	NP_000869.1	3560	IL2RB	interleukin 2 receptor, beta	22q13.1	0.157877	Ap88	10	120	89	132.329	3	28.8842	80	80.7903	12.413	458	0	1.48684	0	0	0	0	0
NM_021133	NP_066956.1	6041	RNASEL	ribonuclease L (2',5'-oligoisoadenylatesynthetase-dependent)	1q25	NULL	Ap91	45	117.6	100	147.598	13	68.1667	16	27.2667	13.5414	85	0	1.47598	0	0	0	0	0
NM_024420	NP_077734.1	5321	PLA2G4A	phospholipase A2, group IVA (cytosolic,calcium-dependent)	1q25	NULL	Ap94	299	339.6	113	152.687	10	58.9237	30	31.3062	24.8259	142	0.880448	1.35121	0	0	0	0	0
NM_006763	NP_006754.1	7832	BTG2	BTG family, member 2	1q32	NULL	Ap97	80	96	47	72.272	11	48.5254	30	22.2173	18.0552	83	0	0	0	0	0	0	0
NM_031437	NP_113625.1	83593	RASSF5	Ras association (RalGDS/AF-6) domain family 5[Homo	1q32.1	0.648895	Ap100	93	216	455	544.585	122	120.158	96	72.7113	273.085	405	0.430556	1.19689	1.01533	1.32029	1.48305	0	1
NM_006850	NP_006841.1	11009	IL24	interleukin 24	1q32	NULL	Ap103	78	390	14	15.2687	80	92.4294	80	80.7903	90.276	80	0.2	0	0	0	0	0	1
NM_004619	NP_004610.1	7188	TRAF5	TNF receptor-associated factor 5	1q32	NULL	Ap106	43	106.8	53	69.2182	36	61.2345	50	70.6915	27.0828	89	0	0	0	0	0	0	0
NM_152501	NP_689714.2	149628	PYHIN1	pyrin and HIN domain family, member 1	1q23.1	NULL	Ap74	369	358.8	76	123.168	33	140.955	2	12.1185	90.276	80	1.02843	1.62063	0	0	0	1	0
NM_001639	NP_001630.1	325	APCS	amyloid P component, serum	1q21-q23	NULL	Ap77	5094	5150.4	32	59.0391	16	39.2825	3	8.07903	90.276	80	0.989049	0	0	0	0	0	0
XM_375495	XP_375495.1	9625	AATK	apoptosis-associated tyrosine kinase		NULL	Ap80	80	223.2	221	283.998	151	138.644	40	43.4248	50.7803	120	0	1.28506	1.08912	0	0	0	0
NM_007348	NP_031374.1	22926	ATF6	activating transcription factor 6	1q22-q23	0.577338	Ap83	346	550.8	854	1128.87	2060	1924.84	673	627.135	1143.12	1462	0.628177	1.32186	1.07022	1.07313	1.27896	0	0
NM_000655	NP_000646.1	6402	SELL	selectin L (lymphocyte adhesion molecule 1)[Homo	1q23-q25	NULL	Ap86	472	618	44	99.7557	32	83.1864	11	20.1976	2.2569	59	0.763754	0	0	0	0	0	0
NM_003326	NP_003317.1	7292	TNFSF4	tumor necrosis factor (ligand) superfamily,member 4 (tax-transcriptionally activated glycoprotein 1, 34kDa)	1q25	0.338043	Ap89	8	58.8	110	197.476	145	209.121	70	77.7607	63.1932	178	0	1.79523	0.693377	0.900198	2.81676	2	0
NM_005562	NP_005553.1	3918	LAMC2	laminin, gamma 2	1q25-q31	0.507518	Ap92	478	493.2	101	158.795	193	238.006	76	66.652	42.8811	117	0.969181	1.57223	0.810905	1.14025	0	1	0
NM_002838	NP_002829.2	5788	PTPRC	protein tyrosine phosphatase, receptor type, C[Homo	1q31-q32	NULL	Ap95	620	578.4	41	66.1645	4	24.2627	17	21.2075	30.4682	41	1.07192	0	0	0	0	0	0
NM_002393	NP_002384.1	4194	MDM4	Mdm4, transformed 3T3 cell double minute 4, p53binding protein (mouse)	1q32	0.0847051	Ap98	37	277.2	150	202.565	203	196.412	98	82.8101	116.23	179	0	1.35043	1.03354	1.18343	1.54004	1	0
NM_000572	NP_000563.1	3586	IL10	interleukin 10	1q31-q32	0.00794566	Ap101	2247	1866	288	414.291	264	232.229	262	193.897	182.809	269	1.20418	1.43851	1.13681	1.35123	1.47148	0	0
NM_005449	NP_005440.1	9214	FAIM3	Fas apoptotic inhibitory molecule 3	1q32.1	NULL	Ap104	985	680.4	64	97.7198	10	101.672	28	34.3359	90.276	80	1.44768	1.52687	0	0	0	1	0
AF000267			WA1			0.0126111	Ap107	32	109.2	1175	1422.03	860	650.472	1274	914.95	1044.94	1223	0	1.21024	1.32212	1.39243	1.1704	0	0
NM_005531	NP_005522.1	3428	IFI16	interferon, gamma-inducible protein 16	1q22	0.0144112	Ap75	959	868.8	238	414.291	395	255.336	335	166.63	221.176	421	1.10382	1.74072	1.54698	2.01044	1.90346	4	0
NM_000567	NP_000558.1	1401	CRP	C-reactive protein, pentraxin-related	1q21-q23	NULL	Ap78	1290	1162.8	58	155.741	12	28.8842	5	10.0988	90.276	80	1.10939	0	0	0	0	0	0
NM_032998	NP_127491.1	9191	DEDD	death effector domain containing	1q23.3	0.0891481	Ap81	17	226.8	410	679.967	371	316.571	168	153.502	121.873	217	0	1.65846	1.17193	1.09445	1.78055	2	0
NM_019026	NP_061899.1	54499	TMCC4	transmembrane and coiled-coil domains 1	1q22-q25	0.328798	Ap84	154	314.4	397	608.713	520	428.641	543	402.942	375.774	548	0.489822	1.53328	1.21314	1.34759	1.45832	1	1
AJ012497						NULL	Ap87	119	286.8	26	121.132	2	88.9633	14	30.2964	18.0552	50	0.414923	0	0	0	0	0	1
NM_007314	NP_009298.1	27	ABL2	v-abl Abelson murine leukemia viral oncogenehomolog 2 (arg, Abelson-related gene)	1q24-q25	0.187704	Ap90	80	96	141	374.593	55	115.537	104	84.8298	64.3217	105	0	2.65669	0	1.22598	1.63242	2	0
NM_000963	NP_000954.1	5743	PTGS2	prostaglandin-endoperoxide synthase 2(prostaglandin G/H synthase and cyclooxygenase)	1q25.2-q25.3	0.03605	Ap93	1103	684	135	230.049	51	103.983	242	184.808	227.947	516	1.61257	1.70407	0	1.30947	2.26368	3	0
NM_000364	NP_000355.1	7139	TNNT2	troponin T type 2 (cardiac)	1q32	NULL	Ap96	111	344.4	80	81.4332	80	92.4294	41	41.405	31.5966	38	0.3223	0	0	0	0	0	1
NM_022731	NP_073568.1	64710	NUCKS	nuclear casein kinase and cyclin-dependentkinase substrate 1	1q32.1	0.0262684	Ap99	848	892.8	233	550.692	442	254.181	1000	440.307	93.6614	219	0.949821	2.36349	1.73892	2.27114	2.33821	4	0
NM_013371	NP_037503.2	29949	IL19	interleukin 19	1q32.2	0.398512	Ap102	1013	1096.8	103	301.303	43	132.867	73	62.6125	21.4406	69	0.923596	2.92527	0	1.1659	0	1	0
NM_016298	NP_057382.1	51725	FBXO40	F-box protein 40	3q13.33	0.178767	Ap105	80	96	744	968.037	344	330.435	747	547.354	182.809	206	0	1.30113	1.04105	1.36475	1.12686	0	0
NM_032587	NP_115976.2	84674	CARD6	caspase recruitment domain family, member 6[Homo	5p13.1	0.0620903	Ap108	35	86.4	306	596.498	399	402.068	1159	679.649	93.6614	144	0	1.94934	0.99237	1.70529	1.53745	3	0
NM_012094	NP_036226.1	25824	PRDX5	peroxiredoxin 5	11q13	0.24371	Ap109	67	175.2	355	490.635	116	217.209	389	397.892	587.923	1010	0.38242	1.38207	0.534048	0.977651	1.71791	1	1
NM_002600	NP_002591.2	5142	PDE4B	phosphodiesterase 4B, cAMP-specific(phosphodiesterase E4 dunce homolog, Drosophila)	1p31	NULL	Ap45	50	163.2	17	26.4658	80	92.4294	63	78.7706	90.276	80	0	0	0	0.799791	0	0	0
NM_022051	NP_071334.1	54583	EGLN1	egl nine homolog 1 (C. elegans)	1q42.1	0.197336	Ap115	80	96	66	85.5049	24	58.9237	86	75.7409	92.5329	176	0	1.29553	0	1.13545	1.90203	1	0
NM_005465	NP_005456.1	10000	AKT3	v-akt murine thymoma viral oncogene homolog 3(protein kinase B, gamma)	1q43-q44	NULL	Ap118	98	220.8	397	559.853	22	33.5056	51	42.4149	29.3397	105	0.443841	1.41021	0	0	0	0	1
NM_004895	NP_004886.3	114548	CIAS1	cold autoinflammatory syndrome 1	1q44	NULL	Ap121	120	391.2	32	53.9495	80	92.4294	14	16.1581	90.276	80	0.306748	0	0	0	0	0	1
NM_003183	NP_003174.2	6868	ADAM17	ADAM metallopeptidase domain 17 (tumornecrosis factor, alpha, converting enzyme)	2p25	0.88097	Ap124	91	130.8	81	103.827	37	83.1864	92	82.8101	44.0096	176	0.695719	1.28182	0	1.11098	0	0	0
NM_004040	NP_004031.1	388	RHOB	ras homolog gene family, member B	2p24	0.703479	Ap127	354	506.4	68	99.7557	47	147.887	94	149.462	173.781	285	0.699052	1.467	0	0.628922	1.63999	1	0
NM_004749	NP_004740.2	9238	TBRG4	transforming growth factor beta regulator 4[Homo	7p14-p13	0.0867134	Ap130	4300	3769.2	93	173.046	21	42.7486	40	35.3458	161.368	335	1.14083	1.8607	0	0	2.076	2	0
NM_002759	NP_002750.1	5610	EIF2AK2	eukaryotic translation initiation factor2-alpha kinase 2	2p22-p21	0.778739	Ap133	143	278.4	405	500.814	145	190.636	125	85.8397	347.563	452	0.513649	1.23658	0.760614	1.4562	1.30048	0	0
NM_020532	NP_065393.1	57142	RTN4	reticulon 4	2p16.3	0.972856	Ap136	143	469.2	2551	2777.89	1819	1451.14	1666	1191.66	3697.93	3657	0.304774	1.08894	1.2535	1.39805	0.988931	0	1
NM_001124	NP_001115.1	133	ADM	adrenomedullin	11p15.4	0.457339	Ap139	426	788.4	61	93.6482	54	95.8955	82	49.4841	95.9183	229	0.540335	1.53522	0	0	2.38745	2	0
NM_021913	NP_068713.2	558	AXL	AXL receptor tyrosine kinase	19q13.1	0.510616	Ap142	394	763.2	319	411.238	59	173.305	87	67.6619	234.718	374	0.516247	1.28915	0	1.2858	1.5934	1	0
NM_005426	NP_005417.1	7159	TP53BP2	tumor protein p53 binding protein, 2	1q42.1	0.833869	Ap110	165	458.4	650	859.12	172	295.774	198	156.531	521.344	650	0.359948	1.32172	0.581525	1.26492	1.24678	0	1
NM_000447	NP_000438.1	5664	PSEN2	presenilin 2 (Alzheimer disease 4)	1q31-q42	0.627206	Ap113	639	836.4	202	279.927	157	279.599	127	110.077	152.341	253	0.763989	1.38578	0.561519	1.15374	1.66075	1	0
NM_006499	NP_006490.3	3964	LGALS8	lectin, galactoside-binding, soluble, 8(galectin 8)	1q42-q43	NULL	Ap116	2431	1705.2	56	98.7378	63	158.285	80	62.6125	15.7983	93	1.42564	0	0.398016	0	0	0	1
NM_016076	NP_057160.2	51029	PNAS-4	chromosome 1 open reading frame 121	1q44	0.0835094	Ap119	2120	1797.6	266	375.611	267	310.794	217	146.432	256.158	429	1.17935	1.41207	0.859091	1.48191	1.67475	1	0
NM_005018	NP_005009.1	5133	PDCD1	programmed cell death 1	2q37.3	0.0501207	Ap122	536	505.2	1046	1246.95	959	622.743	601	391.833	865.521	963	1.06097	1.19211	1.53996	1.53382	1.11262	2	0
NM_006826	NP_006817.1	10971	YWHAQ	tyrosine 3-monooxygenase/tryptophan5-monooxygenase activation protein, theta polypeptide	2p25.1	0.293194	Ap125	73	152.4	303	440.757	858	656.248	1084	726.103	778.631	1103	0.479003	1.45464	1.30743	1.4929	1.41659	0	1
NM_004881	NP_004872.2	9540	TP53I3	tumor protein p53 inducible protein 3	2p23.3	0.0730379	Ap128	425	450	492	619.91	218	183.703	181	139.363	180.552	292	0.944444	1.25998	1.1867	1.29876	1.61726	1	0
NM_021209	NP_067032.3	58484	CARD12	caspase recruitment domain family, member 12[Homo	2p22-p21	NULL	Ap131	655	744	58	86.5228	17	60.0791	2	9.08891	90.276	80	0.880376	0	0	0	0	0	0
NM_021097	NP_066920.1	6546	SLC8A1	solute carrier family 8 (sodium/calciumexchanger), member 1	2p23-p22	0.191866	Ap134	1218	1233.6	509	607.695	195	184.859	148	118.156	63.1932	134	0.987354	1.1939	1.05486	1.25258	2.12048	1	0
NM_002908	NP_002899.1	5966	REL	v-rel reticuloendotheliosis viral oncogenehomolog (avian)	2p13-p12	0.0774905	Ap137	22	182.4	431	622.964	263	272.667	195	140.373	282.113	430	0	1.44539	0.964548	1.38915	1.52421	1	0
NM_006048	NP_006039.2	10277	UBE4B	ubiquitination factor E4B (UFD2 homolog, yeast)[Homo	1p36.3	0.0105492	Ap140	4923	3273.6	367	493.689	489	436.729	303	236.312	490.876	596	1.50385	1.3452	1.11969	1.2822	1.21416	1	0
NM_003608	NP_003599.2	8477	GPR65	G protein-coupled receptor 65	14q31-q32.1	NULL	Ap143	678	724.8	43	50.8957	80	92.4294	3	7.06915	32.7251	83	0.93543	0	0	0	0	0	0
NM_018212	NP_060682.2	55740	ENAH	enabled homolog (Drosophila)	1q42.13	0.00750708	Ap111	60	164.4	3180	4179.56	1975	1210.82	1662	1106.83	1213.08	1667	0	1.31433	1.63112	1.50159	1.37418	2	0
NM_020247	NP_064632.2	56997	CABC1	chaperone, ABC1 activity of bc1 complex like(S. pombe)	1q42.13	0.0171083	Ap114	7647	4881.6	258	410.22	270	258.802	291	221.164	253.901	369	1.56649	1.59	1.04327	1.31577	1.45332	2	0
NM_007264	NP_009195.1	11318	ADMR	adrenomedullin receptor	12q13.3	NULL	Ap117	80	96	35	123.168	80	92.4294	42	49.4841	44.0096	87	0	0	0	0	0	0	0
NM_031844	NP_114032.1	3192	HNRPU	heterogeneous nuclear ribonucleoprotein U(scaffold attachment factor A)	1q44	0.0444421	Ap120	11	266.4	2378	3574.92	3069	1786.2	5698	3028.63	2536.76	2825	0	1.50333	1.71818	1.88138	1.11363	3	0
AF274944	AAK07521.1					NULL	Ap123	1115	1154.4	24	114.006	80	92.4294	12	22.2173	23.6975	55	0.96587	0	0	0	0	0	0
NM_207480	NP_997363.1	400943	UNQ5830	AILT5830	2p25.1	NULL	Ap126	582	494.4	11	90.5944	2	90.1186	26	31.3062	24.8259	50	1.17718	0	0	0	0	0	0
NM_016085	NP_057169.2	51374	C2orf28	chromosome 2 open reading frame 28	2p23.3	0.346161	Ap129	244	453.6	406	710.505	453	426.33	975	787.706	212.149	322	0.537919	1.75001	1.06256	1.23777	1.5178	2	0
NM_016252	NP_057336.1	57448	BIRC6	baculoviral IAP repeat-containing 6 (apollon)[Homo	2p22-p21	0.0624329	Ap132	325	352.8	170	458.062	232	180.237	573	279.736	86.8907	180	0.921202	2.69448	1.28719	2.04836	2.07157	3	0
NM_018434	NP_060904.2	55819	RNF130	ring finger protein 130	5q35.3	0.351729	Ap135	61737	37848	103	307.41	96	174.46	230	205.005	37.2389	92	1.63118	2.98457	0.550268	1.12192	0	2	0
NM_006333	NP_006324.1	10438	C1D	nuclear DNA-binding protein	2p13-p12	0.279617	Ap138	365	424.8	95	259.568	128	132.867	477	276.707	47.3949	100	0.859228	2.7323	0.963368	1.72385	0	2	0
NM_001718	NP_001709.1	654	BMP6	bone morphogenetic protein 6	6p24-p23	0.121671	Ap141	80	96	4960	5811.28	28503	13891	3229	2080.35	327.251	359	0	1.17163	2.05191	1.55214	1.09702	2	0
NM_015831	NP_056646.1	43	ACHE	acetylcholinesterase (YT blood group)	7q22	0.102173	Ap144	80	96	198	378.664	146	161.751	734	427.179	82.3769	124	0	1.91245	0.90262	1.71825	1.50528	3	0
NM_000591	NP_000582.1	929	CD14	CD14 antigen	5q31.1	NULL	Ap145	80	96	70	85.5049	21	92.4294	33	48.4742	555.198	2326	0	1.2215	0	0	4.1895	1	0
NM_000639	NP_000630.1	356	FASLG	Fas ligand (TNF superfamily, member 6)	1q23	0.342349	Ap148	31	93.6	198	278.909	37	48.5254	127	103.008	2504.03	13541	0	1.40863	0	1.23292	5.40768	1	0
NM_003855	NP_003846.1	8809	IL18R1	interleukin 18 receptor 1	2q12	NULL	Ap151	99	291.6	27	47.842	7	77.4096	2	14.1383	90.276	80	0.339506	0	0	0	0	0	1
NM_138622	NP_619528.1	10018	BCL2L11	BCL2-like 11 (apoptosis facilitator)	2q13	NULL	Ap154	253	349.2	53	77.3615	8	32.3503	7	10.0988	27.0828	106	0.724513	0	0	0	0	0	0
NM_000576	NP_000567.1	3553	IL1B	interleukin 1, beta	2q14	NULL	Ap157	152	230.4	116	160.831	39	103.983	41	50.4939	32.7251	171	0.659722	1.38647	0	0	0	0	0
NM_000312	NP_000303.1	5624	PROC	protein C (inactivator of coagulation factors Vaand VIIIa)	2q13-q14	0.321012	Ap160	26	105.6	279	376.629	96	123.624	114	103.008	302.425	484	0	1.34992	0.776547	1.10671	1.6004	1	0
XM_290994	XP_290994.1	339744	LOC339744	similar to speckle-type POZ protein		NULL	Ap163	32	229.2	141	273.819	58	85.4972	19	29.2865	191.837	328	0	1.94198	0	0	1.70979	2	0
NM_016839	NP_058523.1	5937	RBMS1	RNA binding motif, single stranded interactingprotein 1	2q24.2	NULL	Ap166	349	369.6	60	128.257	14	39.2825	31	37.3655	146.699	275	0.944264	0	0	0	1.87459	1	0
NM_015530	NP_056345.3	26003	GORASP2	golgi reassembly stacking protein 2, 55kDa[Homo	2q31.1-q31.2	NULL	Ap169	213	446.4	53	84.4869	12	63.5452	34	34.3359	107.203	194	0.477151	0	0	0	1.80965	1	1
NM_002210	NP_002201.1	3685	ITGAV	integrin, alpha V (vitronectin receptor, alphapolypeptide, antigen CD51)	2q31-q32	0.0385117	Ap172	1693	1258.8	150	258.55	139	145.576	235	126.235	332.893	505	1.34493	1.72367	0.954826	1.86161	1.517	3	0
NM_007315	NP_009330.1	6772	STAT1	signal transducer and activator oftranscription 1, 91kDa	2q32.2	0.2138	Ap175	80	96	84	153.705	90	160.596	154	94.9286	135.414	306	0	1.82982	0.560412	1.62227	2.25974	3	0
NM_002156	NP_002147.2	3329	HSPD1	heat shock 60kDa protein 1 (chaperonin)	2q33.1	0.171372	Ap178	150	297.6	547	895.765	726	485.254	1104	560.483	2184.68	3114	0.504032	1.6376	1.49612	1.96973	1.42538	2	0
NM_004050	NP_004041.1	599	BCL2L2	BCL2-like 2	14q11.2-q12	NULL	Ap146	76	218.4	27	35.627	80	92.4294	80	80.7903	90.276	80	0.347985	0	0	0	0	0	1
NM_006139	NP_006130.1	940	CD28	CD28 antigen (Tp44)	2q33	0.607787	Ap149	1009	884.4	424	575.122	63	119.003	38	40.3952	216.662	313	1.14089	1.35642	0.529399	0	1.44464	0	0
NM_003853	NP_003844.1	8807	IL18RAP	interleukin 18 receptor accessory protein[Homo	2p24.3-p24.1	0.25614	Ap152	765	813.6	146	205.619	35	80.8757	28	49.4841	138.799	238	0.940265	1.40835	0	0	1.71471	1	0
NM_153712	NP_714923.1	150465	TTL	tubulin tyrosine ligase	2q13	0.0101245	Ap155	2610	2338.8	851	1112.58	412	321.192	274	176.729	613.877	821	1.11596	1.30738	1.28272	1.5504	1.3374	1	0
NM_182915	NP_878919.1	55240	TSAP6	STEAP family member 3	2q14.2	0.199114	Ap158	334	382.8	1098	1317.18	303	287.686	226	190.867	778.631	902	0.872518	1.19962	1.05323	1.18407	1.15844	0	0
NM_003467	NP_003458.1	7852	CXCR4	chemokine (C-X-C motif) receptor 4	2q21	0.594904	Ap161	346	466.8	1186	1357.9	1065	861.904	944	858.397	1306.75	1335	0.741217	1.14494	1.23564	1.09972	1.02162	0	0
NM_004688	NP_004679.1	9111	NMI	N-myc (and STAT) interactor	2p24.3-q21.3	0.0792347	Ap164	797	639.6	185	231.067	134	142.11	174	92.9089	129.772	243	1.24609	1.24901	0.942931	1.8728	1.87252	2	0
NM_002054	NP_002045.1	2641	GCG	glucagon	2q36-q37	0.786685	Ap167	202	357.6	307	415.309	131	155.975	70	66.652	255.03	363	0.564877	1.3528	0.839881	1.05023	1.42336	0	0
NM_000885	NP_000876.1	3676	ITGA4	integrin, alpha 4 (antigen CD49D, alpha 4subunit of VLA-4 receptor)	2q31-q32	0.38305	Ap170	70	207.6	398	561.889	314	236.85	103	82.8101	144.442	284	0.337187	1.41178	1.32573	1.24381	1.96619	1	1
NM_005795	NP_005786.1	10203	CALCRL	calcitonin receptor-like	2q32.1	0.531297	Ap173	134	175.2	82	122.15	76	116.692	33	48.4742	67.707	134	0.76484	1.48963	0.651287	0	1.97912	1	0
NM_004226	NP_004217.1	9262	STK17B	serine/threonine kinase 17b(apoptosis-inducing)	2q32.3	NULL	Ap176	111	194.4	30	69.2182	29	77.4096	27	27.2667	28.2113	103	0.570988	0	0	0	0	0	0
NM_003879	NP_003870.3	8837	CFLAR	CASP8 and FADD-like apoptosis regulator	2q33-q34	0.397209	Ap179	357	433.2	105	145.562	59	70.4774	53	58.573	182.809	255	0.8241	1.3863	0	0	1.3949	0	0
NM_001250	NP_001241.1	958	CD40	CD40 antigen (TNF receptor superfamily member 5)[Homo	20q12-q13.2	NULL	Ap147	170	260.4	119	151.669	39	73.9435	41	50.4939	51.9087	105	0.652842	1.27453	0	0	0	0	0
NM_003854	NP_003845.2	8808	IL1RL2	interleukin 1 receptor-like 2	2q12	0.559308	Ap150	153	370.8	180	304.357	140	154.819	100	77.7607	182.809	258	0.412621	1.69087	0.904281	1.286	1.41131	1	1
NM_022336	NP_071731.1	10913	EDAR	ectodysplasin A receptor	2q11-q13	0.510272	Ap153	636	849.6	187	352.199	69	94.7401	56	61.6026	127.515	190	0.748588	1.88341	0.728308	0	1.49002	1	0
NM_000575	NP_000566.3	3552	IL1A	interleukin 1, alpha	2q14	0.597484	Ap156	402	664.8	207	438.721	62	131.712	87	87.8595	103.817	180	0.604693	2.11943	0.470725	0.990218	1.73381	2	1
NM_013247	NP_037379.1	27429	PRSS25	HtrA serine peptidase 2	2p12	0.853259	Ap159	97	324	280	496.743	248	306.172	376	302.964	379.159	423	0.299383	1.77408	0.810002	1.24107	1.11563	1	1
XM_376144	XP_376144.1	339745	LOC339745	hypothetical protein LOC339745		0.469072	Ap162	135	255.6	202	398.005	164	241.472	418	299.934	440.096	661	0.528169	1.97032	0.679169	1.39364	1.50195	2	0
NM_006186	NP_006177.1	4929	NR4A2	nuclear receptor subfamily 4, group A, member 2[Homo	2q22-q23	NULL	Ap165	473	366	21	139.454	39	121.314	73	67.6619	53.0372	131	1.29235	0	0	1.07889	0	0	0
NM_024969	NP_079245.2	80034	TAIP-2	TGF-beta induced apotosis protein 2	2q24.3	NULL	Ap168	32	106.8	51	196.458	51	94.7401	176	153.502	75.6062	158	0	0	0	1.14657	2.08978	1	0
NM_205842	NP_995314.1	10787	NCKAP1	NCK-associated protein 1	2q32	0.0641656	Ap171	28632	18410.4	193	519.137	193	136.333	776	464.544	36.1104	118	1.55521	2.68983	1.41565	1.67045	0	3	0
NM_016315	NP_057399.1	51454	GULP1	GULP, engulfment adaptor PTB domain containing1	2q32.3-q33	NULL	Ap174	29	314.4	80	81.4332	13	33.5056	112	89.8792	4.5138	46	0	0	0	1.24612	0	0	0
NM_012086	NP_036218.1	9330	GTF3C3	general transcription factor IIIC, polypeptide3, 102kDa	2q33.1	0.0180195	Ap177	4	10.8	6623	8907.77	11591	6747.34	18102	9664.54	1328.19	1882	0	1.34498	1.71786	1.87303	1.41697	2	0
NM_000625	NP_000616.3	4843	NOS2A	nitric oxide synthase 2A (inducible,hepatocytes)	17q11.2-q12	NULL	Ap180	10	3.6	23	47.842	11	82.0311	77	66.652	90.276	80	0	0	0	1.15525	0	0	0
NM_003883	NP_003874.2	8841	HDAC3	histone deacetylase 3	5q31	0.263087	Ap181	4	86.4	46	75.3257	11	28.8842	40	48.4742	56.4225	112	0	0	0	0	0	0	0
NM_003935	NP_003926.1	8940	TOP3B	topoisomerase (DNA) III beta	22q11.22	0.114798	Ap184	25	63.6	315	408.184	183	98.2062	83	72.7113	85.7622	222	0	1.29582	1.86343	1.1415	2.58855	2	0
NM_134442	NP_604391.1	1385	CREB1	cAMP responsive element binding protein 1	2q34	NULL	Ap187	2	82.8	70	145.562	10	45.0593	38	33.326	106.074	239	0	2.07945	0	0	2.25314	2	0
NM_212482	NP_997647.1	2335	FN1	fibronectin 1	2q34	NULL	Ap190	45	81.6	90	194.422	9	20.7966	11	16.1581	91.4045	235	0	2.16024	0	0	2.57099	2	0
NM_000599	NP_000590.1	3488	IGFBP5	insulin-like growth factor binding protein 5[Homo	2q33-q36	0.00788312	Ap193	17	68.4	80	81.4332	80	92.4294	39	12.1185	90.276	80	0	0	0	0	0	0	0
NM_001927	NP_001918.2	1674	DES	desmin	2q35	NULL	Ap196	22	127.2	193	286.034	16	25.4181	16	11.1087	225.69	385	0	1.48204	0	0	1.70588	1	0
NM_139073	NP_620712.2	130560	SPATA3	spermatogenesis associated 3	2q37.1	NULL	Ap199	38	154.8	13	62.0928	4	32.3503	80	80.7903	20.3121	82	0	0	0	0	0	0	0
NM_005541	NP_005532.2	3635	INPP5D	inositol polyphosphate-5-phosphatase, 145kDa[Homo	2q36-q37	NULL	Ap202	80	96	6	58.0212	7	49.6808	4	7.06915	38.3673	129	0	0	0	0	0	0	0
NM_178326	NP_847896.1	23192	APG4B	ATG4 autophagy related 4 homolog B (S.cerevisiae)	2q37.3	NULL	Ap205	602	729.6	50	98.7378	13	53.1469	21	25.247	139.928	248	0.82511	0	0	0	1.77234	1	0
NM_013343	NP_037475.1	29931	LOH3CR2A	loss of heterozygosity, 3, chromosomalregion 2, gene A	3p24-26	NULL	Ap208	578	729.6	34	84.4869	80	92.4294	80	80.7903	90.276	80	0.792215	0	0	0	0	0	0
NM_022094	NP_071377.2	63924	CIDEC	cell death-inducing DFFA-like effector c	3p25.3	0.969506	Ap211	129	220.8	1192	1505.5	253	281.91	175	152.492	2637.19	2986	0.584239	1.263	0.897451	1.1476	1.13227	0	0
NM_002880	NP_002871.1	5894	RAF1	v-raf-1 murine leukemia viral oncogene homolog 1[Homo	3p25	0.962118	Ap214	87	408	516	698.29	234	263.424	512	375.675	1113.78	1257	0.213235	1.35327	0.888303	1.36288	1.12859	0	1
NM_018571	NP_061041.2	55437	ALS2CR2	amyotrophic lateral sclerosis 2 (juvenile)chromosome region, candidate 2	2q33-q34	0.142579	Ap182	27	129.6	243	388.844	48	86.6525	73	68.6718	244.874	371	0	1.60018	0	1.06303	1.51507	2	0
NM_005214	NP_005205.2	1493	CTLA4	cytotoxic T-lymphocyte-associated protein 4[Homo	2q33	0.747936	Ap185	147	325.2	325	474.348	30	143.266	19	40.3952	153.469	224	0.45203	1.45953	0	0	1.45958	0	1
NM_005235	NP_005226.1	2066	ERBB4	v-erb-a erythroblastic leukemia viral oncogenehomolog 4 (avian)	2q33.3-q34	0.140318	Ap188	1020	982.8	324	374.593	5	30.0395	13	35.3458	197.479	248	1.03785	1.15615	0	0	1.25583	0	0
NM_018441	NP_060911.2	55825	PECR	peroxisomal trans-2-enoyl-CoA reductase	2q35	0.214749	Ap191	1	84	312	435.668	55	115.537	66	66.652	375.774	471	0	1.39637	0	0.990218	1.25341	0	0
NM_152862	NP_690601.1	10109	ARPC2	actin related protein 2/3 complex, subunit 2,34kDa	2q36.1	0.0261617	Ap194	3041	1950	515	635.179	412	360.475	482	392.843	731.236	843	1.55949	1.23336	1.14294	1.22695	1.15284	1	0
NM_181458	NP_852123.1	5077	PAX3	paired box gene 3 (Waardenburg syndrome 1)	2q35	NULL	Ap197	61	78	106	128.257	80	92.4294	15	21.2075	1.12845	62	0.782051	1.20997	0	0	0	0	0
NM_005381	NP_005372.1	4691	NCL	nucleolin	2q12-qter	0.0130179	Ap200	1289	1005.6	916	1224.55	1188	689.754	924	531.196	1901.44	2373	1.28182	1.33685	1.72235	1.73947	1.248	2	0
NM_023087	NP_075575.1	11132	CAPN10	calpain 10	2q37.3	NULL	Ap203	86	194.4	39	79.3974	26	23.1073	9	11.1087	25.9544	59	0.442387	0	0	0	0	0	1
NM_032329	NP_115705.2	84289	ING5	inhibitor of growth family, member 5	2q37.3	0.0659123	Ap206	2354	1560	1077	1330.41	506	362.785	190	186.828	1021.25	1069	1.50897	1.2353	1.39476	1.01698	1.04676	1	0
NM_133480	NP_597814.1	10474	TADA3L	transcriptional adaptor 3 (NGG1 homolog,yeast)-like	3p25.3	NULL	Ap209	566	636	42	97.7198	18	82.0311	12	18.1778	59.8079	98	0.889937	0	0	0	0	0	0
NM_001570	NP_001561.2	3656	IRAK2	interleukin-1 receptor-associated kinase 2[Homo	3p25.3	0.00879789	Ap212	1188	927.6	1522	1998.17	927	567.285	565	367.596	1218.73	1462	1.28072	1.31286	1.6341	1.53701	1.19961	2	0
NM_003043	NP_003034.1	6533	SLC6A6	solute carrier family 6 (neurotransmittertransporter, taurine), member 6	3p25-p24	0.221143	Ap215	345	398.4	200	305.375	211	203.345	320	266.608	231.332	268	0.865964	1.52687	1.03765	1.20026	1.15851	1	0
NM_018256	NP_060726.2	55759	WDR12	WD repeat domain 12	2q33.2	0.0141522	Ap183	1210	1086	454	801.099	473	348.921	226	138.353	402.857	593	1.11418	1.76454	1.35561	1.6335	1.47199	2	0
NM_014929	NP_055744.2	22868	KIAA0971	KIAA0971	2q33.3	0.0708424	Ap186	1220	954	163	337.948	152	155.975	209	135.324	252.773	342	1.27883	2.0733	0.974518	1.54444	1.35299	2	0
NM_006254	NP_006245.2	5580	PRKCD	protein kinase C, delta	3p21.31	0.292154	Ap189	232	324	1194	1703.99	478	399.757	569	451.416	1358.65	1519	0.716049	1.42713	1.19573	1.26048	1.11802	0	0
NM_021141	NP_066964.1	7520	XRCC5	X-ray repair complementing defective repair inChinese hamster cells 5 (double-strand-break rejoining; Ku autoantigen, 80kDa)[Homo	2q35	0.217875	Ap192	105	219.6	760	1258.14	493	359.319	1683	975.543	586.794	820	0.478142	1.65545	1.37204	1.72519	1.39742	2	1
NM_014640	NP_055455.2	9654	TTLL4	tubulin tyrosine ligase-like family, member 4[Homo	2p24.3-p24.1	0.188648	Ap195	5273	4290	72	193.404	91	122.469	198	189.857	76.7346	173	1.22914	2.68616	0.743046	1.04289	2.25452	2	0
NM_005544	NP_005535.1	3667	IRS1	insulin receptor substrate 1	2q36	0.178544	Ap198	80	96	118	226.995	45	76.2542	172	162.591	126.386	196	0	1.92369	0	1.05787	1.5508	2	0
NM_002823	NP_002814.2	5757	PTMA	prothymosin, alpha (gene sequence 28)	2q35-q36	0.0335921	Ap201	1765	1870.8	2460	3733.71	2152	1607.12	5252	3718.37	1192.77	1591	0.943447	1.51777	1.33905	1.41245	1.33387	1	0
NM_152989	NP_694534.1	6660	SOX5	SRY (sex determining region Y)-box 5	12p12.1	NULL	Ap204	73	247.2	80	81.4332	80	92.4294	80	80.7903	90.276	80	0.295307	0	0	0	0	0	1
NM_003670	NP_003661.1	8553	BHLHB2	basic helix-loop-helix domain containing,class B, 2	3p26	0.187916	Ap207	511	556.8	863	1142.1	709	704.774	2462	2056.11	287.755	322	0.917744	1.32341	1.006	1.1974	1.11901	0	0
NM_015644	NP_056459.1	26140	TTLL3	tubulin tyrosine ligase-like family, member 3[Homo	3p25.3	NULL	Ap210	288	252	7	94.6661	23	82.0311	187	159.561	6.7707	26	1.14286	0	0	1.17197	0	0	0
NM_015869	NP_056953.2	5468	PPARG	peroxisome proliferative activated receptor,gamma	3p25	0.0914189	Ap213	1	31.2	133	302.321	208	204.5	2190	1420.9	91.4045	156	0	2.27309	1.01712	1.54128	1.7067	3	0
NM_014296	NP_055111.1	23473	CAPN7	calpain 7	3p24	NULL	Ap216	57	67.2	29	109.935	105	92.4294	455	227.223	16.9268	68	0	0	1.136	2.00244	0	1	0
NM_004844	NP_004835.1	9467	SH3BP5	SH3-domain binding protein 5 (BTK-associated)[Homo	3p24.3	NULL	Ap217	14	92.4	1	7.1254	4	33.5056	17	19.1877	90.276	80	0	0	0	0	0	0	0
NM_014483	NP_055298.1	27303	RBMS3	RNA binding motif, single stranded interactingprotein	3p24-p23	NULL	Ap220	80	96	20	41.7345	7	39.2825	80	80.7903	2.2569	27	0	0	0	0	0	0	0
NM_002468	NP_002459.1	4615	MYD88	myeloid differentiation primary response gene(88)	3p22	NULL	Ap223	53	308.4	38	58.0212	4	24.2627	33	37.3655	39.4958	73	0	0	0	0	0	0	0
NM_005201	NP_005192.1	1237	CCR8	chemokine (C-C motif) receptor 8	3p22	NULL	Ap226	157	284.4	28	60.057	80	92.4294	24	26.2569	7.89915	35	0.552039	0	0	0	0	0	0
NM_000579	NP_000570.1	1234	CCR5	chemokine (C-C motif) receptor 5	3p21	NULL	Ap229	80	96	69	112.989	21	114.381	75	36.3556	134.286	234	0	1.63752	0	0	1.74255	2	0
NM_018031	NP_060501.2	11180	WDR6	WD repeat domain 6	3p21.31	0.307257	Ap232	332	442.8	64	185.261	63	107.449	151	126.235	199.736	426	0.749774	2.8947	0.586324	1.19618	2.13282	2	0
NM_003335	NP_003326.2	7318	UBE1L	ubiquitin-activating enzyme E1-like	3p21	NULL	Ap235	101	321.6	80	81.4332	80	92.4294	80	80.7903	9.0276	68	0.314055	0	0	0	0	0	1
NM_007275	NP_009206.1	11334	TUSC2	tumor suppressor candidate 2	3p21.3	0.760732	Ap238	279	676.8	131	221.905	124	151.353	205	164.61	530.372	626	0.412234	1.69393	0.819276	1.24537	1.1803	1	1
NM_020418	NP_065151.1	57060	PCBP4	poly(rC) binding protein 4	3p21	0.994468	Ap241	96	352.8	92	158.795	41	115.537	39	33.326	541.656	548	0.272109	1.72603	0	0	1.01171	1	1
NM_017563	NP_060033.1	54756	IL17RD	interleukin 17 receptor D	3p14.3	0.925759	Ap244	171	226.8	215	287.052	116	276.133	109	80.7903	663.529	699	0.753968	1.33513	0.420088	1.34917	1.05346	0	1
NM_002012	NP_002003.1	2272	FHIT	fragile histidine triad gene	3p14.2	0.618999	Ap247	361	523.2	226	424.471	37	125.935	37	39.3853	912.916	956	0.689985	1.87819	0	0	1.04719	1	0
NM_000313	NP_000304.1	5627	PROS1	protein S (alpha)	3q11.2	0.197341	Ap250	399	424.8	137	243.282	69	93.5847	96	68.6718	230.204	459	0.939266	1.77578	0.7373	1.39795	1.99388	2	0
NM_000965	NP_000956.2	5915	RARB	retinoic acid receptor, beta	3p24	0.737247	Ap218	107	193.2	1130	1418.97	146	190.636	251	223.183	2250.13	2406	0.55383	1.25573	0.765859	1.12464	1.06927	0	0
NM_003242	NP_003233.3	7048	TGFBR2	transforming growth factor, beta receptor II(70/80kDa)	3p22	0.690293	Ap221	220	405.6	742	911.034	156	162.907	160	103.008	580.023	623	0.542406	1.22781	0.957603	1.55328	1.07409	1	0
NM_031899	NP_114105.1	64689	GORASP1	golgi reassembly stacking protein 1, 65kDa[Homo	3p22-p21.33	0.560586	Ap224	223	410.4	138	222.923	45	73.9435	98	109.067	141.056	234	0.543372	1.61539	0	0.898531	1.65891	2	0
NM_053041	NP_444269.1	149951	COMMD7	COMM domain containing 7	20q11.21	0.277811	Ap1164	133	400.8	484	562.907	90	153.664	123	138.353	595.822	634	0.331836	1.16303	0.585694	0.889028	1.06408	0	1
NM_005793	NP_005784.1	10201	NME6	non-metastatic cells 6, protein expressed in(nucleoside-diphosphate kinase)	3p21	0.679841	Ap230	3663	3462	273	346.091	92	160.596	110	91.899	273.085	323	1.05806	1.26773	0.572866	1.19697	1.18278	0	0
NM_201397	NP_958799.1	2876	GPX1	glutathione peroxidase 1	3p21.3	0.021952	Ap233	1523	1200	209	299.267	54	149.042	47	44.4347	134.286	195	1.26917	1.4319	0	0	1.45213	0	0
NM_005879	NP_005870.2	10293	TRIP	TRAF interacting protein	3p21.31	0.146793	Ap236	1060	842.4	2105	2489.82	1485	1276.68	1027	1065.42	3008.45	2914	1.25831	1.18281	1.16317	0.963937	0.968606	0	0
NM_006030	NP_006021.1	9254	CACNA2D2	calcium channel, voltage-dependent, alpha2/delta subunit 2	3p21.3	0.267273	Ap239	328	408	972	1135.99	604	437.884	312	232.272	977.238	976	0.803922	1.16872	1.37936	1.34325	0.998733	0	0
NM_017442	NP_059138.1	54106	TLR9	toll-like receptor 9	3p21.3	0.600149	Ap242	190	366	760	920.195	432	316.571	323	247.42	1105.88	1143	0.519126	1.21078	1.36462	1.30547	1.03356	0	0
NM_012096	NP_036228.1	26060	APPL	adaptor protein containing pH domain, PTB domain and leucine zipper motif 1[Homo	3p21.1-p14.3	0.0763964	Ap245	1520	1240.8	111	190.35	131	147.887	179	95.9385	148.955	206	1.22502	1.71487	0.885812	1.86578	1.38296	2	0
NM_012234	NP_036366.2	23429	RYBP	RING1 and YY1 binding protein	3p13	0.345583	Ap248	591	612	101	203.583	68	134.023	108	75.7409	128.643	185	0.965686	2.01567	0.507377	1.42591	1.43808	1	0
AF275808			PNAS-112			0.0192573	Ap251	1693	1292.4	1237	1672.43	602	458.681	267	203.996	982.88	971	1.30997	1.35201	1.31246	1.30885	0.987913	0	0
NM_022461	NP_071906.1	64343	AZI2	5-azacytidine induced 2	3p24.1	0.0855435	Ap219	2436	2380.8	394	597.516	244	220.675	233	147.442	468.307	516	1.02319	1.51654	1.1057	1.58028	1.10184	2	0
NM_013374	NP_037506.2	10015	PDCD6IP	programmed cell death 6 interacting protein[Homo	3p22.3	0.026114	Ap222	5	106.8	767	1254.07	675	472.545	1425	796.795	646.602	783	0	1.63503	1.42844	1.78842	1.21095	2	0
NM_033027	NP_149016.1	64651	AXUD1	AXIN1 up-regulated 1	3p22	0.928531	Ap225	245	482.4	1904	2212.95	978	881.545	1590	1257.3	2186.94	1950	0.507877	1.16226	1.10942	1.26462	0.891658	0	0
NM_001837	NP_001828.1	1232	CCR3	chemokine (C-C motif) receptor 3	3p21.3	0.402638	Ap228	481	561.6	45	200.529	80	92.4294	82	67.6619	74.4777	155	0.856481	0	0	1.21191	2.08116	1	0
NM_016479	NP_057563.3	51246	SCOTIN	scotin	3p21.31	0.314386	Ap231	1335	1212	115	270.765	91	172.15	252	173.699	255.03	324	1.10149	2.35448	0.52861	1.45078	1.27044	1	0
NM_004380	NP_004371.1	1387	CREBBP	CREB binding protein (Rubinstein-Taybi syndrome)	16p13.3	0.135594	Ap234	52	294	207	504.886	186	204.5	511	311.043	186.194	289	0	2.43906	0.909536	1.64286	1.55214	3	0
NM_005778	NP_005769.1	10181	RBM5	RNA binding motif protein 5	3p21.3	0.087977	Ap237	580	728.4	437	851.995	553	447.127	1822	1107.84	198.607	316	0.796266	1.94964	1.23678	1.64465	1.59108	3	0
NM_013324	NP_037456.4	1154	CISH	cytokine inducible SH2-containing protein	3p21.3	NULL	Ap240	80	96	66	172.028	15	110.915	155	181.778	45.138	68	0	2.60648	0	0.852687	0	1	0
NM_006254	NP_006245.2	5580	PRKCD	protein kinase C, delta	3p21.31	0.292154	Ap189	13	87.6	244	447.883	244	268.045	847	591.789	53.0372	92	0	1.83558	0.910294	1.43125	0	1	0
NM_004944	NP_004935.1	1776	DNASE1L3	deoxyribonuclease I-like 3	3p21.1-3p14.3	NULL	Ap246	183	255.6	80	81.4332	80	92.4294	9	23.2272	90.276	80	0.715962	0	0	0	0	0	0
XM_041363	XP_041363.9	23024	SEMACAP3	PDZ domain containing RING finger 3		NULL	Ap249	80	96	7	29.5195	11	21.952	132	99.978	3.38535	21	0	0	0	1.32029	0	0	0
NM_001777	NP_001768.1	961	CD47	CD47 antigen (Rh-related antigen,integrin-associated signal transducer)	3q13.1-q13.2	NULL	Ap252	4	38.4	10	61.0749	74	93.5847	387	228.233	12.413	43	0	0	0.790727	1.69564	0	1	0
NM_018010	NP_060480.1	55081	ESRRBL1	intraflagellar transport 57 homolog(Chlamydomonas)	3q13.12-q13.13	NULL	Ap253	46	52.8	16	23.412	4	5.77684	17	33.326	4.5138	20	0	0	0	0	0	0	0
NM_138769	NP_620124.1	89941	RHOT2	ras homolog gene family, member T2	16p13.3	0.0940567	Ap256	80	96	31	90.5944	9	60.0791	47	41.405	45.138	110	0	0	0	0	0	0	0
NM_005335	NP_005326.1	3059	HCLS1	hematopoietic cell-specific Lyn substrate 1[Homo	3q13	NULL	Ap259	9	139.2	33	48.8599	17	26.5734	1	5.04939	6.7707	38	0	0	0	0	0	0	0
NM_053025	NP_444253.2	4638	MYLK	myosin, light polypeptide kinase	3q21	NULL	Ap262	116	202.8	80	81.4332	80	92.4294	80	80.7903	1.12845	49	0.571992	0	0	0	0	0	0
NM_052985	NP_443711.1	55764	WDR10	intraflagellar transport 122 homolog(Chlamydomonas)	3q21	NULL	Ap265	27	120	13	64.1286	4	49.6808	7	6.05927	90.276	80	0	0	0	0	0	0	0
NM_018147	NP_060617.1	55179	FAIM	Fas apoptotic inhibitory molecule	3q22.3	0.398535	Ap268	63	207.6	151	261.604	45	72.7881	103	70.6915	128.643	250	0.303468	1.73248	0	1.45703	1.94336	2	1
NM_053004	NP_443730.1	54584	GNB1L	guanine nucleotide binding protein (G protein),beta polypeptide 1-like	22q11.2	NULL	Ap271	1218	1132.8	13	47.842	8	68.1667	15	31.3062	20.3121	98	1.07521	0	0	0	0	0	0
NM_021105	NP_066928.1	5359	PLSCR1	phospholipid scramblase 1	3q23	NULL	Ap274	1947	1515.6	35	117.06	29	78.565	63	43.4248	103.817	209	1.28464	0	0	0	2.01315	1	0
NM_000882	NP_000873.2	3592	IL12A	interleukin 12A (natural killer cellstimulatory factor 1, cytotoxic lymphocyte maturation factor 1, p35)	3p12-q13.2	0.886046	Ap277	127	332.4	623	725.773	495	415.932	182	154.511	2884.32	2790	0.38207	1.16497	1.1901	1.17791	0.967299	0	1
NM_003810	NP_003801.1	8743	TNFSF10	tumor necrosis factor (ligand) superfamily,member 10	3q26	0.169071	Ap280	80	96	1087	1253.05	781	545.333	702	457.475	4571.35	4139	0	1.15276	1.43215	1.53451	0.905421	1	0
NM_005087	NP_005078.1	8087	FXR1	fragile X mental retardation, autosomal homolog1	3q28	NULL	Ap283	52	146.4	154	222.923	45	110.915	56	38.3754	567.61	575	0	1.44755	0	0	1.01302	0	0
NM_000412	NP_000403.1	3273	HRG	histidine-rich glycoprotein	3q27	NULL	Ap286	228	342	3	34.6091	80	92.4294	80	80.7903	28.2113	59	0.666667	0	0	0	0	0	0
NM_014429	NP_055244.1	27136	MORC	MORC family CW-type zinc finger 1	3q13	0.15056	Ap254	80	96	166	242.264	19	62.3898	11957	11214.7	335.15	419	0	1.45942	0	1.06619	1.25019	0	0
NM_002093	NP_002084.2	2932	GSK3B	glycogen synthase kinase 3 beta	3q13.3	0.728421	Ap257	1493	1449.6	540	699.308	87	116.692	148	143.403	1111.52	1178	1.02994	1.29501	0.745552	1.03206	1.05981	0	0
NM_018456	NP_060926.2	55840	EAF2	ELL associated factor 2	3q13.33	0.487224	Ap260	82	169.2	89	91.6124	1	23.1073	726	669.55	148.955	144	0.484634	1.02935	0	1.08431	0.966732	0	1
NM_004526	NP_004517.2	4171	MCM2	MCM2 minichromosome maintenance deficient 2,mitotin (S. cerevisiae)	3q21	0.613008	Ap263	141	284.4	956	1298.86	655	584.616	1053	895.763	1785.21	2262	0.495781	1.35864	1.12039	1.17553	1.26708	0	1
NM_001063	NP_001054.1	7018	TF	transferrin	3q22.1	0.390054	Ap266	1341	1562.4	330	434.65	30	83.1864	45	46.4544	286.626	382	0.858295	1.31712	0	0	1.33275	0	0
NM_183063	NP_898886.1	9616	RNF7	ring finger protein 7	3q22-q24	NULL	Ap269	472	538.8	76	126.221	57	101.672	35	32.3161	48.5234	137	0.876021	1.66081	0	0	0	1	0
NM_020353	NP_065086.1	57088	PLSCR4	phospholipid scramblase 4	3q24	0.979415	Ap272	28	105.6	740	867.264	536	582.305	532	599.868	934.357	947	0	1.17198	0.92048	0.886862	1.01353	0	0
NM_005067	NP_005058.3	6478	SIAH2	seven in absentia homolog 2 (Drosophila)	3q25	0.531668	Ap275	198	445.2	406	514.047	187	196.412	160	231.262	323.865	368	0.444744	1.26613	0.952078	0.691855	1.13628	0	1
NM_007217	NP_009148.2	11235	PDCD10	programmed cell death 10	3q26.1	NULL	Ap278	216	532.8	59	110.953	28	83.1864	23	32.3161	119.616	128	0.405405	0	0	0	1.07009	0	1
NM_022470	NP_071915.1	64393	WIG1		3q26.3-q27	0.814921	Ap281	545	688.8	138	197.476	84	165.217	40	39.3853	126.386	135	0.791231	1.43098	0.508421	0	1.06815	0	0
NM_000460	NP_000451.1	7066	THPO	thrombopoietin (myeloproliferative leukemiavirus oncogene ligand, megakaryocyte growth and development factor)	3q27	0.873354	Ap284	95	271.2	88	206.637	90	221.83	39	35.3458	104.946	128	0.350295	2.34814	0.405715	0	1.21968	1	2
NM_001048	NP_001039.1	6750	SST	somatostatin	3q28	0.675213	Ap287	769	753.6	307	435.668	214	249.559	103	108.057	323.865	314	1.02044	1.41911	0.857512	0.9532	0.969539	0	0
NM_199511	NP_955805.1	151887	URB	steroid sensitive gene 1	3q13.2	NULL	Ap255	80	96	78	203.583	37	95.8955	23	35.3458	88.0191	140	0	2.61004	0	0	1.59056	2	0
NM_016298	NP_057382.1	51725	FBXO40	F-box protein 40	3q13.33	0.178767	Ap105	446	531.6	483	683.021	305	276.133	479	356.487	424.297	477	0.838977	1.41412	1.10454	1.34367	1.12421	0	0
NM_006889	NP_008820.1	942	CD86	CD86 antigen (CD28 antigen ligand 2, B7-2antigen)	3q21	NULL	Ap261	645	698.4	80	81.4332	80	92.4294	14	25.247	10.1561	30	0.92354	0	0	0	0	0	0
NM_003707	NP_003698.1	8607	RUVBL1	RuvB-like 1 (E. coli)	3q21	0.478185	Ap264	84	450	208	484.528	195	212.588	662	468.584	209.892	323	0.186667	2.32946	0.917269	1.41277	1.53889	2	1
NM_021203	NP_067026.2	58477	SRPRB	signal recognition particle receptor, B subunit[Homo	3q22.1	0.368659	Ap267	89	252	194	448.901	251	254.181	509	300.944	252.773	334	0.353175	2.31392	0.987486	1.69134	1.32134	2	1
NM_006286	NP_006277.1	7029	TFDP2	transcription factor Dp-2 (E2F dimerizationpartner 2)	3q23	NULL	Ap270	2974	2168.4	28	158.795	34	169.839	202	160.571	28.2113	81	1.37152	0	0	1.25801	0	0	0
NM_020359	NP_065092.1	57047	PLSCR2	phospholipid scramblase 2	3q24	NULL	Ap273	13	182.4	54	209.69	34	90.1186	211	159.561	44.0096	101	0	0	0	1.32238	0	0	0
NM_007289	NP_009220.1	4311	MME	membrane metallo-endopeptidase (neutral endopeptidase, enkephalinase, CALLA, CD10)	3q25.1-q25.2	0.250072	Ap276	83	210	1243	1827.16	1220	798.359	4294	2284.35	225.69	316	0.395238	1.46996	1.52814	1.87975	1.40015	2	1
NM_002662	NP_002653.1	5337	PLD1	phospholipase D1, phophatidylcholine-specific[Homo	3q26	NULL	Ap279	173	208.8	80	81.4332	3	70.4774	184	130.274	2.2569	29	0.828544	0	0	1.4124	0	0	0
XM_373004	XP_373004.1	391594	LOC391594	FLYWCH-type zinc finger 1-like		NULL	Ap282	456	580.8	18	185.261	33	84.3418	259	151.482	4.5138	27	0.785124	0	0	1.70978	0	1	0
NM_004454	NP_004445.1	2119	ETV5	ets variant gene 5 (ets-related molecule)	3q28	NULL	Ap285	80	96	54	127.239	64	78.565	168	116.136	14.6699	29	0	0	0.814613	1.44658	0	0	0
NM_021818	NP_068590.1	60485	SAV1	salvador homolog 1 (Drosophila)	14q13-q23	0.107808	Ap288	10	2.4	199	290.106	194	211.432	977	718.024	84.6338	135	0	1.45782	0.917552	1.36068	1.59511	1	0
NM_002182	NP_002173.1	3556	IL1RAP	interleukin 1 receptor accessory protein	3q28	NULL	Ap289	141	170.4	80	81.4332	80	92.4294	2	10.0988	90.276	80	0.827465	0	0	0	0	0	0
NM_130837	NP_570850.1	4976	OPA1	optic atrophy 1 (autosomal dominant)	3q28-q29	NULL	Ap292	82	222	33	53.9495	6	53.1469	5	4.03952	4.5138	43	0.369369	0	0	0	0	0	1
NM_002111	NP_002102.2	3064	HD	huntingtin (Huntington disease)	4p16.3	NULL	Ap295	80	96	72	54.9674	54	63.5452	21	42.4149	18.0552	45	0	0	0	0	0	0	0
NM_017491	NP_059830.1	9948	WDR1	WD repeat domain 1	4p16.1	0.148204	Ap298	25	156	61	138.436	36	84.3418	90	80.7903	93.6614	198	0	2.26945	0	1.11399	2.114	2	0
XM_049078	XP_049078.4	57495	KIAA1239	KIAA1239 protein		NULL	Ap301	43	100.8	80	81.4332	80	92.4294	40	76.7508	90.276	80	0	0	0	0	0	0	0
NM_006068	NP_006059.2	10333	TLR6	toll-like receptor 6	4p14	NULL	Ap304	607	595.2	19	52.9316	8	50.8361	1	14.1383	7.89915	23	1.01983	0	0	0	0	0	0
NM_017588	NP_060058.1	11091	WDR5	WD repeat domain 5	9q34	NULL	Ap307	80	96	55	147.598	17	20.7966	47	34.3359	132.029	264	0	0	0	0	1.99957	1	0
NM_000584	NP_000575.1	3576	IL8	interleukin 8	4q13-q21	0.217457	Ap310	153	211.2	221	344.055	250	218.364	101	84.8298	980.623	1400	0.724432	1.55681	1.14488	1.19062	1.42766	1	0
NM_002416	NP_002407.1	4283	CXCL9	chemokine (C-X-C motif) ligand 9	4q21	NULL	Ap313	80	96	44	26.4658	80	92.4294	80	80.7903	16.9268	70	0	0	0	0	0	0	0
NM_031370	NP_112738.1	3184	HNRPD	heterogeneous nuclear ribonucleoprotein D(AU-rich element RNA binding protein 1, 37kDa)	4q21.1-q21.2	0.219878	Ap316	214	301.2	82	182.207	58	63.5452	116	89.8792	163.625	293	0.710491	2.22203	0	1.29062	1.79068	2	0
NM_000345	NP_000336.1	6622	SNCA	synuclein, alpha (non A4 component of amyloidprecursor)	4q21	NULL	Ap319	4	43.2	80	81.4332	80	92.4294	80	80.7903	21.4406	50	0	0	0	0	0	0	0
NM_003998	NP_003989.2	4790	NFKB1	nuclear factor of kappa light polypeptide geneenhancer in B-cells 1 (p105)	4q24	0.347706	Ap322	86	114	100	204.601	87	115.537	125	101.998	321.608	490	0.754386	2.04601	0.753007	1.22552	1.52359	2	0
XM_093644	XP_093644.1	152138	LOC152138	pyrin-only protein 2		NULL	Ap290	237	189.6	80	81.4332	3	16.1751	4	8.07903	21.4406	38	1.25	0	0	0	0	0	0
NM_002577	NP_002568.2	5062	PAK2	p21 (CDKN1A)-activated kinase 2	3q29	0.436496	Ap293	229	314.4	83	142.508	46	49.6808	59	40.3952	197.479	276	0.728372	1.71697	0	0	1.39762	1	0
NM_017816	NP_060286.1	55646	LYAR	hypothetical protein FLJ20425	4p16.3	0.00858175	Ap296	80	96	241	364.414	92	67.0113	130	76.7508	206.506	374	0	1.51209	1.3729	1.69379	1.81108	3	0
NM_004873	NP_004864.1	9529	BAG5	BCL2-associated athanogene 5	14q32.32	0.26802	Ap299	520	554.4	247	364.414	93	115.537	92	74.731	330.636	452	0.937951	1.47536	0.804939	1.23108	1.36706	0	0
NM_030956	NP_112218.1	81793	TLR10	toll-like receptor 10	4p14	NULL	Ap302	236	211.2	80	81.4332	80	92.4294	80	80.7903	90.276	80	1.11742	0	0	0	0	0	0
NM_005339	NP_005330.1	3093	HIP2	huntingtin interacting protein 2	4p14	0.287618	Ap305	132	244.8	290	417.345	198	189.48	312	194.907	332.893	550	0.539216	1.43912	1.04496	1.60077	1.65218	2	0
NM_006947	NP_008878.2	6731	SRP72	signal recognition particle 72kDa	4q11	0.098146	Ap308	80	96	93	203.583	80	76.2542	161	92.9089	63.1932	212	0	2.18906	0	1.73288	3.35479	3	0
NM_014335	NP_055150.1	23741	CRI1	CREBBP/EP300 inhibitor 1	15q21.1-q21.2	0.11437	Ap311	1046	986.4	101	164.902	58	88.9633	18	19.1877	50.7803	112	1.06042	1.6327	0	0	0	1	0
NM_001565	NP_001556.1	3627	CXCL10	chemokine (C-X-C motif) ligand 10	4q21	NULL	Ap314	173	276	4	30.5374	80	92.4294	80	80.7903	90.276	80	0.626812	0	0	0	0	0	0
NM_001510	NP_001501.1	2895	GRID2	glutamate receptor, ionotropic, delta 2	4q22	0.0517618	Ap320	410	361.2	359	541.531	411	360.475	68	59.5829	379.159	537	1.13511	1.50844	1.14016	0	1.41629	1	0
NM_138980	NP_620446.1	5602	MAPK10	mitogen-activated protein kinase 10	4q22.1-q23	0.374563	Ap317	433	460.8	115	210.708	66	97.0508	36	41.405	85.7622	150	0.93967	1.83225	0.680056	0	1.74902	2	0
NM_004757	NP_004748.2	9255	SCYE1	small inducible cytokine subfamily E, member 1(endothelial monocyte-activating)	4q24	0.0442595	Ap323	805	742.8	135	293.16	160	132.867	132	80.7903	123.001	248	1.08374	2.17155	1.20421	1.63386	2.01624	3	0
XM_377823	XP_377823.1	402155	LOC402155	similar to p53 apoptosis effector related to Pmp22; p53 apoptosis-associated target		0.486917	Ap291	120	208.8	215	377.646	145	140.955	44	49.4841	200.864	292	0.574713	1.7565	1.0287	0	1.45372	1	0
NM_005882	NP_005873.1	10296	MAEA	macrophage erythroblast attacher	4p16.3	0.27526	Ap294	163	307.2	463	805.171	319	265.734	397	301.954	453.637	679	0.530599	1.73903	1.20045	1.31477	1.49679	1	0
NM_018659	NP_061129.1	54360	C17	cytokine-like 1	4p16-p15	0.108702	Ap297	13	104.4	110	249.389	51	77.4096	175	120.176	179.424	267	0	2.26717	0	1.4562	1.4881	1	0
XM_379262	XP_379262.1	401124	LOC401124	FLJ16686 protein		0.36046	Ap300	27	177.6	83	195.44	65	114.381	154	124.215	215.534	307	0	2.35469	0.568275	1.23978	1.42437	1	0
NM_003263	NP_003254.2	7096	TLR1	toll-like receptor 1	4p14	NULL	Ap303	80	96	76	142.508	80	92.4294	77	63.6224	42.8811	102	0	1.87511	0	1.21027	0	1	0
NM_002253	NP_002244.1	3791	KDR	kinase insert domain receptor (a type IIIreceptor tyrosine kinase)	4q11-q12	NULL	Ap306	271	230.4	80	81.4332	6	62.3898	165	119.166	14.6699	64	1.17622	0	0	1.38463	0	0	0
NM_000477	NP_000468.1	213	ALB	albumin	4q11-q13	NULL	Ap309	80	96	80	81.4332	80	92.4294	60	42.4149	90.276	80	0	0	0	0	0	0	0
NM_003715	NP_003706.1	8615	VDP	vesicle docking protein p115	4q21.1	0.170886	Ap312	253	229.2	52	197.476	102	73.9435	671	370.626	16.9268	61	1.10384	0	1.37943	1.81045	0	1	0
NM_005409	NP_005400.1	6373	CXCL11	chemokine (C-X-C motif) ligand 11	4q21.2	NULL	Ap315	80	96	80	81.4332	80	92.4294	19	26.2569	90.276	80	0	0	0	0	0	0	0
NM_080685	NP_542416.1	5783	PTPN13	protein tyrosine phosphatase, non-receptortype 13 (APO-1/CD95 (Fas)-associated phosphatase)	4q21.3	0.276564	Ap318	49	72	65	179.153	99	86.6525	552	407.991	10.1561	36	0	2.7562	1.14249	1.35297	0	1	0
NM_003728	NP_003719.2	8633	UNC5C	unc-5 homolog C (C. elegans)	4q21-q23	NULL	Ap321	80	96	80	81.4332	80	92.4294	6	16.1581	90.276	80	0	0	0	0	0	0	0
NM_001226	NP_001217.2	839	CASP6	caspase 6, apoptosis-related cysteine peptidase[Homo	4q25	NULL	Ap324	80	96	175	1087.13	19	28.8842	121	109.067	7.89915	13	0	6.21219	0	1.10941	0	1	0
NM_198046	NP_932163.1	84287	ZDHHC16	zinc finger, DHHC-type containing 16	10q24.1	0.247776	Ap325	57	48	7	13.2329	4	10.3983	19	23.2272	1.12845	11	0	0	0	0	0	0	0
NM_000586	NP_000577.2	3558	IL2	interleukin 2	4q26-q27	NULL	Ap328	80	96	31	97.7198	5	88.9633	2	5.04939	90.276	80	0	0	0	0	0	0	0
NM_172174	NP_751914.1	3600	IL15	interleukin 15	4q31	NULL	Ap331	4	147.6	89	142.508	23	20.7966	61	49.4841	128.643	209	0	1.60121	0	0	1.62465	2	0
XM_050625	XP_050625.1	6423	SFRP2	secreted frizzled-related protein 2		NULL	Ap334	2	80.4	80	81.4332	80	92.4294	80	80.7903	90.276	80	0	0	0	0	0	0	0
NM_004346	NP_004337.2	836	CASP3	caspase 3, apoptosis-related cysteine peptidase[Homo	4q34	NULL	Ap337	445	643.2	80	81.4332	80	92.4294	3	2.01976	90.276	80	0.691853	0	0	0	0	0	0
NM_003265	NP_003256.1	7098	TLR3	toll-like receptor 3	4q35	NULL	Ap340	80	96	80	81.4332	80	92.4294	1	3.02964	90.276	80	0	0	0	0	0	0	0
NM_030782	NP_110409.2	81037	CRR9	cisplatin resistance related protein CRR9p	5pter-p15.3	0.239259	Ap343	253	252	299	582.247	184	239.161	286	259.539	485.234	841	1.00397	1.94732	0.769356	1.10195	1.73319	2	0
NM_002185	NP_002176.2	3575	IL7R	interleukin 7 receptor	5p13	NULL	Ap346	176	165.6	80	81.4332	80	92.4294	80	80.7903	90.276	80	1.0628	0	0	0	0	0	0
NM_032587	NP_115976.2	84674	CARD6	caspase recruitment domain family, member 6[Homo	5p13.1	0.0620903	Ap108	54	91.2	122	230.049	102	93.5847	169	115.126	334.021	484	0	1.88565	1.08992	1.46795	1.44901	1	0
NM_006144	NP_006135.1	3001	GZMA	granzyme A (granzyme 1, cytotoxicT-lymphocyte-associated serine esterase 3)	5q11-q12	0.0972134	Ap352	80	96	100	202.565	69	61.2345	91	69.6817	459.279	645	0	2.02565	1.12682	1.30594	1.40437	1	0
NM_003921	NP_003912.1	8915	BCL10	B-cell CLL/lymphoma 10	1p22	0.00818004	Ap48	80	96	35	82.4511	15	26.5734	13	12.1185	125.258	196	0	0	0	0	1.56477	1	0
XM_376391	XP_376391.1	401193	LOC401193	similar to psi neuronal apoptosis inhibitory protein		NULL	Ap358	80	96	80	81.4332	80	92.4294	80	80.7903	90.276	80	0	0	0	0	0	0	0
NM_013434	NP_038462.1	30818	CSEN	calsenilin, presenilin binding protein, EF-handtranscription factor	2q21.1	NULL	Ap326	116	181.2	40	86.5228	80	92.4294	5	7.06915	103.817	154	0.640177	0	0	0	1.48337	0	0
NM_002006	NP_001997.4	2247	FGF2	fibroblast growth factor 2 (basic)	4q26-q27	NULL	Ap329	14	74.4	6	17.3046	80	92.4294	28	18.1778	20.3121	67	0	0	0	0	0	0	0
NM_207123	NP_997006.1	2549	GAB1	GRB2-associated binding protein 1	4q31.21	NULL	Ap332	4	127.2	377	582.247	44	69.322	50	38.3754	478.463	705	0	1.54442	0	0	1.47347	1	0
NM_144644	NP_653245.2	132851	SPATA4	spermatogenesis associated 4	4q34.2	0.0176356	Ap335	945	967.2	127	246.335	9	26.5734	21	20.1976	142.185	243	0.977047	1.93965	0	0	1.70904	2	0
AJ413269	CAC88866.1		CASP3			NULL	Ap338	5207	3502.8	80	81.4332	12	55.4576	28	29.2865	90.276	80	1.48653	0	0	0	0	0	0
NM_013232	NP_037364.1	10016	PDCD6	programmed cell death 6	5pter-p15.2	0.225478	Ap341	201	270	628	988.395	370	352.387	393	332.25	695.125	1156	0.744444	1.57388	1.04998	1.18284	1.66301	2	0
NM_012073	NP_036205.1	22948	CCT5	chaperonin containing TCP1, subunit 5 (epsilon)[Homo	5p15.2	0.00787673	Ap344	603	542.4	1819	3056.8	1938	1209.67	2261	1354.25	3055.84	4678	1.11173	1.68048	1.60209	1.66956	1.53084	4	0
NM_000514	NP_000505.1	2668	GDNF	glial cell derived neurotrophic factor	5p13.1-p12	0.386014	Ap347	172	190.8	117	212.744	81	101.672	28	30.2964	110.588	161	0.901468	1.81833	0.796677	0	1.45585	1	0
NM_016640	NP_057724.1	10884	MRPS30	mitochondrial ribosomal protein S30	5q11	0.0222892	Ap350	45	72	323	566.979	234	194.102	448	299.934	390.444	588	0	1.75535	1.20555	1.49366	1.50598	2	0
NM_002184	NP_002175.2	3572	IL6ST	interleukin 6 signal transducer (gp130,oncostatin M receptor)	5q11	0.201633	Ap353	80	96	70	166.938	76	80.8757	59	30.2964	63.1932	159	0	2.38483	0.939714	0	2.51609	2	0
U21912			NAIP		5q13.1	NULL	Ap356	959	886.8	39	94.6661	16	28.8842	4	2.01976	90.276	80	1.08142	0	0	0	0	0	0
NM_003633	NP_003624.1	8507	ENC1	ectodermal-neural cortex (with BTB-like domain)[Homo	5q12-q13.3	NULL	Ap359	47	148.8	16	77.3615	80	92.4294	1	5.04939	13.5414	54	0	0	0	0	0	0	0
NM_001237	NP_001228.1	890	CCNA2	cyclin A2	4q25-q31	0.0347988	Ap327	80	96	533	951.751	379	336.212	593	372.645	442.352	677	0	1.78565	1.12727	1.59133	1.53045	3	0
NM_024900	NP_079176.2	79960	PHF17	PHD finger protein 17	4q26-q27	NULL	Ap330	180	268.8	39	145.562	7	64.7006	83	66.652	33.8535	94	0.669643	0	0	1.24527	0	0	0
NM_003264	NP_003255.2	7097	TLR2	toll-like receptor 2	4q32	NULL	Ap333	80	96	80	81.4332	30	33.5056	80	80.7903	90.276	80	0	0	0	0	0	0	0
NM_024949	NP_079225.3	80014	BOMB	BH3-only member B protein	4q35.1	0.271734	Ap336	33	136.8	90	344.055	69	98.2062	350	258.529	137.671	240	0	3.82284	0.702603	1.35381	1.74329	2	0
NM_013258	NP_037390.2	29108	PYCARD	PYD and CARD domain containing	16p12-p11.2	NULL	Ap339	586	402	80	81.4332	80	92.4294	62	56.5532	90.276	80	1.45771	0	0	0	0	0	0
NM_003219	NP_003210.1	7015	TERT	telomerase reverse transcriptase	5p15.33	NULL	Ap342	182	232.8	26	142.508	10	39.2825	333	244.391	15.7983	47	0.781787	0	0	1.36257	0	0	0
NM_030920	NP_112182.1	81611	ANP32E	acidic (leucine-rich) nuclear phosphoprotein32 family, member E	1q21.2	0.0661793	Ap60	28	102	225	528.298	235	151.353	1441	818.002	68.8355	151	0	2.34799	1.55266	1.76161	2.19364	4	0
NM_206907	NP_996790.2	5562	PRKAA1	protein kinase, AMP-activated, alpha 1 catalytic subunit	5p12	0.377639	Ap348	95	129.6	61	158.795	75	91.274	643	391.833	30.4682	65	0.733025	2.60319	0.821702	1.64101	0	2	0
NM_002104	NP_002095.1	3003	GZMK	granzyme K (granzyme 3; tryptase II)	5q11-q12	NULL	Ap351	80	96	80	81.4332	2	36.9717	82	64.6323	14.6699	73	0	0	0	1.26872	0	0	0
NM_006203	NP_006194.2	5144	PDE4D	phosphodiesterase 4D, cAMP-specific(phosphodiesterase E3 dunce homolog, Drosophila)	5q12	NULL	Ap354	59	49.2	16	62.0928	37	50.8361	242	131.284	4.5138	14	0	0	0	1.84333	0	1	0
NM_004536	NP_004527.1	4671	BIRC1	baculoviral IAP repeat-containing 1	5q13.1	NULL	Ap357	80	96	80	81.4332	80	92.4294	80	80.7903	90.276	80	0	0	0	0	0	0	0
NM_000859	NP_000850.1	3156	HMGCR	3-hydroxy-3-methylglutaryl-Coenzyme A reductase[Homo	5q13.3-q14	NULL	Ap360	17	8.4	18	31.5554	26	21.952	74	41.405	3.38535	20	0	0	0	0	0	0	0
XM_373090	XP_373090.1	391797	LOC391797	hypothetical LOC391797		NULL	Ap361	173	79.2	80	81.4332	3	3.4661	11	18.1778	90.276	80	2.18434	0	0	0	0	1	0
NM_005711	NP_005702.3	10085	EDIL3	EGF-like repeats and discoidin I-like domains 3[Homo	5q14	NULL	Ap364	80	96	80	81.4332	3	3.4661	44	52.5137	90.276	80	0	0	0	0	0	0	0
NM_021649	NP_067681.1	353376	TIRP	toll-like receptor adaptor molecule 2	5q23.1	NULL	Ap367	25	130.8	68	72.272	75	42.7486	51	42.4149	44.0096	77	0	1.06282	0	0	0	0	0
NM_000588	NP_000579.2	3562	IL3	interleukin 3 (colony-stimulating factor,multiple)	5q31.1	NULL	Ap370	34	140.4	80	81.4332	80	92.4294	80	80.7903	90.276	80	0	0	0	0	0	0	0
NM_000589	NP_000580.1	3565	IL4	interleukin 4	5q31.1	NULL	Ap373	132	166.8	19	51.9137	9	32.3503	10	10.0988	9.0276	49	0.791367	0	0	0	0	0	0
NM_033534	NP_277076.1	985	CDC2L2	cell division cycle 2-like 2 (PITSLRE proteins)	1p36.3	0.446788	Ap1011	11	130.8	75	301.303	13	45.0593	30	33.326	12.413	73	0	4.01737	0	0	0	1	0
NM_003551	NP_003542.1	8382	NME5	non-metastatic cells 5, protein expressed in(nucleoside-diphosphate kinase)	5q31	NULL	Ap379	36420	42684	56	146.58	51	68.1667	67	40.3952	69.9639	168	0.853247	0	0	0	2.40124	1	0
NM_006186	NP_006177.1	4929	NR4A2	nuclear receptor subfamily 4, group A, member 2[Homo	2q22-q23	NULL	Ap165	25695	30686.4	80	81.4332	80	92.4294	80	80.7903	9.0276	75	0.837342	0	0	0	0	0	0
						0.393022	PoCtrl	80	96	28416	28062.9	14583	15676	15564	15870.2	37657.5	35336	0	0.987574	0.930274	0.980703	0.938352	0	0
						0.393022	PoCtrl	21	16.8	14833	15189.3	9708	10527.7	13295	13971.7	30461.4	30071	0	1.02402	0.922138	0.951568	0.987184	0	0
						0.470929	NeCtrl	31	27.6	80	81.4332	80	92.4294	80	80.7903	7.89915	20	0	0	0	0	0	0	0
						0.124637	KpH4	101	110.4	307	525.244	9	11.5537	40	32.3161	300.168	497	0.914855	1.71089	0	0	1.65574	2	0
NM_018268	NP_060738.2	55255	WDR41	WD repeat domain 41	5q13.3	NULL	Ap362	434	474	26	111.971	14	23.1073	34	32.3161	78.9915	151	0.915612	0	0	0	1.9116	1	0
NM_002890	NP_002881.1	5921	RASA1	RAS p21 protein activator (GTPase activatingprotein) 1	5q13.3	NULL	Ap365	80	96	33	110.953	36	49.6808	47	27.2667	111.717	212	0	0	0	0	1.89766	1	0
NM_014350	NP_055165.1	25816	TNFAIP8	tumor necrosis factor, alpha-induced protein8	5q23.1	0.0862026	Ap368	2244	2362.8	236	360.342	194	180.237	225	182.788	409.627	596	0.949721	1.52687	1.07636	1.23093	1.45498	1	0
NM_000758	NP_000749.2	1437	CSF2	colony stimulating factor 2(granulocyte-macrophage)	5q31.1	NULL	Ap371	144	342	16	90.5944	80	92.4294	1	6.05927	27.0828	88	0.421053	0	0	0	0	0	1
NM_003374	NP_003365.1	7416	VDAC1	voltage-dependent anion channel 1	5q31	0.236599	Ap374	467	504	1430	1816.98	901	858.438	774	773.567	2456.64	2921	0.926587	1.27061	1.04958	1.00056	1.18902	0	0
NM_000358	NP_000349.1	7045	TGFBI	transforming growth factor, beta-induced, 68kDa[Homo	5q31	0.816588	Ap377	277	340.8	109	171.01	56	124.78	78	147.442	176.038	234	0.812793	1.5689	0	0.52902	1.32926	1	0
NM_005733	NP_005724.1	10112	KIF20A	kinesin family member 20A	5q31	0.132874	Ap380	65201	77523.6	233	408.184	162	164.062	154	103.008	146.699	292	0.841047	1.75186	0.987431	1.49503	1.99048	2	0
NM_003883	NP_003874.2	8841	HDAC3	histone deacetylase 3	5q31	0.263087	Ap181	91	114	149	248.371	99	107.449	100	89.8792	86.8907	163	0.798246	1.66692	0.921366	1.1126	1.87592	2	0
						0.393022	PoCtrl	3878	2864.4	46791	46158.4	44525	36881.6	31725	29879.3	57160.5	47160	1.35386	0.98648	1.20724	1.06177	0.825045	0	0
						0.470929	NeCtrl	107	124.8	79	124.186	40	56.613	4	1.00988	46.2665	70	0.857372	1.57197	0	0	0	1	0
						0.00318076	KpH1	13	45.6	1346	2078.58	1357	937.003	203	155.521	1559.52	2120	0	1.54427	1.44823	1.30529	1.35939	1	0
						0.124637	KpH4	91	213.6	17	34.6091	3	31.1949	1	1.00988	11.2845	29	0.42603	0	0	0	0	0	1
NM_004385	NP_004376.2	1462	CSPG2	chondroitin sulfate proteoglycan 2 (versican)[Homo	5q14.3	NULL	Ap363	160	258	80	81.4332	80	92.4294	9	14.1383	90.276	80	0.620155	0	0	0	0	0	0
NM_002064	NP_002055.1	2745	GLRX	glutaredoxin (thioltransferase)	5q14	NULL	Ap366	88	162	80	189.332	36	79.7203	79	53.5236	90.276	161	0.54321	0	0	0	1.78342	1	0
NM_000943	NP_000934.1	5480	PPIC	peptidylprolyl isomerase C (cyclophilin C)	5q23.2	0.22223	Ap369	80	96	98	228.013	68	91.274	319	242.371	119.616	196	0	2.32666	0.74501	1.31616	1.63858	2	0
NM_002198	NP_002189.1	3659	IRF1	interferon regulatory factor 1	5q31.1	NULL	Ap372	80	96	31	140.472	32	58.9237	239	189.857	18.0552	77	0	0	0	1.25884	0	0	0
NM_001745	NP_001736.1	819	CAMLG	calcium modulating ligand	5q23	NULL	Ap375	4	54	80	81.4332	80	92.4294	112	86.8496	10.1561	26	0	0	0	1.28959	0	0	0
NM_001001419	NP_001001419.1	4090	SMAD5	SMAD, mothers against DPP homolog 5(Drosophila)	5q31	NULL	Ap378	80	96	80	81.4332	80	92.4294	18	22.2173	90.276	80	0	0	0	0	0	0	0
NM_001964	NP_001955.1	1958	EGR1	early growth response 1	5q31.1	NULL	Ap381	41034	46056	80	81.4332	4	16.1751	97	78.7706	9.0276	41	0.890959	0	0	1.23142	0	0	0
NM_014174	NP_054893.1	29087	THY28	thymocyte nuclear protein 1	11q25	NULL	Ap384	80	96	80	81.4332	80	92.4294	8	19.1877	90.276	80	0	0	0	0	0	0	0
						0.393022	PoCtrl	1253	1275.6	24759	26855.7	12257	12547.3	54297	45982.8	13149.8	13402	0.982283	1.08468	0.976865	1.18081	1.01918	0	0
						0.470929	NeCtrl	3696	4680	80	81.4332	80	92.4294	1	22.2173	4.5138	10	0.789744	0	0	0	0	0	0
						0.00202661	KpH2	80	96	641	1059.65	514	482.943	2821	2456.03	248.259	378	0	1.65312	1.06431	1.1486	1.5226	2	0
						0.924084	KpH5	80	96	1807	2526.47	1481	1719.19	5288	5600.79	1007.71	1401	0	1.39815	0.861454	0.944153	1.39029	0	0
XM_293868	XP_293868.1	345537	LOC345537	similar to hypothetical protein		NULL	Ap385	21	86.4	80	81.4332	80	92.4294	447	496.86	90.276	80	0	0	0	0.899649	0	0	0
NM_004219	NP_004210.1	9232	PTTG1	pituitary tumor-transforming 1	5q35.1	0.779292	Ap388	134	568.8	70	130.293	46	140.955	102	74.731	54.1656	126	0.235584	1.86133	0	1.36489	0	1	1
NM_003085	NP_003076.1	6620	SNCB	synuclein, beta	5q35	NULL	Ap391	80	96	48	131.311	10	39.2825	20	29.2865	13.5414	46	0	0	0	0	0	0	0
NM_003085	NP_003076.1	6620	SNCB	synuclein, beta	5q35	NULL	Ap391	42	98.4	9	8.14332	72	410.155	80	80.7903	11.2845	28	0	0	0.175543	0	0	0	1
NM_139069	NP_620708.1	5601	MAPK9	mitogen-activated protein kinase 9	5q35	NULL	Ap397	80	96	80	81.4332	80	92.4294	34	29.2865	6.7707	33	0	0	0	0	0	0	0
NM_003804	NP_003795.1	8737	RIPK1	receptor (TNFRSF)-interacting serine-threoninekinase 1	6p25.2	NULL	Ap400	133	142.8	80	81.4332	15	35.8164	10	10.0988	90.276	80	0.931373	0	0	0	0	0	0
NM_001955	NP_001946.2	1906	EDN1	endothelin 1	6p24.1	NULL	Ap403	33	79.2	80	81.4332	80	92.4294	80	80.7903	90.276	80	0	0	0	0	0	0	0
NM_018473	NP_060943.1	55856	THEM2	thioesterase superfamily member 2	6p22.2	NULL	Ap406	234	388.8	36	111.971	51	55.4576	73	59.5829	74.4777	152	0.601852	0	0	0	2.04088	1	0
NM_002127	NP_002118.1	3135	HLA-G	HLA-G histocompatibility antigen, class I, G[Homo	6p21.3	NULL	Ap409	285	421.2	80	81.4332	10	25.4181	10	12.1185	29.3397	104	0.676638	0	0	0	0	0	0
NM_052815	NP_434702.1	8870	IER3	immediate early response 3	6p21.3	0.570656	Ap412	537	609.6	167	278.909	89	146.732	49	51.5038	258.415	381	0.880906	1.67011	0.60655	0	1.47437	1	0
NM_000595	NP_000586.2	4049	LTA	lymphotoxin alpha (TNF superfamily, member 1)[Homo	6p21.3	0.56487	Ap415	130	220.8	848	971.091	117	153.664	65	78.7706	286.626	367	0.588768	1.14515	0.761402	0.825181	1.28041	0	0
NM_005345	NP_005336.2	3303	HSPA1A	heat shock 70kDa protein 1A	6p21.3	0.39422	Ap418	93	193.2	329	599.552	212	218.364	271	232.272	383.673	673	0.481366	1.82235	0.970854	1.16673	1.7541	2	1
NM_032566	NP_115955.1	84651	ECG2	esophagus cancer-related gene-2	5q32	NULL	Ap386	34	90	290	398.005	53	82.0311	24	33.326	250.516	311	0	1.37243	0	0	1.24144	0	0
NM_152277	NP_689490.1	92181	DC-UbP	dendritic cell-derived ubiquitin-like protein	5q35.1	NULL	Ap389	80	96	49	114.006	38	67.0113	127	113.106	117.359	193	0	0	0	1.12284	1.64453	1	0
NM_002449	NP_002440.2	4488	MSX2	msh homeobox homolog 2 (Drosophila)	5q34-q35	NULL	Ap392	80	96	184	348.127	14	31.1949	8	13.1284	138.799	261	0	1.89199	0	0	1.88041	2	0
XM_030300	XP_030300.6	90249	KIAA1976	unc-5 homolog A (C. elegans)		NULL	Ap395	187	231.6	12	47.842	80	92.4294	11	10.0988	90.276	80	0.807427	0	0	0	0	0	0
NM_002460	NP_002451.1	3662	IRF4	interferon regulatory factor 4	6p25-p23	NULL	Ap398	4864	3796.8	80	81.4332	80	92.4294	80	80.7903	90.276	80	1.28108	0	0	0	0	0	0
NM_021097	NP_066920.1	6546	SLC8A1	solute carrier family 8 (sodium/calciumexchanger), member 1	2p23-p22	0.191866	Ap134	396	361.2	100	164.902	73	93.5847	2	7.06915	163.625	246	1.09635	1.64902	0.780042	0	1.50344	2	0
NM_003107	NP_003098.1	6659	SOX4	SRY (sex determining region Y)-box 4	6p22.3	0.0106934	Ap404	6464	5512.8	2906	3483.31	2000	1417.64	971	854.358	2065.06	2441	1.17254	1.19866	1.4108	1.13653	1.18205	0	0
NM_025231	NP_079507.1	80345	ZNF435	zinc finger protein 435	6p22.1	0.155562	Ap407	4236	4064.4	289	551.71	163	144.421	23	23.2272	125.258	307	1.04222	1.90903	1.12865	0	2.45094	2	0
NM_002116	NP_002107.3	3105	HLA-A	major histocompatibility complex, class I, A[Homo	6p21.3	0.403948	Ap410	572	588	3081	3791.73	2569	1994.16	993	1201.76	4545.4	4885	0.972789	1.23068	1.28826	0.826291	1.07471	0	0
NM_002117	NP_002108.3	3107	HLA-C	major histocompatibility complex, class I, C[Homo	6p21.3	0.135984	Ap413	420	354	2829	3676.71	1671	1476.56	2253	2544.9	2288.5	2581	1.18644	1.29965	1.13169	0.885302	1.12781	0	0
NM_000594	NP_000585.2	7124	TNF	tumor necrosis factor (TNF superfamily, member 2)[Homo	6p21.3	0.196126	Ap416	374	378	220	369.503	229	220.675	43	45.4446	222.305	301	0.989418	1.67956	1.03772	0	1.354	1	0
NM_005346	NP_005337.1	3304	HSPA1B	heat shock 70kDa protein 1B	6p21.3	0.468389	Ap419	2058	1680	179	342.019	163	132.867	145	83.82	120.744	217	1.225	1.91072	1.22679	1.7299	1.79719	3	0
NM_014376	NP_055191.1	26999	CYFIP2	cytoplasmic FMR1 interacting protein 2	5q33.3	0.146634	Ap953	478	470.4	216	423.453	144	143.266	115	95.9385	372.389	524	1.01616	1.96043	1.00513	1.19868	1.40713	1	0
AF275799			PNAS-103			0.232716	Ap390	77	178.8	984	1721.29	830	625.054	3765	2491.37	533.757	874	0.430649	1.74928	1.32789	1.51122	1.63745	3	1
NM_014613	NP_055428.1	23197	ETEA	expressed in T-cells and eosinophils in atopic dermatitis	5q35.2	0.0686337	Ap393	80	96	184	403.094	194	174.46	909	595.829	180.552	298	0	2.19073	1.112	1.52561	1.65049	3	0
NM_018434	NP_060904.2	55819	RNF130	ring finger protein 130	5q35.3	0.351729	Ap135	316	439.2	38	173.046	33	64.7006	297	248.43	5.64225	57	0.71949	0	0	1.19551	0	0	0
NM_004155	NP_004146.1	5272	SERPINB9	serpin peptidase inhibitor, clade B(ovalbumin), member 9	6p25	NULL	Ap399	80	96	80	81.4332	80	92.4294	96	68.6718	2.2569	27	0	0	0	1.39795	0	0	0
NM_022085	NP_071368.3	81567	TXNDC5	thioredoxin domain containing 5	6p24.3	0.557408	Ap402	160	232.8	150	330.822	131	167.528	716	577.651	40.6242	102	0.687285	2.20548	0.781958	1.2395	0	1	0
NM_000948	NP_000939.1	5617	PRL	prolactin	6p22.2-p21.3	NULL	Ap405	77	139.2	80	81.4332	80	92.4294	68	61.6026	90.276	80	0.553161	0	0	1.10385	0	0	0
NM_006510	NP_006501.1	5987	RFP	ret finger protein	6p22	0.515101	Ap408	620	961.2	109	265.676	69	83.1864	423	332.25	21.4406	57	0.645027	2.43739	0.829462	1.27314	0	1	0
NM_021253	NP_067076.2	56658	TRIM39	tripartite motif-containing 39	6p21.3	NULL	Ap411	267	362.4	43	138.436	38	58.9237	106	91.899	21.4406	38	0.736755	0	0	1.15344	0	0	0
NM_005514	NP_005505.2	3106	HLA-B	major histocompatibility complex, class I, B[Homo	6p21.3	0.405414	Ap414	80	96	524	894.747	247	357.008	2075	2139.93	212.149	331	0	1.70753	0.69186	0.969656	1.56023	2	0
NM_004639	NP_004630.2	7917	BAT3	HLA-B associated transcript 3	6p21.3	NULL	Ap417	80	96	59	161.848	105	135.178	500	425.159	34.982	69	0	0	0.776754	1.17603	0	0	0
NM_004557	NP_004548.2	4855	NOTCH4	Notch homolog 4 (Drosophila)	6p21.3	NULL	Ap420	12	2.4	80	81.4332	80	92.4294	14	19.1877	3.38535	17	0	0	0	0	0	0	0
NM_001350	NP_001341.1	1616	DAXX	death-associated protein 6	6p21.3	NULL	Ap421	105	158.4	80	81.4332	80	92.4294	80	80.7903	90.276	80	0.662879	0	0	0	0	0	0
NM_006238	NP_006229.1	5467	PPARD	peroxisome proliferative activated receptor,delta	6p21.2-p21.1	NULL	Ap424	80	96	80	81.4332	9	40.4378	4	6.05927	90.276	80	0	0	0	0	0	0	0
NM_014341	NP_055156.1	23787	MTCH1	mitochondrial carrier homolog 1 (C. elegans)[Homo	6pter-p24.1	0.236919	Ap427	19	105.6	141	244.3	47	60.0791	136	149.462	89.1476	178	0	1.73262	0	0.90993	1.99669	2	0
NM_001399	NP_001390.1	1896	EDA	ectodysplasin A	Xq12-q13.1	NULL	Ap1251	80	96	80	81.4332	80	92.4294	80	80.7903	90.276	80	0	0	0	0	0	0	0
NM_015089	NP_055904.1	23113	PARC	p53-associated parkin-like cytoplasmic protein	6p21.1	NULL	Ap433	2694	2562	80	81.4332	9	36.9717	42	27.2667	90.276	80	1.05152	0	0	0	0	0	0
NM_005588	NP_005579.1	4224	MEP1A	meprin A, alpha (PABA peptide hydrolase)	6p12-p11	NULL	Ap436	141	231.6	80	81.4332	80	92.4294	30	41.405	90.276	80	0.608808	0	0	0	0	0	0
NM_004282	NP_004273.1	9532	BAG2	BCL2-associated athanogene 2	6p12.3-p11.2	0.0158415	Ap439	80	96	2997	3523	1055	919.672	525	461.515	972.724	1269	0	1.17551	1.14715	1.13756	1.30458	0	0
NM_012115	NP_036247.1	9994	CASP8AP2	CASP8 associated protein 2	6q15	NULL	Ap442	21	160.8	53	176.099	59	97.0508	78	69.6817	137.671	241	0	0	0	1.11938	1.75055	1	0
NM_004849	NP_004840.1	9474	APG5L	ATG5 autophagy related 5 homolog (S. cerevisiae)[Homo	6q21	NULL	Ap445	291	220.8	80	81.4332	80	92.4294	80	80.7903	90.276	80	1.31793	0	0	0	0	0	0
NM_000165	NP_000156.1	2697	GJA1	gap junction protein, alpha 1, 43kDa (connexin43)	6q21-q23.2	NULL	Ap448	972	1060.8	80	81.4332	1	51.9915	3	6.05927	90.276	80	0.91629	0	0	0	0	0	0
NM_014739	NP_055554.1	9774	BCLAF1	BCL2-associated transcription factor 1	6q22-q23	0.444735	Ap451	146	238.8	38	176.099	112	82.0311	115	44.4347	62.0648	199	0.61139	0	1.36534	0	3.20633	1	0
NM_022121	NP_071404.2	64065	PERP	PERP, TP53 apoptosis effector	6q24	0.200351	Ap454	868	913.2	498	692.182	389	391.669	338	326.191	814.741	1082	0.950504	1.38992	0.993185	1.0362	1.32803	0	0
NM_012392	NP_036524.1	553115	PEF1	protein coding	1p34	0.446788	Ap30	45	169.2	217	386.808	70	99.3616	100	133.304	162.497	305	0	1.78252	0.704498	0.750165	1.87696	2	0
NM_139012	NP_620581.1	1432	MAPK14	mitogen-activated protein kinase 14	6p21.3-p21.2	0.0691326	Ap425	461	454.8	790	1201.14	328	326.969	314	226.213	662.4	924	1.01363	1.52043	1.00315	1.38807	1.39493	1	0
NM_002648	NP_002639.1	5292	PIM1	pim-1 oncogene	6p21.2	NULL	Ap428	781	783.6	41	124.186	13	67.0113	9	13.1284	34.982	115	0.996682	0	0	0	0	0	0
NM_018141	NP_060611.2	55173	MRPS10	mitochondrial ribosomal protein S10	6p21.1-p12.1	0.0776692	Ap431	611	675.6	310	404.112	179	159.441	204	148.452	286.626	414	0.904381	1.30359	1.12267	1.37418	1.44439	0	0
NM_199184	NP_954653.1	10591	C6orf108	chromosome 6 open reading frame 108	6p21.1	0.0254489	Ap434	648	512.4	576	849.959	290	276.133	255	219.144	647.73	820	1.26464	1.47562	1.05022	1.16362	1.26596	0	0
NM_014452	NP_055267.1	27242	TNFRSF21	tumor necrosis factor receptor superfamily,member 21	6p21.1-12.2	0.259857	Ap437	301	355.2	746	1054.56	242	253.025	167	149.462	375.774	553	0.84741	1.41362	0.956426	1.11734	1.47163	0	0
NM_004242	NP_004233.1	9324	HMGN3	high mobility group nucleosomal binding domain3	6q14.1	0.0717192	Ap440	208	279.6	358	632.125	260	187.169	436	229.243	338.535	591	0.74392	1.76571	1.38912	1.90192	1.74576	3	0
NM_003188	NP_003179.1	6885	MAP3K7	mitogen-activated protein kinase kinase kinase7	6q16.1-q16.3	0.1871	Ap443	311	314.4	102	252.443	127	125.935	81	55.5433	92.5329	199	0.989186	2.47493	1.00846	0	2.15059	2	0
NM_015077	NP_055892.1	23098	SARM1	sterile alpha and TIR motif containing 1	17q11	NULL	Ap984	135	220.8	41	126.221	75	94.7401	6	9.08891	51.9087	115	0.611413	0	0.791639	0	0	0	0
NM_005627	NP_005618.2	6446	SGK	serum/glucocorticoid regulated kinase	6q23	0.141007	Ap449	314	345.6	196	353.217	120	121.314	83	65.6421	85.7622	158	0.908565	1.80213	0.989172	1.26443	1.8423	2	0
NM_005923	NP_005914.1	4217	MAP3K5	mitogen-activated protein kinase kinase kinase5	6q22.33	0.232359	Ap452	2796	2494.8	65	204.601	90	97.0508	53	38.3754	63.1932	114	1.12073	3.14771	0.927349	0	1.80399	2	0
NM_006718	NP_006709.2	5325	PLAGL1	pleiomorphic adenoma gene-like 1	6q24-q25	0.32369	Ap455	426	826.8	147	270.765	125	130.556	165	138.353	62.0648	136	0.515239	1.84194	0.95744	1.1926	2.19126	2	0
NM_145904	NP_665911.1	3159	HMGA1	high mobility group AT-hook 1	6p21	0.045681	Ap423	80	96	1311	2540.72	1108	901.186	3426	2577.21	732.364	1168	0	1.938	1.22949	1.32934	1.59483	2	0
NM_078467	NP_510867.1	1026	CDKN1A	cyclin-dependent kinase inhibitor 1A (p21,Cip1)	6p21.2	0.96186	Ap426	3	48	393	498.778	170	310.794	849	909.901	363.361	442	0	1.26916	0.546987	0.933069	1.21642	0	0
NM_173561	NP_775832.1	222643	UNC5CL	unc-5 homolog C (C. elegans)-like	6p21.1	NULL	Ap429	302	396	80	81.4332	80	92.4294	110	82.8101	7.89915	70	0.762626	0	0	1.32834	0	0	0
NM_015255	NP_056070.1	23304	UBR2	ubiquitin protein ligase E3 component n-recognin2	6p21.1	NULL	Ap432	80	96	80	81.4332	80	92.4294	60	56.5532	4.5138	25	0	0	0	0	0	0	0
NM_003376	NP_003367.3	7422	VEGF	vascular endothelial growth factor	6p12	0.177601	Ap435	909	952.8	118	328.787	117	139.799	966	676.619	185.066	351	0.95403	2.78633	0.836913	1.42769	1.89662	2	0
NM_003221	NP_003212.1	7021	TFAP2B	transcription factor AP-2 beta (activatingenhancer binding protein 2 beta)	6p21-p12	NULL	Ap438	13	43.2	80	81.4332	6	31.1949	21	41.405	90.276	80	0	0	0	0	0	0	0
AF279899	AAK07554.1					0.0769102	Ap441	9	63.6	440	737.988	361	350.076	1481	1154.29	144.442	237	0	1.67725	1.0312	1.28304	1.6408	2	0
NM_175768	NP_786944.1	2898	GRIK2	glutamate receptor, ionotropic, kainate 2	6q16.3-q21	NULL	Ap1111	80	96	80	81.4332	2	13.8644	74	60.5927	5.64225	30	0	0	0	1.22127	0	0	0
NM_015076	NP_055891.1	23097	CDK11	cell division cycle 2-like 6 (CDK8-like)	6q22.1	NULL	Ap447	80	96	80	81.4332	80	92.4294	33	31.3062	90.276	80	0	0	0	0	0	0	0
NM_005375	NP_005366.2	4602	MYB	v-myb myeloblastosis viral oncogene homolog(avian)	6q22-q23	NULL	Ap450	80	96	80	81.4332	80	92.4294	169	637.234	90.276	80	0	0	0	0.265209	0	0	1
NM_006290	NP_006281.1	7128	TNFAIP3	tumor necrosis factor, alpha-induced protein3	6q23	NULL	Ap453	80	96	581	2312.7	5	12.709	13	15.1482	2.2569	1	0	3.98056	0	0	0	1	0
NM_003764	NP_003755.2	8676	STX11	syntaxin 11	6q24.2	NULL	Ap456	80	96	12	25.4479	80	92.4294	5	15.1482	90.276	80	0	0	0	0	0	0	0
NM_007124	NP_009055.1	7402	UTRN	utrophin (homologous to dystrophin)	6q24	NULL	Ap457	42	150	80	81.4332	80	92.4294	80	80.7903	90.276	80	0	0	0	0	0	0	0
NM_025107	NP_079383.1	80177	MYCT1	myc target 1	6q25.2	NULL	Ap460	47	108	80	81.4332	80	92.4294	80	80.7903	90.276	80	0	0	0	0	0	0	0
NM_000876	NP_000867.1	3482	IGF2R	insulin-like growth factor 2 receptor	6q26	NULL	Ap463	2	73.2	45	114.006	12	28.8842	78	59.5829	39.4958	95	0	0	0	0	0	0	0
NM_144781	NP_659005.1	5134	PDCD2	programmed cell death 2	6q27	NULL	Ap466	80	96	110	179.153	20	39.2825	23	28.2766	14.6699	41	0	1.62866	0	0	0	1	0
NM_207111	NP_996994.1	54476	TRIAD3	TRIAD3 protein	7p22.1	NULL	Ap469	95	199.2	80	81.4332	80	92.4294	4	6.05927	2.2569	16	0.476908	0	0	0	0	0	1
AJ012492						NULL	Ap472	80	96	80	81.4332	80	92.4294	80	80.7903	90.276	80	0	0	0	0	0	0	0
NM_000474	NP_000465.1	7291	TWIST1	twist homolog 1 (acrocephalosyndactyly 3;Saethre-Chotzen syndrome) (Drosophila)	7p21.2	NULL	Ap475	80	96	109	201.547	33	79.7203	63	76.7508	58.6794	111	0	1.84906	0	0.820838	0	1	0
NM_018947	NP_061820.1	54205	CYCS	cytochrome c, somatic	7p15.3	NULL	Ap478	59	141.6	11	104.845	80	92.4294	5	5.04939	90.276	80	0	0	0	0	0	0	0
AF274938	AAK07516.1					NULL	Ap481	135	150	37	82.4511	80	92.4294	15	12.1185	90.276	80	0.9	0	0	0	0	0	0
NM_003718	NP_003709.2	8621	CDC2L5	cell division cycle 2-like 5(cholinesterase-related cell division controller)	7p13	NULL	Ap484	262	375.6	80	81.4332	19	53.1469	25	14.1383	12.413	63	0.697551	0	0	0	0	0	0
NM_203430	NP_982254.1	5478	PPIA	peptidylprolyl isomerase A (cyclophilin A)	7p13-p11.2	0.236713	Ap487	83	92.4	79	271.783	57	62.3898	48	35.3458	62.0648	146	0.898268	3.44029	0	0	2.35238	2	0
NM_005228	NP_005219.2	1956	EGFR	epidermal growth factor receptor (erythroblasticleukemia viral (v-erb-b) oncogene homolog, avian)	7p12	0.43513	Ap490	196	291.6	100	182.207	107	132.867	63	65.6421	104.946	193	0.672154	1.82207	0.805315	0.959749	1.83904	2	0
NM_032145	NP_115521.3	84085	FBXO30	F-box protein 30	6q24	NULL	Ap458	80	96	80	81.4332	37	35.8164	14	10.0988	10.1561	92	0	0	0	0	0	0	0
NM_000636	NP_000627.1	6648	SOD2	superoxide dismutase 2, mitochondrial	6q25.3	0.401122	Ap461	140	218.4	70	149.634	79	105.138	56	45.4446	65.4501	134	0.641026	2.13762	0.751391	0	2.04736	2	0
NM_004562	NP_004553.1	5071	PARK2	Parkinson disease (autosomal recessive,juvenile) 2, parkin	6q25.2-q27	NULL	Ap464	112	184.8	56	143.526	80	92.4294	3	5.04939	19.1837	43	0.606061	0	0	0	0	0	0
NM_003550	NP_003541.1	8379	MAD1L1	MAD1 mitotic arrest deficient-like 1 (yeast)[Homo	7p22	0.226395	Ap467	2016	1534.8	211	359.324	62	88.9633	54	44.4347	118.487	219	1.31353	1.70296	0.696917	0	1.8483	2	0
NM_000535	NP_000526.1	5395	PMS2	PMS2 postmeiotic segregation increased 2 (S.cerevisiae)	7p22.2	NULL	Ap470	134	200.4	81	291.124	43	79.7203	34	68.6718	37.2389	125	0.668663	3.59412	0	0	0	1	0
NM_194271	NP_919247.1	80196	RNF34	ring finger protein 34	12q24.31	4.47e-05	Ap815	1449	1058.4	1018	1339.58	795	558.042	252	184.808	537.142	714	1.36905	1.31589	1.42462	1.36358	1.32926	0	0
NM_002214	NP_002205.1	3696	ITGB8	integrin, beta 8	7p21.1	0.404154	Ap476	1266	2065.2	180	332.858	56	76.2542	10	9.08891	84.6338	154	0.613016	1.84921	0	0	1.8196	2	0
NM_006024	NP_006015.4	8887	TAX1BP1	Tax1 (human T-cell leukemia virus type I)binding protein 1	7p15	0.0730387	Ap479	93	123.6	637	967.019	589	395.136	487	285.796	436.71	677	0.752427	1.51808	1.49063	1.70401	1.55023	3	0
NM_014800	NP_055615.8	9844	ELMO1	engulfment and cell motility 1 (ced-12 homolog,C. elegans)	7p14.1	NULL	Ap482	984	805.2	53	136.401	586	1400.3	16	14.1383	56.4225	140	1.22206	0	0.41848	0	0	0	1
NM_004760	NP_004751.1	9263	STK17A	serine/threonine kinase 17a(apoptosis-inducing)	7p12-p14	NULL	Ap485	1093	926.4	24	64.1286	50	82.0311	10	8.07903	90.276	80	1.17984	0	0	0	0	0	0
NM_004749	NP_004740.2	9238	TBRG4	transforming growth factor beta regulator 4[Homo	7p14-p13	0.0867134	Ap130	210	254.4	222	438.721	398	301.551	282	189.857	257.287	380	0.825472	1.97622	1.31984	1.48533	1.47695	1	0
NM_001306	NP_001297.1	1365	CLDN3	claudin 3	7q11.23	0.0126226	Ap491	703	578.4	313	564.943	469	350.076	535	361.537	489.747	656	1.21542	1.80493	1.33971	1.47979	1.33947	1	0
NM_004690	NP_004681.1	9113	LATS1	LATS, large tumor suppressor, homolog 1(Drosophila)	6q24-q25.1	0.133309	Ap459	80	96	92	233.103	88	97.0508	356	244.391	78.9915	153	0	2.53372	0.906741	1.45668	1.93692	2	0
NM_004906	NP_004897.2	9589	WTAP	Wilms tumor 1 associated protein	6q25-q27	0.051064	Ap462	1	21.6	220	482.492	290	214.898	1170	756.399	265.186	425	0	2.19314	1.34948	1.5468	1.60265	3	0
NM_031949	NP_114155.3	83887	TTLL2	tubulin tyrosine ligase-like family, member 2[Homo	6q27	NULL	Ap465	993	856.8	80	81.4332	80	92.4294	128	89.8792	90.276	80	1.15896	0	0	1.42413	0	0	0
NM_032415	NP_115791.2	84433	CARD11	caspase recruitment domain family, member 11[Homo	7p22	NULL	Ap468	14	16.8	1	11.1971	80	92.4294	18	14.1383	2.2569	7	0	0	0	0	0	0	0
NM_198829	NP_942126.1	5879	RAC1	ras-related C3 botulinum toxin substrate 1 (rhofamily, small GTP binding protein Rac1)	7p22	0.0230874	Ap471	4	62.4	430	790.92	404	324.658	1670	1133.08	164.754	283	0	1.83935	1.24439	1.47385	1.71772	2	0
NM_178423	NP_848510.1	9734	HDAC9	histone deacetylase 9	7p21.1	NULL	Ap474	90	114	80	81.4332	80	92.4294	26	28.2766	90.276	80	0.789474	0	0	0	0	0	0
NM_000600	NP_000591.1	3569	IL6	interleukin 6 (interferon, beta 2)	7p21	NULL	Ap477	2	34.8	3	102.809	1	26.5734	54	55.5433	2.2569	14	0	0	0	0	0	0	0
NM_006092	NP_006083.1	10392	CARD4	caspase recruitment domain family, member 4[Homo	7p15-p14	NULL	Ap480	84	192	2	41.7345	23	30.0395	69	56.5532	10.1561	30	0.4375	0	0	0	0	0	1
NM_003014	NP_003005.1	6424	SFRP4	secreted frizzled-related protein 4	7p14.1	NULL	Ap483	80	96	80	81.4332	80	92.4294	15	29.2865	4.5138	34	0	0	0	0	0	0	0
NM_014063	NP_054782.2	28988	DBNL	drebrin-like	7p13	NULL	Ap486	80	96	37	108.917	35	63.5452	134	126.235	18.0552	33	0	0	0	1.06151	0	0	0
NM_000596	NP_000587.1	3484	IGFBP1	insulin-like growth factor binding protein 1[Homo	7p13-p12	NULL	Ap489	80	96	80	81.4332	80	92.4294	80	80.7903	90.276	80	0	0	0	0	0	0	0
NM_000265	NP_000256.1	4687	NCF1	neutrophil cytosolic factor 1 (47kDa, chronicgranulomatous disease, autosomal 1)	7q11.23	NULL	Ap492	80	96	12	11.1971	80	92.4294	8	12.1185	90.276	80	0	0	0	0	0	0	0
NM_005338	NP_005329.3	3092	HIP1	huntingtin interacting protein 1	7q11.23	NULL	Ap493	48	151.2	80	81.4332	80	92.4294	68	286.806	9.0276	73	0	0	0	0.237094	0	0	1
NM_000601	NP_000592.3	3082	HGF	hepatocyte growth factor (hepapoietin A; scatterfactor)	7q21.1	NULL	Ap496	80	96	80	81.4332	80	92.4294	6	5.04939	90.276	80	0	0	0	0	0	0	0
NM_003496	NP_003487.1	8295	TRRAP	transformation/transcription domain-associatedprotein	7q21.2-q22.1	NULL	Ap499	161	200.4	15	32.5733	16	23.1073	10	12.1185	3.38535	33	0.803393	0	0	0	0	0	0
NM_005641	NP_005632.1	6878	TAF6	TAF6 RNA polymerase II, TATA box binding protein(TBP)-associated factor, 80kDa	7q22.1	NULL	Ap502	19	28.8	80	81.4332	80	92.4294	2	7.06915	90.276	80	0	0	0	0	0	0	0
NM_016068	NP_057152.1	51024	TTC11	tetratricopeptide repeat domain 11	7q22.1	NULL	Ap505	80	96	90	204.601	67	72.7881	47	51.5038	51.9087	126	0	2.27334	0.92048	0	0	1	0
NM_001233	NP_001224.1	858	CAV2	caveolin 2	7q31.1	NULL	Ap508	80	96	80	81.4332	5	16.1751	17	16.1581	5.64225	33	0	0	0	0	0	0	0
NM_000492	NP_000483.2	1080	CFTR	cystic fibrosis transmembrane conductanceregulator, ATP-binding cassette (sub-family C, member 7)	7q31.2	NULL	Ap511	80	96	80	81.4332	80	92.4294	35	45.4446	90.276	80	0	0	0	0	0	0	0
NM_002200	NP_002191.1	3663	IRF5	interferon regulatory factor 5	7q32	0.213896	Ap890	80	96	80	81.4332	80	92.4294	80	80.7903	90.276	80	0	0	0	0	0	0	0
NM_006573	NP_006564.1	10673	TNFSF13B	tumor necrosis factor (ligand) superfamily,member 13b	13q32-34	NULL	Ap830	80	96	12	9.16123	80	92.4294	10	13.1284	90.276	80	0	0	0	0	0	0	0
NM_001091	NP_001082.1	26	ABP1	amiloride binding protein 1 (amine oxidase(copper-containing))	7q34-q36	NULL	Ap520	80	96	80	81.4332	80	92.4294	80	80.7903	30.4682	115	0	0	0	0	0	0	0
NM_003747	NP_003738.1	8658	TNKS	tankyrase, TRF1-interacting ankyrin-relatedADP-ribose polymerase	8p23.1	NULL	Ap523	566	618	80	81.4332	80	92.4294	10	9.08891	90.276	80	0.915858	0	0	0	0	0	0
NM_003841	NP_003832.2	8794	TNFRSF10C	tumor necrosis factor receptor superfamily,member 10c, decoy without an intracellular domain	8p22-p21	NULL	Ap526	3	105.6	80	81.4332	1	11.5537	3	11.1087	90.276	80	0	0	0	0	0	0	0
NM_001540	NP_001531.1	3315	HSPB1	heat shock 27kDa protein 1	7q11.23	0.0980532	Ap494	280	320.4	491	950.733	264	262.268	301	286.806	561.968	1069	0.873908	1.93632	1.0066	1.04949	1.90224	2	0
NM_000927	NP_000918.2	5243	ABCB1	ATP-binding cassette, sub-family B (MDR/TAP),member 1	7q21.1	NULL	Ap497	80	96	80	81.4332	8	48.5254	3	3.02964	14.6699	32	0	0	0	0	0	0	0
NM_006833	NP_006824.2	10980	COPS6	COP9 constitutive photomorphogenic homologsubunit 6 (Arabidopsis)	7q22.1	0.233085	Ap500	304	382.8	533	799.063	115	119.003	115	94.9286	275.342	447	0.794148	1.49918	0.966364	1.21144	1.62344	1	0
NM_000799	NP_000790.1	2056	EPO	erythropoietin	7q22	NULL	Ap503	402	445.2	32	41.7345	80	92.4294	80	80.7903	90.276	80	0.902965	0	0	0	0	0	0
NM_018844	NP_061332.1	55973	BCAP29	B-cell receptor-associated protein 29	7q22-q31	0.197402	Ap506	1278	1130.4	231	474.348	119	142.11	66	54.5335	134.286	293	1.13057	2.05346	0.837379	0	2.18192	2	0
NM_001753	NP_001744.2	857	CAV1	caveolin 1, caveolae protein, 22kDa	7q31.1	0.799394	Ap509	106	126	390	503.868	158	159.441	68	86.8496	229.075	282	0.84127	1.29197	0.990964	0.782963	1.23104	0	0
NM_019071	NP_061944.2	54556	ING3	inhibitor of growth family, member 3	7q31	0.0360212	Ap512	57	128.4	380	600.57	498	399.757	95	80.7903	264.057	422	0	1.58045	1.24576	1.17588	1.59814	2	0
AF277177	AAK07537.1					NULL	Ap515	1163	1089.6	22	68.2003	38	46.2147	69	68.6718	90.276	80	1.06736	0	0	1.00478	0	0	0
NM_004445	NP_004436.1	2051	EPHB6	EPH receptor B6	7q33-q35	NULL	Ap518	811	970.8	135	390.879	33	55.4576	4	17.1679	11.2845	79	0.835393	2.8954	0	0	0	1	0
NM_006712	NP_006703.1	10922	FASTK	Fas-activated serine/threonine kinase	7q35	0.43109	Ap521	38	78	550	920.195	476	406.689	135	288.825	142.185	252	0	1.67308	1.17043	0.46741	1.77234	2	1
NM_147780	NP_680090.1	1508	CTSB	cathepsin B	8p22	0.54857	Ap524	284	337.2	436	651.466	324	361.63	375	466.564	251.644	372	0.84223	1.49419	0.895944	0.803748	1.47828	0	0
NM_003840	NP_003831.2	8793	TNFRSF10D	tumor necrosis factor receptor superfamily,member 10d, decoy with truncated death domain	8p21	NULL	Ap527	80	96	22	49.8778	10	32.3503	68	73.7212	90.276	80	0	0	0	0.922395	0	0	0
NM_017840	NP_060310.1	54948	MRPL16	mitochondrial ribosomal protein L16	11q12-q13.1	0.076506	Ap495	1069	974.4	188	441.775	113	123.624	658	491.811	127.515	255	1.09709	2.34987	0.91406	1.33791	1.99977	2	0
XM_376648	XP_376648.1	401387	LOC401387	hypothetical protein LOC401387		NULL	Ap498	80	96	80	81.4332	80	92.4294	69	53.5236	6.7707	32	0	0	0	0	0	0	0
NM_182776	NP_877577.1	4176	MCM7	MCM7 minichromosome maintenance deficient 7 (S.cerevisiae)	7q21.3-q22.1	0.111055	Ap501	80	96	265	737.988	428	434.418	1586	999.78	199.736	408	0	2.78486	0.985226	1.58635	2.0427	3	0
NM_000625	NP_000616.3	4843	NOS2A	nitric oxide synthase 2A (inducible,hepatocytes)	17q11.2-q12	NULL	Ap180	201	230.4	7	11.1971	2	10.3983	25	25.247	7.89915	14	0.872396	0	0	0	0	0	0
AF274937			PNAS-12			NULL	Ap507	34	74.4	80	81.4332	1	30.0395	66	64.6323	3.38535	57	0	0	0	1.02116	0	0	0
NM_000245	NP_000236.2	4233	MET	met proto-oncogene (hepatocyte growth factorreceptor)	7q31	0.269677	Ap510	57	73.2	107	210.708	82	85.4972	497	355.477	45.138	80	0	1.96924	0.959096	1.39812	0	1	0
NM_000230	NP_000221.1	3952	LEP	leptin (obesity homolog, mouse)	7q31.3	NULL	Ap513	23	39.6	80	81.4332	11	32.3503	144	106.037	12.413	51	0	0	0	1.35801	0	0	0
NM_022740	NP_073577.2	28996	HIPK2	homeodomain interacting protein kinase 2	7q32-q34	NULL	Ap516	15	52.8	1	20.3583	13	33.5056	17	28.2766	10.1561	25	0	0	0	0	0	0	0
NM_031437	NP_113625.1	83593	RASSF5	Ras association (RalGDS/AF-6) domain family 5[Homo	1q32.1	0.648895	Ap100	82	142.8	24	80.4153	5	20.7966	70	67.6619	9.0276	25	0.57423	0	0	1.03456	0	0	0
NM_144644	NP_653245.2	132851	SPATA4	spermatogenesis associated 4	4q34.2	0.0176356	Ap335	1	55.2	7	80.4153	4	19.6412	46	41.405	90.276	80	0	0	0	0	0	0	0
NM_003842	NP_003833.3	8795	TNFRSF10B	tumor necrosis factor receptor superfamily,member 10b	8p22-p21	NULL	Ap525	39	31.2	29	98.7378	35	56.613	238	185.818	9.0276	20	0	0	0	1.28082	0	0	0
NM_003844	NP_003835.2	8797	TNFRSF10A	tumor necrosis factor receptor superfamily,member 10a	8p21	NULL	Ap528	16	66	30	46.8241	80	92.4294	32	45.4446	1.12845	6	0	0	0	0	0	0	0
NM_000825	NP_000816.2	2796	GNRH1	gonadotropin-releasing hormone 1(luteinizing-releasing hormone)	8p21-p11.2	NULL	Ap529	80	96	80	81.4332	80	92.4294	80	80.7903	90.276	80	0	0	0	0	0	0	0
NM_173174	NP_775266.1	2185	PTK2B	PTK2B protein tyrosine kinase 2 beta	8p21.1	NULL	Ap532	80	96	80	81.4332	8	32.3503	5	4.03952	90.276	80	0	0	0	0	0	0	0
NM_080872	NP_543148.1	137970	UNC5D	unc-5 homolog D (C. elegans)	8p12	NULL	Ap535	65	150	80	81.4332	80	92.4294	80	80.7903	90.276	80	0.433333	0	0	0	0	0	1
NM_023109	NP_075597.1	2260	FGFR1	fibroblast growth factor receptor 1(fms-related tyrosine kinase 2, Pfeiffer syndrome)	8p11.2-p11.1	NULL	Ap538	80	96	45	38.6808	80	92.4294	80	80.7903	90.276	80	0	0	0	0	0	0	0
NM_014929	NP_055744.2	22868	KIAA0971	KIAA0971	2q33.3	0.0708424	Ap186	80	96	104	301.303	27	53.1469	34	16.1581	6.7707	47	0	2.89714	0	0	0	1	0
NM_015170	NP_055985.1	23213	SULF1	sulfatase 1	8q13.2-q13.3	NULL	Ap544	20	183.6	80	81.4332	80	92.4294	80	80.7903	18.0552	86	0	0	0	0	0	0	0
NM_000880	NP_000871.1	3574	IL7	interleukin 7	8q12-q13	NULL	Ap547	80	96	21	10.1791	80	92.4294	2	22.2173	90.276	80	0	0	0	0	0	0	0
NM_006281	NP_006272.1	6788	STK3	serine/threonine kinase 3 (STE20 homolog, yeast)[Homo	8q22.2	NULL	Ap550	35	56.4	80	81.4332	2	6.9322	12	11.1087	104.946	53	0	0	0	0	0	0	0
NM_014112	NP_054831.1	7227	TRPS1	trichorhinophalangeal syndrome I	8q24.12	NULL	Ap553	80	96	80	81.4332	80	92.4294	5	4.03952	90.276	80	0	0	0	0	0	0	0
NM_052887	NP_443119.1	114609	TIRAP	toll-interleukin 1 receptor (TIR) domaincontaining adaptor protein	11q24.2	NULL	Ap556	80	96	4	26.4658	14	19.6412	10	8.07903	21.4406	53	0	0	0	0	0	0	0
U58666						NULL	Ap559	492	424.8	80	81.4332	80	92.4294	80	80.7903	5.64225	7	1.15819	0	0	0	0	0	0
XM_378197	XP_378197.1	84875	FLJ14464	poly (ADP-ribose) polymerase family, member 10[Homo		NULL	Ap562	80	96	56	27.4837	80	92.4294	3	5.04939	27.0828	9	0	0	0	0	0	0	0
NM_058183	NP_478063.2	6651	SON	SON DNA binding protein	21q22.11	0.0227571	Ap530	16	118.8	311	597.516	196	159.441	180	105.027	250.516	470	0	1.92127	1.2293	1.71384	1.87613	3	0
NM_203339	NP_976084.1	1191	CLU	clusterin (complement lysis inhibitor, SP-40,40,sulfated glycoprotein 2, testosterone-repressed prostate message 2,apolipoprotein J)	8p21-p12	NULL	Ap533	80	96	80	81.4332	80	92.4294	80	80.7903	90.276	80	0	0	0	0	0	0	0
NM_021631	NP_067644.1	59347	FKSG2	apoptosis inhibitor	8p11.2	NULL	Ap536	133	168	80	81.4332	9	48.5254	5	8.07903	90.276	80	0.791667	0	0	0	0	0	0
NM_031940	NP_114146.2	83877	BLP1	TM2 domain containing 2	8p11.23	NULL	Ap539	504	477.6	26	21.3762	80	92.4294	1	2.01976	22.569	15	1.05528	0	0	0	0	0	0
NM_001556	NP_001547.1	3551	IKBKB	inhibitor of kappa light polypeptide geneenhancer in B-cells, kinase beta	8p11.2	0.549796	Ap542	127	123.6	64	155.741	64	93.5847	39	35.3458	46.2665	117	1.02751	2.43345	0.683872	0	0	1	0
AF274933			PNAS-8			0.0176903	Ap545	131	90	209	396.987	196	180.237	206	134.314	148.955	268	1.45556	1.89946	1.08746	1.53372	1.7992	3	0
NM_003821	NP_003812.1	8767	RIPK2	receptor-interacting serine-threonine kinase 2[Homo	8q21	0.327094	Ap548	1228	855.6	22	73.2899	78	92.4294	19	16.1581	81.2484	154	1.43525	0	0.843888	0	1.89542	1	0
NM_016096	NP_057180.1	51123	LOC51123	zinc finger protein 706	8q22.3	NULL	Ap551	90	118.8	80	81.4332	80	92.4294	2	3.02964	90.276	80	0.757576	0	0	0	0	0	0
NM_006265	NP_006256.1	5885	RAD21	RAD21 homolog (S. pombe)	8q24	0.00469332	Ap554	1042	841.2	628	1059.65	494	328.124	652	383.754	299.039	553	1.23871	1.68734	1.50553	1.69901	1.84926	4	0
NM_003882	NP_003873.1	8840	WISP1	WNT1 inducible signaling pathway protein 1[Homo	8q24.1-q24.3	NULL	Ap557	1849	1676.4	40	138.436	83	85.4972	55	51.5038	23.6975	102	1.10296	0	0.970793	0	0	0	0
NM_153831	NP_722560.1	5747	PTK2	PTK2 protein tyrosine kinase 2	8q24-qter	0.0516434	Ap560	235	267.6	375	646.376	388	283.065	605	410.011	315.966	460	0.878176	1.72367	1.37071	1.47557	1.45585	1	0
NM_001916	NP_001907.2	1537	CYC1	cytochrome c-1	8q24.3	0.040781	Ap563	53	108	780	1481.07	738	616.966	2498	1807.68	400.6	683	0	1.8988	1.19618	1.38188	1.70494	2	0
NM_171982	NP_741983.1	23087	TRIM35	tripartite motif-containing 35	8p21.2	0.181722	Ap531	121	153.6	86	245.318	85	91.274	455	293.875	106.074	199	0.78776	2.85253	0.931262	1.54828	1.87604	3	0
NM_000553	NP_000544.1	7486	WRN	Werner syndrome	8p12-p11.2	NULL	Ap534	80	96	80	81.4332	25	35.8164	142	87.8595	9.0276	82	0	0	0	1.61622	0	1	0
NM_004874	NP_004865.1	9530	BAG4	BCL2-associated athanogene 4	8p12	NULL	Ap537	15	38.4	39	141.49	48	67.0113	323	239.341	66.5786	142	0	0	0	1.34954	2.13282	1	0
NM_003012	NP_003003.2	6422	SFRP1	secreted frizzled-related protein 1	8p12-p11.1	NULL	Ap540	40	90	27	37.6629	80	92.4294	12	21.2075	90.276	80	0	0	0	0	0	0	0
NM_018105	NP_060575.1	55145	THAP1	THAP domain containing, apoptosis associatedprotein 1	8p11.21	NULL	Ap543	72	115.2	80	81.4332	80	92.4294	52	68.6718	90.276	80	0.625	0	0	0	0	0	0
NM_017489	NP_059523.1	7013	TERF1	telomeric repeat binding factor(NIMA-interacting) 1	8q13	NULL	Ap546	269	280.8	80	81.4332	17	31.1949	49	43.4248	7.89915	26	0.957977	0	0	0	0	0	0
NM_033285	NP_150601.1	94241	TP53INP1	tumor protein p53 inducible nuclear protein1	8q22	NULL	Ap549	80	96	9	73.2899	30	46.2147	52	47.4643	2.2569	16	0	0	0	0	0	0	0
NM_144687	NP_653288.1	91662	NALP12	NACHT, leucine rich repeat and PYD containing12	19q13.42	0.581318	Ap1144	861	3042	48	128.257	104	101.672	102	87.8595	24.8259	43	0.283037	0	1.02289	1.16094	0	0	1
NM_002546	NP_002537.2	4982	TNFRSF11B	tumor necrosis factor receptor superfamily,member 11b (osteoprotegerin)	8q24	NULL	Ap555	31	112.8	80	81.4332	80	92.4294	80	80.7903	42.8811	214	0	0	0	0	0	0	0
NM_006096	NP_006087.2	10397	NDRG1	N-myc downstream regulated gene 1	8q24.3	0.028647	Ap558	570	532.8	1130	581.229	349	1118.4	2370	5434.16	547.298	248	1.06982	0.514362	0.312054	0.43613	0.453135	0	3
NM_002066	NP_002057.1	2765	GML	GPI anchored molecule like protein	8q24.3	NULL	Ap561	80	96	17	109.935	11	38.1271	28	32.3161	2.2569	10	0	0	0	0	0	0	0
NM_032687	NP_116076.1	50626	CYHR1	cysteine/histidine-rich 1	8q24.3	0.0489837	Ap564	6	31.2	108	210.708	235	194.102	588	442.327	64.3217	114	0	1.951	1.21071	1.32933	1.77234	2	0
NM_006557	NP_006548.1	10655	DMRT2	doublesex and mab-3 related transcriptionfactor 2	9p24.3	NULL	Ap565	24	151.2	80	81.4332	80	92.4294	80	80.7903	90.276	80	0	0	0	0	0	0	0
NM_002176	NP_002167.1	3456	IFNB1	interferon, beta 1, fibroblast	9p21	NULL	Ap568	80	96	3	1.01791	80	92.4294	2	4.03952	90.276	80	0	0	0	0	0	0	0
NM_005884	NP_005875.1	10298	PAK4	p21(CDKN1A)-activated kinase 4	19q13.2	NULL	Ap1120	106	184.8	4	23.412	9	58.9237	8	17.1679	16.9268	6	0.573593	0	0	0	0	0	0
NM_006377	NP_006368.2	10497	UNC13B	unc-13 homolog B (C. elegans)	9p12-p11	NULL	Ap574	80	96	80	81.4332	80	92.4294	11	11.1087	90.276	80	0	0	0	0	0	0	0
NM_004938	NP_004929.1	1612	DAPK1	death-associated protein kinase 1	9q34.1	NULL	Ap577	80	96	67	169.992	43	58.9237	77	44.4347	31.5966	85	0	2.53719	0	0	0	1	0
NM_006705	NP_006696.1	10912	GADD45G	growth arrest and DNA-damage-inducible, gamma[Homo	9q22.1-q22.2	NULL	Ap580	166	280.8	80	81.4332	80	92.4294	3	3.02964	90.276	80	0.591168	0	0	0	0	0	0
NM_006401	NP_006392.1	10541	ANP32B	acidic (leucine-rich) nuclear phosphoprotein32 family, member B	9q22.32	NULL	Ap583	96	165.6	80	81.4332	80	92.4294	5	4.03952	90.276	80	0.57971	0	0	0	0	0	0
NM_002874	NP_002865.1	5887	RAD23B	RAD23 homolog B (S. cerevisiae)	9q31.2	0.472619	Ap586	51	126	148	239.21	64	98.2062	99	110.077	99.3036	166	0	1.61628	0.65169	0.899372	1.67164	2	0
NM_003358	NP_003349.1	7357	UGCG	UDP-glucose ceramide glucosyltransferase	9q31	NULL	Ap589	56	92.4	63	182.207	40	61.2345	56	33.326	30.4682	87	0	2.89217	0	0	0	1	0
NM_000607	NP_000598.1	5004	ORM1	orosomucoid 1	9q31-q32	0.327796	Ap592	98	148.8	127	260.586	20	51.9915	51	42.4149	72.2208	154	0.658602	2.05186	0	0	2.13235	2	0
NM_003266	NP_003257.1	7099	TLR4	toll-like receptor 4	9q32-q33	NULL	Ap595	80	96	56	109.935	25	41.5932	35	25.247	29.3397	87	0	0	0	0	0	0	0
NM_005347	NP_005338.1	3309	HSPA5	heat shock 70kDa protein 5 (glucose-regulatedprotein, 78kDa)	9q33-q34.1	NULL	Ap598	80	96	80	166.938	42	57.7683	44	36.3556	32.7251	73	0	0	0	0	0	0	0
NM_014143	NP_054862.1	29126	CD274	CD274 antigen	9p24	NULL	Ap566	80	96	80	81.4332	80	92.4294	1	2.01976	90.276	80	0	0	0	0	0	0	0
NM_000605	NP_000596.2	3440	IFNA2	interferon, alpha 2	9p22	NULL	Ap569	72	198	65	51.9137	80	92.4294	80	80.7903	90.276	80	0.363636	0	0	0	0	0	1
NM_198715	NP_942008.1	5733	PTGER3	prostaglandin E receptor 3 (subtype EP3)	1p31.2	NULL	Ap46	544	484.8	137	74.3078	80	92.4294	80	80.7903	90.276	80	1.12211	0.542393	0	0	0	0	0
NM_016042	NP_057126.1	51010	EXOSC3	exosome component 3	9p11	NULL	Ap575	358	417.6	63	139.454	26	69.322	53	55.5433	32.7251	99	0.85728	2.21356	0	0	0	1	0
NM_005226	NP_005217.2	1903	EDG3	endothelial differentiation, sphingolipidG-protein-coupled receptor, 3	9q22.1-q22.2	0.0361366	Ap578	1604	1305.6	365	573.086	222	176.771	30	29.2865	138.799	241	1.22855	1.5701	1.25586	0	1.73632	2	0
NM_006415	NP_006406.1	10558	SPTLC1	serine palmitoyltransferase, long chain basesubunit 1	9q22.2	0.104878	Ap581	118	38.4	141	268.73	128	132.867	120	86.8496	97.0467	200	0	1.90588	0.963368	1.3817	2.06086	2	0
NM_003389	NP_003380.2	7464	CORO2A	coronin, actin binding protein, 2A	9q22.3	0.155419	Ap584	243	272.4	1484	1834.28	625	472.545	58	55.5433	593.565	787	0.89207	1.23604	1.32263	0	1.32589	0	0
NM_003640	NP_003631.2	8518	IKBKAP	inhibitor of kappa light polypeptide geneenhancer in B-cells, kinase complex-associated protein	9q31	NULL	Ap587	272	296.4	2	40.7166	10	23.1073	10	29.2865	39.4958	31	0.917679	0	0	0	0	0	0
XM_376903	XP_376903.1	23307	KIAA0674	KIAA0674		0.163162	Ap590	529	478.8	163	268.73	103	106.294	114	81.8002	37.2389	117	1.10485	1.64865	0.969013	1.39364	0	1	0
NM_005118	NP_005109.2	9966	TNFSF15	tumor necrosis factor (ligand) superfamily,member 15	9q32	0.284638	Ap593	2372	1562.4	52	152.687	106	109.76	88	72.7113	53.0372	136	1.51818	0	0.965745	1.21027	0	1	0
NM_005658	NP_005649.1	7185	TRAF1	TNF receptor-associated factor 1	9q33-q34	0.0608079	Ap596	216	223.2	112	219.87	208	173.305	397	269.638	93.6614	178	0.967742	1.96312	1.2002	1.47235	1.90046	2	0
NM_003011	NP_003002.1	6418	SET	SET translocation (myeloid leukemia-associated)[Homo	9q34	0.00168978	Ap599	80	96	907	1810.87	954	576.528	3879	2164.17	446.866	773	0	1.99655	1.65473	1.79237	1.72982	4	0
NM_033222	NP_150091.2	11168	PSIP1	PC4 and SFRS1 interacting protein 1	9p22.3	0.379113	Ap1048	186	198	49	197.476	88	78.565	333	213.084	16.9268	102	0.939394	0	1.12009	1.56276	0	1	0
NM_024013	NP_076918.1	3439	IFNA1	interferon, alpha 1	9p22	NULL	Ap570	80	96	80	81.4332	80	92.4294	61	60.5927	90.276	80	0	0	0	1.00672	0	0	0
NM_016410	NP_057494.2	51510	CHMP5	chromatin modifying protein 5	9p13.3	0.157621	Ap573	54	109.2	62	176.099	74	72.7881	241	175.719	119.616	207	0	2.84031	1.01665	1.37151	1.73054	2	0
NM_003028	NP_003019.1	6461	SHB	Src homology 2 domain containing adaptor proteinB	9p12-p11	NULL	Ap576	37	69.6	80	81.4332	80	92.4294	80	80.7903	90.276	80	0	0	0	0	0	0	0
NM_016848	NP_058544.2	53358	SHC3	SHC (Src homology 2 domain containing)transforming protein 3	9q22.1-q22.2	NULL	Ap579	401	502.8	10	44.7883	21	40.4378	125	104.018	90.276	80	0.797534	0	0	1.20172	0	0	0
NM_000136	NP_000127.1	2176	FANCC	Fanconi anemia, complementation group C	9q22.3	NULL	Ap582	2696	2041.2	80	81.4332	16	27.7288	93	73.7212	2.2569	25	1.32079	0	0	1.26151	0	0	0
NM_175932	NP_787128.1	5719	PSMD13	proteasome (prosome, macropain) 26S subunit,non-ATPase, 13	11p15.5	0.25677	Ap585	5	56.4	171	281.962	162	183.703	507	502.92	66.5786	100	0	1.6489	0.881857	1.00811	1.50198	2	0
NM_003329	NP_003320.1	7295	TXN	thioredoxin	9q31	0.000391272	Ap588	49	87.6	1178	1833.26	1074	755.61	3153	2120.75	405.114	603	0	1.55625	1.42137	1.48674	1.48847	1	0
NM_144488	NP_652759.1	5998	RGS3	regulator of G-protein signalling 3	9q32	NULL	Ap591	51	88.8	3	44.7883	80	92.4294	38	42.4149	2.2569	9	0	0	0	0	0	0	0
NM_001244	NP_001235.1	944	TNFSF8	tumor necrosis factor (ligand) superfamily,member 8	9q33	NULL	Ap594	179	238.8	9	38.6808	15	33.5056	24	24.2371	6.7707	19	0.749581	0	0	0	0	0	0
NM_000177	NP_000168.1	2934	GSN	gelsolin (amyloidosis, Finnish type)	9q33	NULL	Ap597	80	96	11	61.0749	19	33.5056	154	164.61	14.6699	24	0	0	0	0.935543	0	0	0
NM_198797	NP_942092.1	9536	PTGES	prostaglandin E synthase	9q34.3	0.261755	Ap600	7	18	77	112.989	66	86.6525	637	518.068	60.9363	88	0	1.46738	0.761663	1.22957	1.44413	0	0
NM_001639	NP_001630.1	325	APCS	amyloid P component, serum	1q21-q23	NULL	Ap77	80	96	726	1536.03	80	92.4294	80	80.7903	90.276	80	0	2.11575	0	0	0	1	0
NM_052813	NP_434700.2	64170	CARD9	caspase recruitment domain family, member 9[Homo	9q34.3	NULL	Ap604	80	96	80	81.4332	80	92.4294	80	80.7903	90.276	80	0	0	0	0	0	0	0
NM_000954	NP_000945.3	5730	PTGDS	prostaglandin D2 synthase 21kDa (brain)	9q34.2-q34.3	NULL	Ap607	7	74.4	80	81.4332	80	92.4294	80	80.7903	90.276	80	0	0	0	0	0	0	0
NM_000417	NP_000408.1	3559	IL2RA	interleukin 2 receptor, alpha	10p15-p14	NULL	Ap610	80	96	80	81.4332	80	92.4294	6	19.1877	90.276	80	0	0	0	0	0	0	0
AF540955	AAN28379.1		SSH3BP1			NULL	Ap613	80	96	80	81.4332	3	24.2627	6	1.00988	90.276	80	0	0	0	0	0	0	0
NM_183013	NP_898831.1	1390	CREM	cAMP responsive element modulator	10p11.21	NULL	Ap616	122	303.6	80	81.4332	80	92.4294	80	80.7903	90.276	80	0.401845	0	0	0	0	0	1
NM_000124	NP_000115.1	2074	ERCC6	excision repair cross-complementing rodentrepair deficiency, complementation group 6	10q11.23	NULL	Ap619	13	76.8	80	81.4332	6	38.1271	2	1.00988	90.276	80	0	0	0	0	0	0	0
NM_198679	NP_941372.1	2889	RAPGEF1	Rap guanine nucleotide exchange factor (GEF)1	9q34.3	0.368028	Ap622	655	651.6	117	261.604	50	109.76	55	51.5038	63.1932	138	1.00522	2.23593	0	0	2.18378	2	0
NM_012238	NP_036370.2	23411	SIRT1	sirtuin (silent mating type informationregulation 2 homolog) 1 (S. cerevisiae)	10q21.3	NULL	Ap625	1653	2380.8	80	81.4332	8	30.0395	30	17.1679	4.5138	36	0.694304	0	0	0	0	0	0
NM_032797	NP_116186.1	84883	AMID	apoptosis-inducing factor (AIF)-likemitochondrion-associated inducer of death	10q22.1	0.18175	Ap628	86	118.8	302	483.51	265	243.782	105	79.7804	118.487	209	0.723906	1.60103	1.08703	1.31611	1.7639	2	0
NM_019058	NP_061931.1	54541	DDIT4	DNA-damage-inducible transcript 4	10pter-q26.12	0.300882	Ap631	235	360	1490	1700.94	665	875.768	578	798.814	1125.06	1250	0.652778	1.14157	0.759333	0.723572	1.11105	0	0
NM_005411	NP_005402.3	6435	SFTPA1	surfactant, pulmonary-associated protein A1[Homo	10q22.2-q23.1	NULL	Ap634	78	219.6	91	218.852	31	47.37	21	26.2569	90.276	80	0.355191	2.40496	0	0	0	1	1
NM_198679	NP_941372.1	2889	RAPGEF1	Rap guanine nucleotide exchange factor (GEF)1	9q34.3	0.368028	Ap622	1102	1212	368	604.642	101	145.576	68	68.6718	119.616	245	0.909241	1.64305	0.693795	0.990218	2.04823	2	0
NM_017617	NP_060087.2	4851	NOTCH1	Notch homolog 1, translocation-associated(Drosophila)	9q34.3	NULL	Ap605	1126	871.2	28	109.935	36	92.4294	29	35.3458	28.2113	102	1.29247	0	0	0	0	0	0
NM_013379	NP_037511.1	29952	DPP7	dipeptidylpeptidase 7	9q34.3	0.137222	Ap608	3327	2797.2	1036	1450.53	445	445.972	326	348.408	476.206	724	1.1894	1.40012	0.997821	0.935684	1.52035	1	0
NM_006561	NP_006552.1	10659	CUGBP2	CUG triplet repeat, RNA binding protein 2[Homo	10p13	0.0285136	Ap611	37	148.8	517	887.622	447	322.347	69	52.5137	514.573	850	0	1.71687	1.3867	0	1.65185	2	0
NM_002211	NP_002202.2	3688	ITGB1	integrin, beta 1 (fibronectin receptor, betapolypeptide, antigen CD29 includes MDF2, MSK12)	10p11.2	0.0462157	Ap614	558	595.2	1948	2537.66	1348	1027.12	2012	1607.73	1750.23	2065	0.9375	1.3027	1.31241	1.25146	1.17985	0	0
NM_000609	NP_000600.1	6387	CXCL12	chemokine (C-X-C motif) ligand 12 (stromalcell-derived factor 1)	10q11.1	NULL	Ap617	741	542.4	39	117.06	21	33.5056	7	12.1185	90.276	80	1.36615	0	0	0	0	0	0
NM_019893	NP_063946.1	56624	ASAH2	N-acylsphingosine amidohydrolase (non-lysosomalceramidase) 2	10q11.21	0.0725636	Ap620	563	415.2	440	723.738	288	264.579	56	62.6125	153.469	302	1.35597	1.64486	1.08852	0	1.96782	2	0
NM_001786	NP_001777.1	983	CDC2	cell division cycle 2, G1 to S and G2 to M	10q21.1	0.0169634	Ap623	394	354	393	699.308	267	186.014	418	264.588	163.625	321	1.11299	1.77941	1.43538	1.57981	1.9618	3	0
NM_018237	NP_060707.2	55749	CCAR1	cell division cycle and apoptosis regulator 1[Homo	10q21.3	0.0230403	Ap626	583	552	287	542.549	224	154.819	485	285.796	124.13	255	1.05616	1.89041	1.44685	1.69702	2.05431	3	0
NM_003901	NP_003892.2	8879	SGPL1	sphingosine-1-phosphate lyase 1	10q21	0.119019	Ap629	187	141.6	70	167.956	154	125.935	285	200.966	34.982	65	1.32062	2.39937	1.22285	1.41815	0	1	0
NM_000296	NP_000287.2	5310	PKD1	polycystic kidney disease 1 (autosomal dominant)[Homo	16p13.3	0.151152	Ap913	126	175.2	155	304.357	230	203.345	589	420.11	170.396	293	0.719178	1.96359	1.13108	1.40201	1.71952	2	0
NM_003019	NP_003010.3	6441	SFTPD	surfactant, pulmonary-associated protein D[Homo	10q22.2-q23.1	NULL	Ap635	366	381.6	13	64.1286	55	40.4378	135	97.9583	23.6975	106	0.959119	0	0	1.37814	0	0	0
NM_000368	NP_000359.1	7248	TSC1	tuberous sclerosis 1	9q34	NULL	Ap603	31	145.2	22	156.759	50	62.3898	374	246.41	20.3121	78	0	0	0	1.51779	0	1	0
NM_021138	NP_066961.2	7186	TRAF2	TNF receptor-associated factor 2	9q34	0.183686	Ap606	153	195.6	130	355.252	143	139.799	930	635.214	178.295	307	0.782209	2.73271	1.02289	1.46407	1.72186	2	0
NM_172200	NP_751950.1	3601	IL15RA	interleukin 15 receptor, alpha	10p15-p14	NULL	Ap609	117	160.8	80	81.4332	13	53.1469	78	83.82	38.3673	104	0.727612	0	0	0.930566	0	0	0
NM_024948	NP_079224.1	80013	C10orf97	chromosome 10 open reading frame 97	10p13	0.187087	Ap612	21	70.8	65	200.529	58	69.322	494	334.27	136.542	211	0	3.08507	0	1.47785	1.54531	2	0
NM_003873	NP_003864.2	8829	NRP1	neuropilin 1	10p12	NULL	Ap615	111	204	15	96.7019	48	63.5452	182	127.245	7.89915	41	0.544118	0	0	1.43031	0	0	0
NM_002750	NP_002741.1	5599	MAPK8	mitogen-activated protein kinase 8	10q11.22	NULL	Ap618	10	237.6	80	81.4332	7	30.0395	85	72.7113	5.64225	33	0	0	0	1.16901	0	0	0
NM_012242	NP_036374.1	22943	DKK1	dickkopf homolog 1 (Xenopus laevis)	10q11.2	0.425758	Ap621	162	171.6	63	149.634	45	79.7203	174	165.62	34.982	65	0.944056	2.37514	0	1.0506	0	1	0
NM_000399	NP_000390.2	1959	EGR2	early growth response 2 (Krox-20 homolog,Drosophila)	10q21.1	NULL	Ap624	80	96	80	81.4332	2	87.8079	10	19.1877	90.276	80	0	0	0	0	0	0	0
NM_002727	NP_002718.2	5552	PRG1	proteoglycan 1, secretory granule	10q22.1	0.374332	Ap627	71	82.8	78	148.616	66	69.322	181	142.393	30.4682	45	0.857488	1.90533	0.952078	1.27113	0	1	0
NM_170744	NP_734465.2	219699	UNC5B	unc-5 homolog B (C. elegans)	10q22.1	NULL	Ap630	7	42	80	81.4332	80	92.4294	5	17.1679	90.276	80	0	0	0	0	0	0	0
NM_005729	NP_005720.1	10105	PPIF	peptidylprolyl isomerase F (cyclophilin F)	10q22-q23	NULL	Ap633	8	1.2	10	26.4658	29	28.8842	143	112.097	16.9268	38	0	0	0	1.27569	0	0	0
NM_014394	NP_055209.1	27069	GHITM	growth hormone inducible transmembrane protein[Homo	10q23.1	NULL	Ap819	80	96	9	14.2508	1	15.0198	17	15.1482	90.276	80	0	0	0	0	0	0	0
NM_003087	NP_003078.1	6623	SNCG	synuclein, gamma (breast cancer-specific protein1)	10q23.2-q23.3	NULL	Ap637	80	96	56	137.419	18	93.5847	22	42.4149	28.2113	74	0	0	0	0	0	0	0
NM_006034	NP_006025.2	9537	TP53I11	tumor protein p53 inducible protein 11	11p11.2	0.00532453	Ap640	106	123.6	67	137.419	50	70.4774	20	18.1778	33.8535	77	0.857605	2.05102	0	0	0	1	0
NM_052889	NP_443121.1	114769	COPl	caspase-1 dominant-negative inhibitor pseudo-ICE	11q22	NULL	Ap643	17	111.6	80	81.4332	80	92.4294	80	80.7903	90.276	80	0	0	0	0	0	0	0
NM_002502	NP_002493.2	4791	NFKB2	nuclear factor of kappa light polypeptide geneenhancer in B-cells 2 (p49/p100)	10q24	NULL	Ap646	176	207.6	65	223.941	42	48.5254	51	46.4544	21.4406	80	0.847784	3.44525	0	0	0	1	0
NM_005871	NP_005862.1	10285	SMNDC1	survival motor neuron domain containing 1[Homo	10q23	NULL	Ap649	80	96	43	110.953	11	25.4181	26	17.1679	6.7707	34	0	0	0	0	0	0	0
NM_022333	NP_071728.1	7073	TIAL1	TIA1 cytotoxic granule-associated RNA bindingprotein-like 1	10q	0.384013	Ap652	40	81.6	123	281.962	71	73.9435	480	423.139	55.2941	127	0	2.29238	0.960193	1.13438	0	1	0
NM_023028	NP_075417.1	2263	FGFR2	fibroblast growth factor receptor 2(bacteria-expressed kinase, keratinocyte growth factor receptor, craniofacialdysostosis 1, Crouzon syndrome, Pfeiffer syndrome, Jackson-Weiss syndrome)	10q26	NULL	Ap655	97	265.2	80	81.4332	80	92.4294	35	22.2173	90.276	80	0.365762	0	0	0	0	0	1
NM_000636	NP_000627.1	6648	SOD2	superoxide dismutase 2, mitochondrial	6q25.3	0.401122	Ap461	283	298.8	59	149.634	19	32.3503	41	31.3062	13.5414	56	0.947122	0	0	0	0	0	0
NM_021805	NP_068577.1	59307	SIGIRR	single immunoglobulin and toll-interleukin 1receptor (TIR) domain	11p15.5	0.25162	Ap661	65	64.8	292	355.252	40	100.517	52	79.7804	63.1932	99	1.00309	1.21662	0	0	1.56662	1	0
NM_021128	NP_066951.1	5441	POLR2L	polymerase (RNA) II (DNA directed) polypeptideL, 7.6kDa	11p15	0.464826	Ap664	248	268.8	179	314.536	115	112.071	57	51.5038	32.7251	87	0.922619	1.75718	1.02614	0	0	1	0
NM_005871	NP_005862.1	10285	SMNDC1	survival motor neuron domain containing 1[Homo	10q23	NULL	Ap649	81	153.6	13	98.7378	25	24.2627	54	36.3556	23.6975	88	0.527344	0	0	0	0	0	0
NM_004517	NP_004508.1	3611	ILK	integrin-linked kinase	11p15.5-p15.4	0.206493	Ap670	249	296.4	256	479.438	101	102.828	93	83.82	138.799	274	0.840081	1.8728	0.982226	1.10952	1.97407	2	0
NM_000314	NP_000305.2	5728	PTEN	phosphatase and tensin homolog (mutated inmultiple advanced cancers 1)	10q23.3	0.00204383	Ap638	1605	1404	30	132.329	35	51.9915	40	28.2766	11.2845	90	1.14316	0	0	0	0	0	0
NM_198046	NP_932163.1	84287	ZDHHC16	zinc finger, DHHC-type containing 16	10q24.1	0.247776	Ap325	232	261.6	155	323.697	99	109.76	52	46.4544	101.561	217	0.88685	2.08837	0.901969	0	2.13666	2	0
NM_003988	NP_003979.2	5076	PAX2	paired box gene 2	10q24	0.0670241	Ap644	241	252	1853	2429.76	642	510.672	143	134.314	754.933	998	0.956349	1.31126	1.25717	1.06467	1.32197	0	0
NM_014720	NP_055535.2	9748	SLK	STE20-like kinase (yeast)	10q25.1	0.167015	Ap1031	1336	1075.2	17	145.562	92	92.4294	91	56.5532	34.982	135	1.24256	0	0.995355	0	0	0	0
NM_145341	NP_663314.1	27250	PDCD4	programmed cell death 4 (neoplastictransformation inhibitor)	10q24	0.419301	Ap650	919	928.8	61	167.956	92	90.1186	61	38.3754	22.569	82	0.989449	2.75338	1.02088	0	0	1	0
NM_004281	NP_004272.2	9531	BAG3	BCL2-associated athanogene 3	10q25.2-q26.2	0.0039406	Ap653	666	561.6	644	932.41	540	388.203	194	158.551	392.701	572	1.1859	1.44784	1.39102	1.22358	1.45658	0	0
NM_001380	NP_001371.1	1793	DOCK1	dedicator of cytokinesis 1	10q26.13-q26.3	0.224778	Ap656	247	280.8	387	536.441	367	338.523	85	82.8101	276.47	349	0.87963	1.38615	1.08412	1.02645	1.26234	0	0
NM_175932	NP_787128.1	5719	PSMD13	proteasome (prosome, macropain) 26S subunit,non-ATPase, 13	11p15.5	0.25677	Ap585	3172	2841.6	192	347.109	254	203.345	64	52.5137	88.0191	177	1.11627	1.80786	1.24911	0	2.01093	2	0
NM_176795	NP_789765.1	3265	HRAS	v-Ha-ras Harvey rat sarcoma viral oncogenehomolog	11p15.5	0.177248	Ap662	711	642	77	180.171	92	109.76	156	144.413	73.3493	159	1.10748	2.33988	0.838193	1.08024	2.16771	2	0
NM_001909	NP_001900.1	1509	CTSD	cathepsin D (lysosomal aspartyl peptidase)	11p15.5	0.0470238	Ap665	80	96	1260	1997.15	1244	1035.21	1779	1550.16	563.097	868	0	1.58504	1.20169	1.14762	1.54148	2	0
NM_003311	NP_003302.1	7262	PHLDA2	pleckstrin homology-like domain, family A,member 2	11p15.5	0.0613681	Ap668	1	28.8	277	607.695	302	253.025	824	588.759	227.947	413	0	2.19385	1.19356	1.39955	1.81183	2	0
NM_176822	NP_789792.1	338323	NALP14	NACHT, leucine rich repeat and PYD containing14	11p15.4	NULL	Ap671	80	96	80	81.4332	80	92.4294	16	18.1778	25.9544	63	0	0	0	0	0	0	0
NM_000043	NP_000034.1	355	FAS	Fas (TNF receptor superfamily, member 6)	10q24.1	NULL	Ap639	193	224.4	80	81.4332	13	9.24294	47	36.3556	2.2569	38	0.860071	0	0	0	0	0	0
NM_003015	NP_003006.1	6425	SFRP5	secreted frizzled-related protein 5	10q24.1	NULL	Ap642	621	626.4	80	81.4332	80	92.4294	21	24.2371	4.5138	34	0.991379	0	0	0	0	0	0
NM_033637	NP_378663.1	8945	BTRC	beta-transducin repeat containing	10q24.32	NULL	Ap645	80	96	55	178.135	79	82.0311	176	127.245	51.9087	109	0	0	0.96305	1.38316	0	0	0
NM_004832	NP_004823.1	9446	GSTO1	glutathione S-transferase omega 1	10q25.1	0.107735	Ap648	57	45.6	246	495.725	254	232.229	560	463.534	110.588	238	0	2.01514	1.09375	1.20811	2.15213	2	0
NM_018456	NP_060926.2	55840	EAF2	ELL associated factor 2	3q13.33	0.487224	Ap260	124	108	80	81.4332	80	92.4294	3	16.1581	1.12845	13	1.14815	0	0	0	0	0	0
NM_018117	NP_060587.8	55717	BRWD2	bromodomain and WD repeat domain containing 2[Homo	10q26	NULL	Ap654	80	96	11	66.1645	27	20.7966	108	64.6323	4.5138	22	0	0	0	1.67099	0	1	0
NM_002417	NP_002408.2	4288	MKI67	antigen identified by monoclonal antibody Ki-67[Homo	10q25-qter	NULL	Ap657	52	75.6	11	85.5049	46	40.4378	180	93.9187	6.7707	49	0	0	0	1.91655	0	1	0
NM_138329	NP_612202.1	171389	NALP6	NACHT, leucine rich repeat and PYD containing 6[Homo	11p15	NULL	Ap660	96	111.6	13	53.9495	80	92.4294	80	80.7903	90.276	80	0.860215	0	0	0	0	0	0
NM_018494	NP_060964.2	55367	LRDD	leucine-rich repeats and death domain containing[Homo	11p15.5	NULL	Ap663	98	67.2	11	29.5195	10	26.5734	24	21.2075	2.2569	10	1.45833	0	0	0	0	0	0
NM_000207	NP_000198.1	3630	INS	insulin	11p15.5	NULL	Ap666	80	96	22	37.6629	40	42.7486	45	39.3853	6.7707	18	0	0	0	0	0	0	0
NM_000543	NP_000534.2	6609	SMPD1	sphingomyelin phosphodiesterase 1, acidlysosomal (acid sphingomyelinase)	11p15.4-p15.1	NULL	Ap669	2	10.8	4	18.3225	40	26.5734	64	67.6619	7.89915	15	0	0	0	0.94588	0	0	0
NM_176821	NP_789791.1	338322	NALP10	NACHT, leucine rich repeat and PYD containing10	11p15.4	NULL	Ap672	72	52.8	8	20.3583	80	92.4294	80	80.7903	90.276	80	0	0	0	0	0	0	0
NM_003390	NP_003381.1	7465	WEE1	WEE1 homolog (S. pombe)	11p15.3-p15.1	NULL	Ap673	80	96	41	87.5407	12	99.3616	80	80.7903	15.7983	39	0	0	0	0	0	0	0
NM_000315	NP_000306.1	5741	PTH	parathyroid hormone	11p15.3-p15.1	NULL	Ap676	175	229.2	80	81.4332	80	92.4294	591	765.488	90.276	80	0.763525	0	0	0.772056	0	0	0
NM_000331	NP_000322.2	6288	SAA1	serum amyloid A1	11p15.1	NULL	Ap679	104	217.2	80	81.4332	80	92.4294	80	80.7903	1.12845	5	0.478821	0	0	0	0	0	1
NM_018490	NP_060960.1	55366	LGR4	leucine-rich repeat-containing G protein-coupledreceptor 4	11p14-p13	NULL	Ap682	158	182.4	44	145.562	51	68.1667	37	20.1976	15.7983	53	0.866228	0	0	0	0	0	0
NM_021203	NP_067026.2	58477	SRPRB	signal recognition particle receptor, B subunit[Homo	3q22.1	0.368659	Ap267	80	96	79	225.977	33	63.5452	55	31.3062	16.9268	56	0	2.86047	0	0	0	1	0
NM_006595	NP_006586.1	8539	API5	apoptosis inhibitor 5	11p12-q12	0.501528	Ap688	132	162	98	257.532	73	75.0989	100	42.4149	28.2113	82	0.814815	2.62788	0.972052	0	0	1	0
NM_000506	NP_000497.1	2147	F2	coagulation factor II (thrombin)	11p11-q12	NULL	Ap691	442	391.2	80	81.4332	80	92.4294	9	4.03952	90.276	80	1.12986	0	0	0	0	0	0
XM_374879	XP_374879.1	114971	LOC114971	protein tyrosine phosphatase, mitochondrial 1[Homo		0.168673	Ap1051	109	204	103	265.676	50	65.8559	72	55.5433	34.982	100	0.534314	2.57938	0	0	0	1	0
NM_004739	NP_004730.2	9219	MTA2	metastasis associated 1 family, member 2	11q12-q13.1	0.0942415	Ap697	288	358.8	197	377.646	180	144.421	97	62.6125	73.3493	166	0.802676	1.91699	1.24636	1.54921	2.26314	3	0
NM_031471	NP_113659.3	83706	URP2	UNC-112 related protein 2	11q13.1	0.0396112	Ap700	273	316.8	167	324.715	43	75.0989	43	29.2865	31.5966	88	0.861742	1.9444	0	0	0	1	0
NM_172230	NP_757385.1	84447	SYVN1	synovial apoptosis inhibitor 1, synoviolin[Homo	11q13	0.168587	Ap703	865	734.4	266	481.474	115	125.935	75	58.573	94.7898	204	1.17783	1.81005	0.913169	0	2.15213	2	0
NM_182710	NP_874369.1	10524	HTATIP	HIV-1 Tat interacting protein, 60kDa	11q13	0.264331	Ap706	225	328.8	195	390.879	113	117.847	88	78.7706	109.46	225	0.684307	2.00451	0.958867	1.11717	2.05555	2	0
NM_005018	NP_005009.1	5133	PDCD1	programmed cell death 1	2q37.3	0.0501207	Ap122	559	632.4	981	1283.59	370	287.686	135	101.998	336.278	489	0.883934	1.30845	1.28612	1.32356	1.45415	0	0
NM_000922	NP_000913.2	5140	PDE3B	phosphodiesterase 3B, cGMP-inhibited	11p15.1	0.364484	Ap677	313	414	220	440.757	87	113.226	52	40.3952	134.286	268	0.756039	2.00344	0.768375	0	1.99575	2	0
NM_006410	NP_006401.2	10553	HTATIP2	HIV-1 Tat interactive protein 2, 30kDa	11p15.1	0.0628437	Ap680	195	163.2	420	736.97	223	231.073	272	210.055	348.691	543	1.19485	1.75469	0.965061	1.2949	1.55725	2	0
NM_024426	NP_077744.2	7490	WT1	Wilms tumor 1	11p13	0.160151	Ap683	3963	2790	128	251.425	116	147.887	17	28.2766	100.432	174	1.42043	1.96426	0.784383	0	1.73251	2	0
AF274942	AAK07519.1					NULL	Ap686	958	823.2	29	77.3615	73	63.5452	4	9.08891	29.3397	31	1.16375	0	1.14879	0	0	0	0
NM_006034	NP_006025.2	9537	TP53I11	tumor protein p53 inducible protein 11	11p11.2	0.00532453	Ap640	571	454.8	1706	2307.61	1610	1044.45	367	263.578	1261.61	1482	1.2555	1.35265	1.54148	1.39237	1.17469	1	0
NM_000107	NP_000098.1	1643	DDB2	damage-specific DNA binding protein 2, 48kDa[Homo	11p12-p11	0.0078232	Ap692	2040	1542	702	1006.72	378	302.706	334	291.855	350.948	538	1.32296	1.43407	1.24874	1.1444	1.53299	1	0
NM_053023	NP_444251.1	80829	ZFP91	zinc finger protein 91 homolog (mouse)	11q12	0.010901	Ap695	5728	4622.4	298	554.764	231	169.839	492	280.746	134.286	262	1.23918	1.86162	1.36011	1.75247	1.95107	3	0
NM_033101	NP_149092.2	85329	LGALS12	lectin, galactoside-binding, soluble, 12(galectin 12)	11q13	0.00448596	Ap698	1381	1138.8	1268	1679.56	820	564.974	1285	809.923	944.513	1230	1.21268	1.32457	1.45139	1.58657	1.30226	1	0
NM_006268	NP_006259.1	5977	DPF2	D4, zinc and double PHD fingers family 2	11q13	0.00363282	Ap704	2050	1742.4	2387	3298.04	2290	1687.99	5905	3981.95	1683.65	2094	1.17654	1.38167	1.35664	1.48294	1.24373	0	0
NM_000314	NP_000305.2	5728	PTEN	phosphatase and tensin homolog (mutated inmultiple advanced cancers 1)	10q23.3	0.00204383	Ap638	3623	2126.4	403	715.594	554	415.932	1096	745.291	401.728	626	1.70382	1.77567	1.33195	1.47057	1.55827	3	0
NM_002708	NP_002699.1	5499	PPP1CA	protein phosphatase 1, catalytic subunit,alpha isoform	11q13	0.0546943	Ap707	357	393.6	797	1405.74	830	641.229	2353	1683.47	587.923	944	0.907012	1.76379	1.29439	1.39771	1.60565	2	0
NM_001418	NP_001409.1	1982	EIF4G2	eukaryotic translation initiation factor 4gamma, 2	11p15	0.00166223	Ap675	80	96	1242	2651.67	1464	783.339	6393	3294.23	723.337	1251	0	2.135	1.86892	1.94067	1.72949	4	0
NM_000352	NP_000343.1	6833	ABCC8	ATP-binding cassette, sub-family C (CFTR/MRP),member 8	11p15.1	0.0669853	Ap678	1222	864	126	272.801	146	146.732	189	146.432	168.139	261	1.41435	2.16509	0.995014	1.2907	1.55229	2	0
NM_153447	NP_703148.2	126206	NALP5	NACHT, leucine rich repeat and PYD containing 5[Homo	19q13.43	NULL	Ap1154	532	988.8	80	81.4332	80	92.4294	9	16.1581	1.12845	47	0.538026	0	0	0	0	0	0
NM_006360	NP_006351.2	10480	GA17	dendritic cell protein	11p13	0.0063419	Ap684	54	145.2	410	830.619	490	316.571	876	535.236	279.856	468	0	2.0259	1.54784	1.63666	1.67229	4	0
NM_145803	NP_665802.1	7189	TRAF6	TNF receptor-associated factor 6	11p12	0.249338	Ap687	308	334.8	62	237.174	196	443.661	377	203.996	308.067	576	0.919952	3.82539	0.441779	1.84808	1.86972	3	1
NM_005456	NP_005447.1	9479	MAPK8IP1	mitogen-activated protein kinase 8interacting protein 1	11p12-p11.2	NULL	Ap690	588	550.8	17	66.1645	27	51.9915	32	38.3754	12.413	50	1.06754	0	0	0	0	0	0
NM_003682	NP_003673.2	8567	MADD	MAP-kinase activating death domain	11p11.2	0.206091	Ap693	937	721.2	94	239.21	123	122.469	441	328.211	55.2941	125	1.29922	2.54479	1.00434	1.34365	0	1	0
NM_017840	NP_060310.1	54948	MRPL16	mitochondrial ribosomal protein L16	11q12-q13.1	0.076506	Ap495	1431	1714.8	168	352.199	271	192.946	649	465.554	130.9	236	0.8345	2.09642	1.40454	1.39404	1.8029	2	0
NM_201428	NP_958831.1	10313	RTN3	reticulon 3	11q13	0.101186	Ap699	115	175.2	310	583.265	371	264.579	1182	753.37	137.671	256	0.656393	1.8815	1.40223	1.56895	1.85951	3	0
NM_012094	NP_036226.1	25824	PRDX5	peroxiredoxin 5	11q13	0.24371	Ap109	724	822	579	1024.02	579	621.587	1959	1849.09	212.149	343	0.880779	1.76861	0.931486	1.05944	1.61679	2	0
NM_021975	NP_068810.2	5970	RELA	v-rel reticuloendotheliosis viral oncogenehomolog A, nuclear factor of kappa light polypeptide gene enhancer in B-cells 3,p65 (avian)	11q13	0.135469	Ap1084	1	22.8	37	145.562	49	68.1667	228	182.788	22.569	41	0	0	0	1.24735	0	0	0
NM_000852	NP_000843.1	2950	GSTP1	glutathione S-transferase pi	11q13	0.185665	Ap708	80	96	286	521.172	290	305.017	1130	1084.61	109.46	197	0	1.82228	0.950767	1.04185	1.79975	2	0
NM_002746	NP_002737.1	5595	MAPK3	mitogen-activated protein kinase 3	16p12-p11.2	0.0701062	Ap936	80	96	55	92.6303	27	100.517	8	18.1778	24.8259	35	0	0	0	0	0	0	0
NM_005553	NP_005544.3	3846	KRTAP5-9	keratin associated protein 5-9	11q13.5	NULL	Ap712	80	96	21	31.5554	80	92.4294	151	333.26	90.276	80	0	0	0	0.4531	0	0	1
NM_032871	NP_116260.2	84957	TNFRSF19L	tumor necrosis factor receptor superfamily,member 19-like	11q13.4	NULL	Ap715	63	44.4	80	81.4332	80	92.4294	80	80.7903	90.276	80	0	0	0	0	0	0	0
NM_006656	NP_006647.2	10825	NEU3	sialidase 3 (membrane sialidase)	11q13.5	NULL	Ap718	80	96	80	81.4332	80	92.4294	423	387.794	90.276	80	0	0	0	1.09079	0	0	0
NM_024116	NP_077021.1	79101	MGC5306	Josephin domain containing 3	11q21	NULL	Ap721	630	634.8	42	140.472	21	21.952	25	10.0988	16.9268	39	0.992439	0	0	0	0	0	0
BC032472						NULL	Ap724	80	96	80	81.4332	80	92.4294	80	80.7903	90.276	80	0	0	0	0	0	0	0
NM_033292	NP_150634.1	834	CASP1	caspase 1, apoptosis-related cysteine peptidase(interleukin 1, beta, convertase)	11q23	0.0673294	Ap727	80	96	479	654.519	251	233.384	122	100.988	102.689	163	0	1.36643	1.07548	1.20807	1.58732	1	0
NM_000051	NP_000042.2	472	ATM	ataxia telangiectasia mutated (includescomplementation groups A, C and D)	11q22-q23	NULL	Ap730	88	154.8	80	81.4332	80	92.4294	80	80.7903	90.276	80	0.568475	0	0	0	0	0	0
NM_001541	NP_001532.1	3316	HSPB2	heat shock 27kDa protein 2	11q22-q23	NULL	Ap733	168	198	80	81.4332	80	92.4294	8	1.00988	90.276	80	0.848485	0	0	0	0	0	0
NM_012104	NP_036236.1	23621	BACE1	beta-site APP-cleaving enzyme 1	11q23.2-q23.3	NULL	Ap831	80	96	118	233.103	40	56.613	26	15.1482	6.7707	43	0	1.97545	0	0	0	1	0
NM_024618	NP_078894.2	79671	NOD9	NOD9 protein	11q23.3	0.402703	Ap739	1648	1470	126	236.156	66	71.6328	47	35.3458	50.7803	115	1.12109	1.87426	0.921366	0	0	1	0
NM_152722	NP_689935.1	220296	FLJ25530	hepatocyte cell adhesion molecule	11q24.2	NULL	Ap742	1514	1297.2	80	81.4332	80	92.4294	80	80.7903	90.276	80	1.16713	0	0	0	0	0	0
NM_003824	NP_003815.1	8772	FADD	Fas (TNFRSF6)-associated via death domain	11q13.3	0.0199875	Ap710	32	84	1420	1826.14	661	543.022	283	245.401	565.354	810	0	1.28601	1.21726	1.15322	1.43273	0	0
NM_006185	NP_006176.1	4926	NUMA1	nuclear mitotic apparatus protein 1	11q13	0.0528622	Ap713	315	327.6	737	1212.34	600	494.497	256	192.887	426.554	708	0.961538	1.64496	1.21335	1.3272	1.65981	2	0
NM_153614	NP_705842.2	374407	TSARG6	DnaJ (Hsp40) related, subfamily B, member 13[Homo	11q13.4	NULL	Ap716	600	555.6	6	83.469	17	38.1271	1	1.00988	90.276	80	1.07991	0	0	0	0	0	0
NM_004705	NP_004696.2	5612	PRKRIR	protein-kinase, interferon-inducible doublestranded RNA dependent inhibitor, repressor of (P58 repressor)	11q13.5	0.219885	Ap719	648	481.2	81	240.228	125	117.847	96	72.7113	58.6794	169	1.34663	2.96578	1.06069	1.32029	0	1	0
NM_005346	NP_005337.1	3304	HSPA1B	heat shock 70kDa protein 1B	6p21.3	0.468389	Ap419	65	144	697	951.751	249	220.675	99	71.7014	385.93	538	0.451389	1.3655	1.12836	1.38073	1.39404	0	1
NM_031471	NP_113659.3	83706	URP2	UNC-112 related protein 2	11q13.1	0.0396112	Ap700	2571	1938	153	338.966	249	170.994	27	16.1581	110.588	226	1.32663	2.21546	1.45619	0	2.04362	2	0
NM_052889	NP_443121.1	114769	COPl	caspase-1 dominant-negative inhibitor pseudo-ICE	11q22	NULL	Ap643	1035	814.8	16	118.078	37	58.9237	50	36.3556	90.276	80	1.27025	0	0	0	0	0	0
NM_002716	NP_002707.3	5519	PPP2R1B	protein phosphatase 2 (formerly 2A),regulatory subunit A (PR 65), beta isoform	11q23.2	0.00197975	Ap731	843	667.2	1236	1565.55	1024	712.861	791	581.69	870.035	1039	1.26349	1.26663	1.43646	1.35983	1.1942	0	0
NM_001562	NP_001553.1	3606	IL18	interleukin 18 (interferon-gamma-inducingfactor)	11q22.2-q22.3	0.00101231	Ap734	2157	1705.2	621	754.275	395	302.706	772	561.493	212.149	301	1.26495	1.21461	1.3049	1.37491	1.41882	0	0
NM_001558	NP_001549.1	3587	IL10RA	interleukin 10 receptor, alpha	11q23	0.0176312	Ap737	968	819.6	189	342.019	339	247.249	165	113.106	138.799	271	1.18106	1.80963	1.37109	1.4588	1.95246	2	0
NM_004205	NP_004196.3	9099	USP2	ubiquitin specific peptidase 2	11q23.3	0.0297557	Ap740	781	753.6	380	539.495	893	642.384	1322	853.348	780.888	900	1.03636	1.41972	1.39013	1.54919	1.15253	1	0
NM_004879	NP_004870.2	9538	EI24	etoposide induced 2.4 mRNA	11q24	0.0613149	Ap743	275	304.8	289	499.796	357	285.376	710	487.772	300.168	425	0.902231	1.7294	1.25098	1.4556	1.41587	1	0
NM_005231	NP_005222.2	2017	CTTN	cortactin	11q13	0.072217	Ap711	80	96	237	484.528	309	277.288	1014	733.172	352.076	564	0	2.04442	1.11436	1.38303	1.60192	2	0
NM_004154	NP_004145.1	5031	P2RY6	pyrimidinergic receptor P2Y, G-protein coupled,6	11q13.5	0.427643	Ap714	119	115.2	57	148.616	109	113.226	55	54.5335	101.561	173	1.03299	0	0.962677	0	1.70342	1	0
AF419291	AAN32702.1		TSARG3			NULL	Ap717	931	730.8	80	81.4332	80	92.4294	80	80.7903	90.276	80	1.27395	0	0	0	0	0	0
NM_002576	NP_002567.3	5058	PAK1	p21/Cdc42/Rac1-activated kinase 1 (STE20homolog, yeast)	11q13-q14	NULL	Ap720	80	96	27	115.024	49	42.7486	151	112.097	54.1656	115	0	0	0	1.34705	0	0	0
NM_033101	NP_149092.2	85329	LGALS12	lectin, galactoside-binding, soluble, 12(galectin 12)	11q13	0.00448596	Ap698	116	470.4	208	443.811	375	268.045	249	173.699	161.368	282	0.246599	2.13371	1.39902	1.43351	1.74755	2	1
NM_031949	NP_114155.3	83887	TTLL2	tubulin tyrosine ligase-like family, member 2[Homo	6q27	NULL	Ap465	80	96	80	81.4332	80	92.4294	80	80.7903	90.276	80	0	0	0	0	0	0	0
NM_021571	NP_067546.1	59082	ICEBERG	ICEBERG caspase-1 inhibitor	11q21-q22	NULL	Ap729	14	13.2	80	81.4332	19	50.8361	4	9.08891	1.12845	19	0	0	0	0	0	0	0
NM_001885	NP_001876.1	1410	CRYAB	crystallin, alpha B	11q22.3-q23.1	NULL	Ap732	166	91.2	80	81.4332	80	92.4294	80	80.7903	90.276	80	1.82018	0	0	0	0	1	0
NM_181351	NP_851996.1	4684	NCAM1	neural cell adhesion molecule 1	11q23.1	NULL	Ap735	144	141.6	20	17.3046	80	92.4294	14	26.2569	90.276	80	1.01695	0	0	0	0	0	0
NM_006389	NP_006380.1	10525	HYOU1	hypoxia up-regulated 1	11q23.1-q23.3	NULL	Ap738	103	133.2	56	144.544	71	39.2825	188	113.106	11.2845	34	0.773273	0	0	1.66215	0	1	0
NM_006176	NP_006167.1	4900	NRGN	neurogranin (protein kinase C substrate, RC3)[Homo	11q24	NULL	Ap741	80	96	56	116.042	56	53.1469	117	99.978	21.4406	38	0	0	0	1.17026	0	0	0
NM_052887	NP_443119.1	114609	TIRAP	toll-interleukin 1 receptor (TIR) domaincontaining adaptor protein	11q24.2	NULL	Ap556	80	96	17	26.4658	19	35.8164	78	68.6718	10.1561	18	0	0	0	1.13584	0	0	0
NM_022112	NP_071395.1	63970	P53AIP1	p53-regulated apoptosis-inducing protein 1	11q24	NULL	Ap745	4488	6255.6	4	3.05375	80	92.4294	80	80.7903	7.89915	10	0.717437	0	0	0	0	0	0
NM_001065	NP_001056.1	7132	TNFRSF1A	tumor necrosis factor receptor superfamily,member 1A	12p13.2	NULL	Ap748	80	96	77	209.69	31	41.5932	43	21.2075	12.413	36	0	2.72325	0	0	0	1	0
NM_002046	NP_002037.2	2597	GAPDH	glyceraldehyde-3-phosphate dehydrogenase	12p13	0.735413	Ap751	80	96	8548	11787.5	1792	2321.13	1729	2260.11	2845.95	3804	0	1.37897	0.772037	0.765007	1.33664	0	0
NM_000616	NP_000607.1	920	CD4	CD4 antigen (p55)	12pter-p12	NULL	Ap754	87	194.4	80	81.4332	80	92.4294	80	80.7903	90.276	80	0.447531	0	0	0	0	0	1
NM_030766	NP_110393.1	79370	BCL2L14	BCL2-like 14 (apoptosis facilitator)	12p13-p12	NULL	Ap757	80	96	11	82.4511	80	92.4294	80	80.7903	90.276	80	0	0	0	0	0	0	0
NM_001175	NP_001166.1	397	ARHGDIB	Rho GDP dissociation inhibitor (GDI) beta[Homo	12p12.3	NULL	Ap760	374	422.4	26	70.2361	35	70.4774	30	17.1679	1.12845	17	0.885417	0	0	0	0	0	0
NM_152989	NP_694534.1	6660	SOX5	SRY (sex determining region Y)-box 5	12p12.1	NULL	Ap204	40541	48734.4	80	81.4332	80	92.4294	6	2.01976	90.276	80	0.831876	0	0	0	0	0	0
AF274950	AAK07527.1					0.134201	Ap766	80	96	180	289.088	146	153.664	136	116.136	94.7898	150	0	1.60604	0.950126	1.17104	1.58245	2	0
						0.393022	PoCtrl	409	370.8	44831	44831	16779	18649.9	14648	15126	22957.2	22662	1.10302	1	0.899681	0.968401	0.987142	0	0
						0.00318076	KpH1	2674	2707.2	80	81.4332	80	92.4294	80	80.7903	10.1561	25	0.987736	0	0	0	0	0	0
						0.124637	KpH4	56445	57883.2	469	769.544	162	134.023	76	56.5532	162.497	297	0.975153	1.64082	1.20875	0	1.82773	2	0
						0.14267	KpH7	1125	1090.8	2333	3456.84	1063	1006.32	650	661.471	1160.05	1765	1.03135	1.48171	1.05632	0.982659	1.52149	1	0
XM_372444	XP_372444.1	390277	LOC390277	similar to Bcl-2 homologous antagonist/killer (Apoptosis regulator BAK)(BCL2-like 7 protein)		0.451506	Ap746	242	639.6	45519	47851.2	26134	22213.1	7607	8812.2	33746.3	32390	0.378361	1.05124	1.17651	0.863235	0.959809	0	1
NM_002342	NP_002333.1	4055	LTBR	lymphotoxin beta receptor (TNFR superfamily,member 3)	12p13	0.0614137	Ap749	2759	2240.4	866	1291.73	447	392.825	242	244.391	425.426	681	1.23148	1.49161	1.13791	0.990218	1.60075	1	0
NM_198287	NP_938028.1	51147	ING4	inhibitor of growth family, member 4	12p13.31	0.236673	Ap752	4411	3546	367	269.747	108	251.87	23	53.5236	408.499	209	1.24394	0.735007	0.428793	0	0.511629	0	1
NM_199484	NP_955778.1	55969	C20orf24	chromosome 20 open reading frame 24	20q11.23	0.423905	Ap755	210	254.4	1488	2091.82	1153	851.505	5020	7032.8	917.43	1254	0.825472	1.40579	1.35407	0.713798	1.36686	0	0
NM_030640	NP_085143.1	80824	DUSP16	dual specificity phosphatase 16	12p13	0.115892	Ap758	289	270	3903	4421.82	1772	1303.25	141	144.413	1548.23	1699	1.07037	1.13293	1.35967	0.976368	1.09738	0	0
NM_000415	NP_000406.1	3375	IAPP	islet amyloid polypeptide	12p12.3-p12.1	0.305989	Ap761	134	145.2	149	311.482	85	112.071	58	61.6026	109.46	507	0.922865	2.09048	0.75845	0	4.63184	2	0
AF277179			PNAS-121			0.107726	Ap764	245	278.4	179	321.661	111	103.983	240	170.67	69.9639	133	0.880029	1.79699	1.06748	1.40623	1.90098	2	0
NM_181847	NP_862830.1	347902	AMIGO2	adhesion molecule with Ig-like domain 2	12q13.11	NULL	Ap767	2217	1576.8	80	81.4332	58	62.3898	102	71.7014	2.2569	36	1.40601	0	0	1.42257	0	0	0
						0.470929	NeCtrl	129	156	24	53.9495	91	93.5847	108	87.8595	74.4777	103	0.826923	0	0.972381	1.22924	1.38296	0	0
						0.00202661	KpH2	23549	17587.2	887	1373.17	2060	1339.07	2242	1412.82	1780.69	2258	1.33899	1.5481	1.53838	1.5869	1.26804	3	0
						0.924084	KpH5	80	96	2	13.2329	41	42.7486	67	48.4742	59.8079	107	0	0	0	0	0	0	0
						0.0469413	Kph8	228	237.6	4258	8219.66	9725	6567.11	6214	4117.28	10300.5	13775	0.959596	1.9304	1.48087	1.50925	1.33731	2	0
NM_014174	NP_054893.1	29087	THY28	thymocyte nuclear protein 1	11q25	NULL	Ap384	1655	1737.6	80	81.4332	80	92.4294	31	32.3161	13.5414	13	0.952463	0	0	0	0	0	0
NM_002535	NP_002526.1	4939	OAS2	2'-5'-oligoadenylate synthetase 2, 69/71kDa[Homo	12q24.2	0.0140079	Ap806	972	846	44	149.634	90	87.8079	159	117.146	108.331	198	1.14894	0	1.02496	1.35728	1.82773	1	0
AF279895	AAK07552.1					0.216888	Ap753	509	596.4	778	1536.03	657	637.763	1261	1152.27	478.463	734	0.853454	1.97434	1.03016	1.09436	1.53408	2	0
NM_002543	NP_002534.1	4973	OLR1	oxidised low density lipoprotein (lectin-like)receptor 1	12p13.2-p12.3	0.452992	Ap756	94	216	491	694.218	390	311.949	818	620.066	249.388	332	0.435185	1.41389	1.2502	1.31922	1.33126	0	1
NM_004064	NP_004055.1	1027	CDKN1B	cyclin-dependent kinase inhibitor 1B (p27,Kip1)	12p13.1-p12	0.072311	Ap759	290	205.2	151	294.177	195	226.452	237	178.749	111.717	181	1.41326	1.94819	0.86111	1.32588	1.62017	2	0
NM_018638	NP_061108.2	55500	ETNK1	ethanolamine kinase 1	12p12.1	NULL	Ap762	117	127.2	80	81.4332	61	167.528	67	38.3754	4.5138	38	0.919811	0	0.364118	0	0	0	1
NM_033360	NP_203524.1	3845	KRAS	v-Ki-ras2 Kirsten rat sarcoma viral oncogenehomolog	12p12.1	0.292687	Ap765	2	1.2	70	421.417	116	73.9435	342	207.025	45.138	82	0	6.02024	1.56877	1.65197	0	3	0
NM_015401	NP_056216.1	51564	HDAC7A	histone deacetylase 7A	12q13.1	NULL	Ap768	1061	1051.2	51	105.863	47	48.5254	173	144.413	38.3673	68	1.00932	0	0	1.19796	0	0	0
						0.470929	NeCtrl	4097	4920	9	5.08957	80	92.4294	7	13.1284	1.12845	10	0.832724	0	0	0	0	0	0
						0.0611939	KpH3	2612	2312.4	317	514.047	426	380.116	1125	1004.83	340.792	572	1.12956	1.6216	1.12071	1.11959	1.67844	2	0
						0.0533361	KpH6	80	96	1921	2775.85	1679	1810.46	3651	3949.64	988.522	1432	0	1.445	0.927389	0.924389	1.44863	0	0
						0.146831	KpH9	4	2.4	1035	1467.83	1073	881.545	3033	2468.14	442.352	670	0	1.4182	1.21718	1.22886	1.51463	1	0
NM_002289	NP_002280.1	3906	LALBA	lactalbumin, alpha-	12q13	NULL	Ap769	13	22.8	80	81.4332	80	92.4294	80	80.7903	90.276	80	0	0	0	0	0	0	0
NM_012306	NP_036438.2	23017	FAIM2	Fas apoptotic inhibitory molecule 2	12q13	NULL	Ap772	4	57.6	24	42.7524	80	92.4294	14	8.07903	90.276	80	0	0	0	0	0	0	0
NM_000966	NP_000957.1	5916	RARG	retinoic acid receptor, gamma	12q13	0.443877	Ap775	57	93.6	1433	2026.67	1	2.31073	1480	1902.61	1407.18	1979	0	1.41428	0	0.777878	1.40636	0	0
NM_194358	NP_919339.1	10193	RNF41	ring finger protein 41	12q13.2-q13.3	NULL	Ap778	158	163.2	80	81.4332	1	15.0198	3	1.00988	6.7707	6	0.968137	0	0	0	0	0	0
NM_003153	NP_003144.3	6778	STAT6	signal transducer and activator oftranscription 6, interleukin-4 induced	12q13	0.479523	Ap781	80	96	77	203.583	16	32.3503	30	25.247	20.3121	55	0	2.64394	0	0	0	1	0
NM_014770	NP_055585.1	116986	CENTG1	centaurin, gamma 1	12q14.1	0.236321	Ap784	200	222	135	250.407	65	64.7006	26	18.1778	76.7346	123	0.900901	1.85487	1.00463	0	1.60293	2	0
NM_007199	NP_009130.1	11213	IRAK3	interleukin-1 receptor-associated kinase 3[Homo	12q14.3	NULL	Ap787	192	244.8	33	82.4511	80	92.4294	2	4.03952	90.276	80	0.784314	0	0	0	0	0	0
NM_002392	NP_002383.1	4193	MDM2	Mdm2, transformed 3T3 cell double minute 2, p53binding protein (mouse)	12q14.3-q15	0.373217	Ap790	68	165.6	179	322.679	74	68.1667	86	69.6817	64.3217	111	0.410628	1.80268	1.08557	1.23418	1.7257	2	1
NM_002583	NP_002574.1	5074	PAWR	PRKC, apoptosis, WT1, regulator	12q21	0.253109	Ap793	10	33.6	185	350.163	77	90.1186	91	53.5236	63.1932	123	0	1.89277	0.854429	0	1.94641	2	0
NM_001946	NP_001937.2	1848	DUSP6	dual specificity phosphatase 6	12q22-q23	NULL	Ap796	711	829.2	127	219.87	29	65.8559	21	17.1679	13.5414	40	0.857453	1.73126	0	0	0	1	0
AF274940	AAK07517.1					NULL	Ap799	24	60	86	100.774	1	13.8644	6	6.05927	90.276	80	0	1.17179	0	0	0	0	0
NM_016534	NP_057618.2	51275	FLJ39616	apoptosis-related protein PNAS-1	12q24.12	0.732348	Ap802	173	243.6	790	999.593	295	320.037	95	96.9484	255.03	340	0.710181	1.26531	0.921769	0.979903	1.33318	0	0
NM_005430	NP_005421.1	7471	WNT1	wingless-type MMTV integration site family,member 1	12q13	NULL	Ap770	231	316.8	12	80.4153	8	20.7966	1	2.01976	90.276	80	0.729167	0	0	0	0	0	0
NM_002135	NP_002126.2	3164	NR4A1	nuclear receptor subfamily 4, group A, member 1[Homo	12q13	0.534435	Ap773	71	144	113	205.619	74	93.5847	61	55.5433	82.3769	156	0.493056	1.81964	0.790727	0	1.89374	2	1
NM_000924	NP_000915.1	5153	PDE1B	phosphodiesterase 1B, calmodulin-dependent[Homo	12q13	0.563179	Ap776	287	352.8	83	221.905	92	115.537	37	30.2964	42.8811	104	0.813492	2.67356	0.796284	0	0	1	0
NM_002898	NP_002889.1	5939	RBMS2	RNA binding motif, single stranded interactingprotein 2	12q13.3	NULL	Ap779	1351	1158	18	237.174	21	60.0791	24	22.2173	7.89915	60	1.16667	0	0	0	0	0	0
NM_002332	NP_002323.1	4035	LRP1	low density lipoprotein-related protein 1(alpha-2-macroglobulin receptor)	12q13-q14	0.253224	Ap782	239	258	153	277.891	112	120.158	58	68.6718	63.1932	104	0.926357	1.81628	0.932105	0	1.64575	2	0
NM_000075	NP_000066.1	1019	CDK4	cyclin-dependent kinase 4	12q14	0.422874	Ap785	88	159.6	914	1257.13	554	436.729	648	545.335	490.876	627	0.551378	1.37541	1.26852	1.18826	1.27731	0	0
NM_000619	NP_000610.1	3458	IFNG	interferon, gamma	12q14	0.496882	Ap788	304	393.6	65	160.831	95	90.1186	48	36.3556	37.2389	85	0.772358	2.47432	1.05417	0	0	1	0
AF000268			WA2			NULL	Ap791	1193	1040.4	14	68.2003	37	60.0791	29	25.247	90.276	80	1.14667	0	0	0	0	0	0
NM_002480	NP_002471.1	4659	PPP1R12A	protein phosphatase 1, regulatory(inhibitor) subunit 12A	12q15-q21	0.269402	Ap794	1390	1087.2	61	194.422	133	202.189	195	109.067	90.276	80	1.27851	3.18724	0.6578	1.78789	0	2	0
NM_003805	NP_003796.1	8738	CRADD	CASP2 and RIPK1 domain containing adaptor withdeath domain	12q21.33-q23.1	0.00646611	Ap797	1164	1014	547	845.887	479	375.494	683	476.663	319.351	470	1.14793	1.54641	1.27565	1.43288	1.47173	1	0
NM_014325	NP_055140.1	23603	CORO1C	coronin, actin binding protein, 1C	12q24.1	0.00240526	Ap800	4379	3538.8	450	725.773	552	395.136	1130	714.994	199.736	304	1.23743	1.61283	1.39699	1.58043	1.52201	3	0
NM_006700	NP_006691.1	10906	TRAFD1	TRAF-type zinc finger domain containing 1[Homo	12q	0.0672903	Ap803	9219	9380.4	262	465.187	467	385.893	546	421.12	256.158	345	0.982794	1.77552	1.21018	1.29654	1.34682	1	0
NM_003217	NP_003208.1	7009	TEGT	testis enhanced gene transcript (BAX inhibitor1)	12q12-q13	0.0136512	Ap771	1056	945.6	1677	2823.7	1725	1287.08	2896	2161.14	735.75	1087	1.11675	1.68378	1.34024	1.34003	1.4774	1	0
NM_000224	NP_000215.1	3875	KRT18	keratin 18	12q13	0.0947169	Ap774	33	51.6	3907	6038.27	3713	3455.7	6477	5825.99	3691.16	4851	0	1.5455	1.07446	1.11174	1.31422	1	0
NM_001798	NP_001789.2	1017	CDK2	cyclin-dependent kinase 2	12q13	0.0487351	Ap777	882	814.8	389	757.329	420	352.387	888	648.342	344.177	526	1.08247	1.94686	1.19187	1.36965	1.52828	2	0
NM_007264	NP_009195.1	11318	ADMR	adrenomedullin receptor	12q13.3	NULL	Ap117	590	602.4	80	81.4332	10	20.7966	36	48.4742	28.2113	78	0.979416	0	0	0	0	0	0
NM_004083	NP_004074.2	1649	DDIT3	DNA-damage-inducible transcript 3	12q13.1-q13.2	0.0163042	Ap783	679	506.4	266	480.456	366	311.949	999	750.34	592.436	871	1.34084	1.80623	1.17327	1.3314	1.4702	1	0
NM_013254	NP_037386.1	29110	TBK1	TANK-binding kinase 1	12q14.1	0.29431	Ap786	70	105.6	207	430.578	237	225.297	1235	1050.27	739.135	1073	0.662879	2.08009	1.05195	1.17588	1.4517	1	0
AF279894	AAK07551.1					0.211719	Ap789	166	494.4	219	456.026	293	197.568	475	308.013	146.699	256	0.335761	2.08231	1.48304	1.54214	1.74508	3	1
NM_007350	NP_031376.1	22822	PHLDA1	pleckstrin homology-like domain, family A,member 1	12q15	NULL	Ap792	230	248.4	80	81.4332	32	39.2825	68	53.5236	36.1104	47	0.925926	0	0	0	0	0	0
NM_006183	NP_006174.1	4922	NTS	neurotensin	12q21	NULL	Ap72	309	248.4	61	383.754	44	57.7683	65	59.5829	24.8259	31	1.24396	6.29105	0	0	0	1	0
NM_015140	NP_055955.1	23170	KIAA0153	KIAA0153 protein	22q13.31	0.0170994	Ap798	33	78	95	230.049	94	98.2062	324	301.954	75.6062	186	0	2.42157	0.95717	1.07301	2.46012	2	0
NM_002973	NP_002964.1	6311	SCA2	ataxin 2	12q24.1	0.0182952	Ap801	80	96	110	200.529	135	92.4294	182	142.393	67.707	112	0	1.82299	1.46057	1.27815	1.65419	2	0
NM_016816	NP_058132.1	4938	OAS1	2',5'-oligoadenylate synthetase 1, 40/46kDa[Homo	12q24.1	NULL	Ap804	19	9.6	10	18.3225	8	27.7288	32	38.3754	5.64225	6	0	0	0	0	0	0	0
NM_006187	NP_006178.2	4940	OAS3	2'-5'-oligoadenylate synthetase 3, 100kDa	12q24.2	NULL	Ap805	15	87.6	51	140.472	11	65.8559	21	23.2272	19.1837	37	0	0	0	0	0	0	0
NM_000192	NP_000183.2	6910	TBX5	T-box 5	12q24.1	NULL	Ap808	8	30	12	21.3762	80	92.4294	7	24.2371	7.89915	14	0	0	0	0	0	0	0
NM_006253	NP_006244.2	5564	PRKAB1	protein kinase, AMP-activated, beta 1non-catalytic subunit	12q24.1	NULL	Ap811	3	6	80	81.4332	3	16.1751	5	18.1778	4.5138	6	0	0	0	0	0	0	0
NM_002562	NP_002553.2	5027	P2RX7	purinergic receptor P2X, ligand-gated ion channel, 7	12q24	NULL	Ap814	13	28.8	11	46.8241	2	10.3983	4	8.07903	7.89915	29	0	0	0	0	0	0	0
NM_013371	NP_037503.2	29949	IL19	interleukin 19	1q32.2	0.398512	Ap102	280	352.8	80	81.4332	80	92.4294	80	80.7903	90.276	80	0.793651	0	0	0	0	0	0
NM_148957	NP_683760.1	55504	TNFRSF19	tumor necrosis factor receptor superfamily,member 19	13q12.11-q12.3	NULL	Ap820	80	96	25	75.3257	3	5.77684	80	80.7903	90.276	80	0	0	0	0	0	0	0
NM_002015	NP_002006.2	2308	FOXO1A	forkhead box O1A (rhabdomyosarcoma)	13q14.1	0.238418	Ap823	80	96	384	708.469	114	128.246	57	34.3359	93.6614	181	0	1.84497	0.888918	0	1.93249	2	0
AF277186			PNAS-128			NULL	Ap826	63	130.8	80	81.4332	10	17.3305	31	75.7409	90.276	80	0.481651	0	0	0	0	0	1
AF144054	AAD31316.1					NULL	Ap829	714	673.2	31	118.078	80	92.4294	22	13.1284	90.276	80	1.06061	0	0	0	0	0	0
NM_000131	NP_000122.1	2155	F7	coagulation factor VII (serum prothrombinconversion accelerator)	13q34	NULL	Ap832	305	254.4	207	382.736	27	49.6808	46	29.2865	21.4406	80	1.1989	1.84897	0	0	0	1	0
NM_007110	NP_009041.2	7011	TEP1	telomerase-associated protein 1	14q11.2	0.026992	Ap835	345	316.8	699	925.285	297	248.404	113	91.899	192.965	305	1.08902	1.32373	1.19563	1.22961	1.5806	1	0
NM_014977	NP_055792.1	22985	ACIN1	apoptotic chromatin condensation inducer 1[Homo	14q11.2	0.100405	Ap838	173	212.4	373	596.498	148	115.537	127	96.9484	173.781	324	0.814501	1.59919	1.28098	1.30998	1.86441	2	0
NM_002535	NP_002526.1	4939	OAS2	2'-5'-oligoadenylate synthetase 2, 69/71kDa[Homo	12q24.2	0.0140079	Ap806	2910	2445.6	643	835.708	133	108.604	56	51.5038	208.763	301	1.18989	1.2997	1.22463	0	1.44182	0	0
NM_003806	NP_003797.1	8739	HRK	harakiri, BCL2 interacting protein (contains onlyBH3 domain)	12q24.22	0.144207	Ap809	1708	1297.2	229	339.984	71	82.0311	23	23.2272	78.9915	116	1.31668	1.48464	0.865526	0	1.46851	0	0
NM_053275	NP_444505.1	6175	RPLP0	ribosomal protein, large, P0	12q24.2	0.0177487	Ap812	293	277.2	2488	3437.5	1160	901.186	571	503.93	1294.33	1630	1.057	1.38163	1.28719	1.13309	1.25934	0	0
NM_194271	NP_919247.1	80196	RNF34	ring finger protein 34	12q24.31	4.47e-05	Ap815	381	340.8	1113	1409.81	698	486.41	248	195.917	375.774	511	1.11796	1.26668	1.435	1.26585	1.35986	0	0
NM_005895	NP_005886.2	2802	GOLGA3	golgi autoantigen, golgin subfamily a, 3	12q24.33	0.366199	Ap818	88	184.8	128	195.44	123	112.071	106	82.8101	75.6062	128	0.47619	1.52687	1.09752	1.28004	1.69298	2	1
NM_006437	NP_006428.1	143	PARP4	poly (ADP-ribose) polymerase family, member 4[Homo	13q11	0.0282545	Ap821	220	213.6	214	333.876	157	130.556	233	143.403	102.689	157	1.02996	1.56017	1.20254	1.62479	1.52889	3	0
NM_003701	NP_003692.1	8600	TNFSF11	tumor necrosis factor (ligand) superfamily,member 11	13q14	NULL	Ap824	50	61.2	80	81.4332	33	71.6328	33	26.2569	3.38535	17	0	0	0	0	0	0	0
NM_006260	NP_006251.1	5611	DNAJC3	DnaJ (Hsp40) homolog, subfamily C, member 3[Homo	13q32	0.111794	Ap827	1730	1371.6	61	142.508	77	67.0113	143	86.8496	59.8079	125	1.2613	2.3362	1.14906	1.64652	0	2	0
NM_006573	NP_006564.1	10673	TNFSF13B	tumor necrosis factor (ligand) superfamily,member 13b	13q32-34	NULL	Ap830	664	504	3	52.9316	21	25.4181	41	35.3458	14.6699	46	1.31746	0	0	0	0	0	0
NM_007111	NP_009042.1	7027	TFDP1	transcription factor Dp-1	13q34	0.00245925	Ap833	1968	1592.4	688	1071.86	682	492.186	1547	994.731	689.483	937	1.23587	1.55794	1.38565	1.55519	1.35899	2	0
NM_144644	NP_653245.2	132851	SPATA4	spermatogenesis associated 4	4q34.2	0.0176356	Ap335	34	99.6	68	160.831	269	180.237	331	176.729	94.7898	166	0	2.36516	1.49248	1.87293	1.75124	3	0
NM_205834	NP_991403.1	51599	LISCH7	lipolysis stimulated lipoprotein receptor	19q13.12	0.44913	Ap839	295	344.4	177	333.876	793	585.771	665	428.189	550.684	756	0.856562	1.88631	1.35377	1.55305	1.37284	2	0
NM_024072	NP_076977.2	79039	DDX54	DEAD (Asp-Glu-Ala-Asp) box polypeptide 54	12q24.21	NULL	Ap807	1241	987.6	80	81.4332	14	33.5056	32	34.3359	90.276	80	1.25658	0	0	0	0	0	0
NM_014365	NP_055180.1	26353	HSPB8	heat shock 22kDa protein 8	12q24.23	0.205226	Ap810	195	195.6	75	235.138	113	117.847	250	210.055	113.973	206	0.996933	3.13518	0.958867	1.19017	1.80744	2	0
NM_003746	NP_003737.1	8655	DNCL1	dynein, light chain, LC8-type 1	12q24.23	0.0330284	Ap813	49	94.8	611	1132.94	484	353.542	1060	738.222	201.993	367	0	1.85424	1.369	1.43588	1.8169	2	0
NM_019887	NP_063940.1	56616	DIABLO	diablo homolog (Drosophila)	12q24.31	0.359544	Ap816	228	220.8	38	114.006	73	69.322	42	41.405	68.8355	121	1.03261	0	1.05306	0	1.75781	1	0
NM_014394	NP_055209.1	27069	GHITM	growth hormone inducible transmembrane protein[Homo	10q23.1	NULL	Ap819	261	172.8	13	57.0032	17	36.9717	33	32.3161	14.6699	37	1.51042	0	0	0	0	1	0
NM_181503	NP_852480.1	11340	EXOSC8	exosome component 8	13q13.1	0.394165	Ap822	272	288	48	201.547	92	79.7203	330	116.136	33.8535	77	0.944444	0	1.15403	2.84149	0	1	0
NM_000321	NP_000312.1	5925	RB1	retinoblastoma 1 (including osteosarcoma)	13q14.2	0.0863208	Ap825	127	140.4	51	161.848	108	63.5452	291	167.64	71.0924	134	0.904558	0	1.69958	1.73586	1.88487	3	0
NM_003576	NP_003567.2	8428	STK24	serine/threonine kinase 24 (STE20 homolog,yeast)	13q31.2-q32.3	0.1708	Ap21	126	111.6	135	311.482	107	108.604	248	228.233	66.5786	101	1.12903	2.30727	0.985226	1.08661	1.517	2	0
NM_012104	NP_036236.1	23621	BACE1	beta-site APP-cleaving enzyme 1	11q23.2-q23.3	NULL	Ap831	203	180	17	100.774	60	57.7683	78	54.5335	22.569	46	1.12778	0	0	0	0	0	0
NM_005484	NP_005475.1	10038	PARP2	poly (ADP-ribose) polymerase family, member 2[Homo	14q11.2-q12	NULL	Ap834	63	68.4	28	111.971	50	38.1271	122	84.8298	19.1837	42	0.921053	0	0	1.43817	0	0	0
NM_001344	NP_001335.1	1603	DAD1	defender against cell death 1	14q11-q12	NULL	Ap837	25	43.2	40	111.971	83	69.322	252	179.758	20.3121	41	0	0	1.19731	1.40188	0	0	0
NM_014430	NP_055245.1	27141	CIDEB	cell death-inducing DFFA-like effector b	14q11.2	NULL	Ap840	80	96	29	27.4837	28	24.2627	27	24.2371	9.0276	17	0	0	0	0	0	0	0
AK025512						NULL	Ap841	26	153.6	98	133.347	46	65.8559	80	80.7903	16.9268	19	0	1.36068	0	0	0	0	0
NM_033423	NP_219491.1	2999	GZMH	granzyme H (cathepsin G-like 2, protein h-CCPX)[Homo	14q11.2	NULL	Ap844	169	174	80	81.4332	80	92.4294	80	80.7903	90.276	80	0.971264	0	0	0	0	0	0
NM_022073	NP_071356.1	112399	EGLN3	egl nine homolog 3 (C. elegans)	14q13.1	NULL	Ap847	157	886.8	53	70.2361	6	38.1271	80	80.7903	4.5138	2	0.177041	0	0	0	0	0	1
NM_023076	NP_075564.2	65259	C16orf28	chromosome 16 open reading frame 28	16p13.3	NULL	Ap850	16	80.4	229	350.163	60	60.0791	26	25.247	46.2665	68	0	1.5291	0	0	0	1	0
NM_006255	NP_006246.2	5583	PRKCH	protein kinase C, eta	14q22-q23	NULL	Ap853	121	144	80	81.4332	14	84.3418	4	16.1581	4.5138	4	0.840278	0	0	0	0	0	0
NM_145113	NP_660088.1	4149	MAX	MYC associated factor X	14q23	NULL	Ap856	196	216	54	173.046	6	17.3305	22	141.383	5.64225	15	0.907407	0	0	0	0	0	0
NM_007318	NP_015557.1	5663	PSEN1	presenilin 1 (Alzheimer disease 3)	14q24.3	NULL	Ap859	146	189.6	81	188.314	12	4.62147	27	13.1284	13.5414	44	0.770042	2.32487	0	0	0	1	0
NM_021203	NP_067026.2	58477	SRPRB	signal recognition particle receptor, B subunit[Homo	3q22.1	0.368659	Ap267	107	164.4	203	416.327	88	82.0311	50	21.2075	23.6975	80	0.650852	2.05087	1.07276	0	0	1	0
NM_022151	NP_071434.2	64112	MOAP1	modulator of apoptosis 1	14q32	0.627302	Ap865	529	654	190	306.392	69	68.1667	69	72.7113	36.1104	77	0.808869	1.61259	1.01223	0.948959	0	1	0
NM_145725	NP_663777.1	7187	TRAF3	TNF receptor-associated factor 3	14q32.32	NULL	Ap868	131	201.6	176	314.536	39	68.1667	31	27.2667	39.4958	99	0.649802	1.78713	0	0	0	1	0
NM_006427	NP_006418.2	10572	SIVA	CD27-binding (Siva) protein	14q32.33	0.272201	Ap871	22	44.4	646	1005.7	214	248.404	153	154.511	227.947	388	0	1.55681	0.8615	0.990218	1.70215	2	0
AY510104	AAS01769.1					NULL	Ap874	120	151.2	204	354.234	55	73.9435	46	37.3655	51.9087	113	0.793651	1.73644	0	0	0	1	0
NM_006871	NP_006862.2	11035	RIPK3	receptor-interacting serine-threonine kinase 3[Homo	14q11.2	NULL	Ap842	1060	968.4	37	149.634	14	24.2627	7	2.01976	27.0828	57	1.09459	0	0	0	0	0	0
NM_004131	NP_004122.1	3002	GZMB	granzyme B (granzyme 2, cytotoxicT-lymphocyte-associated serine esterase 1)	14q11.2	NULL	Ap845	2383	2238	19	99.7557	54	58.9237	36	27.2667	54.1656	110	1.06479	0	0	0	0	0	0
NM_020529	NP_065390.1	4792	NFKBIA	nuclear factor of kappa light polypeptide geneenhancer in B-cells inhibitor, alpha	14q13	0.0163308	Ap848	2938	2016	1030	1391.49	474	392.825	385	362.547	560.84	703	1.45734	1.35096	1.20664	1.06193	1.25348	0	0
NM_002306	NP_002297.1	3958	LGALS3	lectin, galactoside-binding, soluble, 3(galectin 3)	14q21-q22	0.0456367	Ap851	78	73.2	1681	2358.51	934	813.378	753	703.886	1261.61	1512	1.06557	1.40304	1.1483	1.06978	1.19847	0	0
NM_001530	NP_001521.1	3091	HIF1A	hypoxia-inducible factor 1, alpha subunit(basic helix-loop-helix transcription factor)	14q21-q24	0.0110509	Ap854	690	642	1756	2468.44	1183	733.658	1277	812.953	844.081	1235	1.07477	1.40572	1.61247	1.57082	1.46313	2	0
NM_133509	NP_598193.2	5890	RAD51L1	RAD51-like 1 (S. cerevisiae)	14q23-q24.2	NULL	Ap857	374	286.8	15	55.9853	15	45.0593	12	11.1087	31.5966	80	1.30404	0	0	0	0	0	0
NM_005252	NP_005243.1	2353	FOS	v-fos FBJ murine osteosarcoma viral oncogenehomolog	14q24.3	0.102207	Ap860	345	327.6	109	201.547	288	251.87	114	105.027	93.6614	179	1.05311	1.84906	1.14345	1.08543	1.91114	2	0
NM_018319	NP_060789.2	55775	TDP1	tyrosyl-DNA phosphodiesterase 1	14q32.11	0.0065279	Ap863	972	826.8	213	333.876	125	94.7401	178	109.067	134.286	208	1.17562	1.56749	1.3194	1.63203	1.54894	3	0
NM_032490	NP_115879.1	84520	C14orf142	chromosome 14 open reading frame 142	14q32.13	0.144452	Ap866	997	1054.8	117	216.816	145	119.003	196	129.265	59.8079	139	0.945203	1.85313	1.21846	1.51627	0	2	0
NM_004873	NP_004864.1	9529	BAG5	BCL2-associated athanogene 5	14q32.32	0.26802	Ap299	346	453.6	340	492.671	398	302.706	642	415.06	260.672	374	0.762787	1.44903	1.31481	1.54676	1.43475	1	0
NM_005163	NP_005154.1	207	AKT1	v-akt murine thymoma viral oncogene homolog 1[Homo	14q32.32	0.417786	Ap872	70	152.4	435	737.988	408	391.669	676	616.026	227.947	413	0.459318	1.69653	1.04169	1.09736	1.81183	2	1
Z70638						0.481099	Ap875	27	46.8	71	161.848	137	168.684	60	65.6421	177.167	190	0	2.27956	0.812172	0	1.07244	1	0
NM_004554	NP_004545.2	4776	NFATC4	nuclear factor of activated T-cells,cytoplasmic, calcineurin-dependent 4	14q11.2	NULL	Ap843	210	260.4	80	81.4332	27	50.8361	37	71.7014	32.7251	26	0.806452	0	0	0	0	0	0
NM_002742	NP_002733.1	5587	PRKD1	protein kinase D1	14q11	NULL	Ap846	231	240	80	81.4332	8	10.3983	36	35.3458	36.1104	81	0.9625	0	0	0	0	0	0
NM_021818	NP_068590.1	60485	SAV1	salvador homolog 1 (Drosophila)	14q13-q23	0.107808	Ap288	57	153.6	49	102.809	81	88.9633	144	110.077	148.955	225	0	0	0.910488	1.30818	1.51052	1	0
NM_021003	NP_066283.1	5494	PPM1A	protein phosphatase 1A (formerly 2C),magnesium-dependent, alpha isoform	14q23.1	0.94081	Ap852	130	200.4	55	154.723	96	87.8079	161	123.205	58.6794	120	0.648703	0	1.0933	1.30676	0	0	0
NM_021979	NP_068814.2	3306	HSPA2	heat shock 70kDa protein 2	14q24.1	NULL	Ap855	7	19.2	80	81.4332	24	49.6808	11	21.2075	48.5234	93	0	0	0	0	0	0	0
NM_003153	NP_003144.3	6778	STAT6	signal transducer and activator oftranscription 6, interleukin-4 induced	12q13	0.479523	Ap781	276	303.6	49	178.135	51	77.4096	116	115.126	68.8355	130	0.909091	0	0	1.00759	1.88856	1	0
AF275805			PNAS-109			NULL	Ap861	132	141.6	80	81.4332	3	9.24294	69	145.423	1.12845	8	0.932203	0	0	0.474479	0	0	1
NM_014216	NP_055031.2	3705	ITPK1	inositol 1,3,4-triphosphate 5/6 kinase	14q31	0.400299	Ap864	1	207.6	82	225.977	116	113.226	232	222.173	48.5234	98	0	2.75582	1.0245	1.04423	0	1	0
NM_003858	NP_003849.2	8812	CCNK	cyclin K	14q32	NULL	Ap867	1569	1438.8	25	119.096	54	49.6808	449	298.924	31.5966	69	1.09049	0	0	1.50205	0	1	0
NM_015316	NP_056131.1	23368	PPP1R13B	protein phosphatase 1, regulatory(inhibitor) subunit 13B	14q32.33	NULL	Ap870	8236	6446.4	80	81.4332	5	55.4576	6	12.1185	3.38535	16	1.27761	0	0	0	0	0	0
NM_013345	NP_037477.1	29933	GPR132	G protein-coupled receptor 132	14q32.3	0.00798953	Ap873	3	10.8	482	642.304	629	524.537	725	611.987	341.92	458	0	1.33258	1.19915	1.18467	1.33949	0	0
Z70642						0.0179436	Ap876	8	27.6	3730	6730.45	3294	2375.43	8382	5972.42	2331.38	4400	0	1.80441	1.38669	1.40345	1.8873	2	0
Z70605						NULL	Ap877	80	96	6	136.401	3	36.9717	80	80.7903	12054.1	13011	0	0	0	0	1.07938	0	0
NM_020371	NP_065104.1	57099	AVEN	apoptosis, caspase activation inhibitor	15q13.1	NULL	Ap880	80	96	80	81.4332	1	6.9322	80	80.7903	25.9544	32	0	0	0	0	0	0	0
NM_020168	NP_064553.1	56924	PAK6	p21(CDKN1A)-activated kinase 6	15q14	NULL	Ap883	80	96	37	78.3795	80	92.4294	2	11.1087	16.9268	16	0	0	0	0	0	0	0
NM_182985	NP_892030.2	140691	RNF36	ring finger protein 36	15q14	NULL	Ap886	795	836.4	30	90.5944	80	92.4294	3	8.07903	90.276	80	0.950502	0	0	0	0	0	0
NM_020396	NP_065129.1	10017	BCL2L10	BCL2-like 10 (apoptosis facilitator)	15q21	NULL	Ap889	11	103.2	80	81.4332	80	92.4294	80	80.7903	90.276	80	0	0	0	0	0	0	0
NM_000942	NP_000933.1	5479	PPIB	peptidylprolyl isomerase B (cyclophilin B)	15q21-q22	0.122068	Ap892	306	331.2	1451	2198.7	320	305.017	196	159.561	267.443	460	0.923913	1.5153	1.04912	1.22837	1.71999	2	0
NM_016166	NP_057250.1	8554	PIAS1	protein inhibitor of activated STAT, 1	15q	NULL	Ap895	80	138	43	133.347	1	31.1949	11	1.00988	90.276	80	0	0	0	0	0	0	0
NM_033238	NP_150241.1	5371	PML	promyelocytic leukemia	15q22	0.327691	Ap898	147	193.2	286	422.435	126	122.469	23	16.1581	60.9363	122	0.76087	1.47704	1.02883	0	2.00209	1	0
NM_000137	NP_000128.1	2184	FAH	fumarylacetoacetate hydrolase(fumarylacetoacetase)	15q23-q25	NULL	Ap901	433	351.6	63	162.866	25	47.37	15	8.07903	11.2845	57	1.23151	2.58518	0	0	0	1	0
NM_000875	NP_000866.1	3480	IGF1R	insulin-like growth factor 1 receptor	15q26.3	0.802788	Ap904	147	217.2	145	263.64	61	75.0989	50	43.4248	42.8811	98	0.676796	1.81821	0.812263	0	0	1	0
NM_003502	NP_003493.1	8312	AXIN1	axin 1	16p13.3	0.0397013	Ap907	744	795.6	362	582.247	175	132.867	102	74.731	389.315	568	0.935143	1.60842	1.3171	1.36489	1.45897	1	0
NM_002513	NP_002504.2	4832	NME3	non-metastatic cells 3, protein expressed in[Homo	16q13	0.437403	Ap910	112	116.4	124	278.909	57	79.7203	62	61.6026	53.0372	140	0.962199	2.24926	0	1.00645	0	1	0
Z70654						0.02287	Ap878	1143	1023.6	831	1098.33	305	291.152	126	105.027	458.151	616	1.11665	1.3217	1.04756	1.19969	1.34454	0	0
NM_003246	NP_003237.2	7057	THBS1	thrombospondin 1	15q15	NULL	Ap881	183	186	97	201.547	43	47.37	39	22.2173	40.6242	91	0.983871	2.07781	0	0	0	1	0
NM_005657	NP_005648.1	7158	TP53BP1	tumor protein p53 binding protein, 1	15q15-q21	0.00446432	Ap884	237	200.4	889	1222.52	450	380.116	195	159.561	364.489	509	1.18263	1.37516	1.18385	1.2221	1.39647	0	0
NM_014335	NP_055150.1	23741	CRI1	CREBBP/EP300 inhibitor 1	15q21.1-q21.2	0.11437	Ap311	857	688.8	135	259.568	70	70.4774	41	38.3754	94.7898	173	1.24419	1.92273	0.993226	0	1.82509	2	0
NM_002200	NP_002191.1	3663	IRF5	interferon regulatory factor 5	7q32	0.213896	Ap890	471	445.2	138	238.192	90	70.4774	44	36.3556	55.2941	120	1.05795	1.72603	1.27701	0	0	1	0
NM_005707	NP_005698.1	10081	PDCD7	programmed cell death 7	15q22.31	0.325045	Ap893	61	105.6	641	811.278	334	253.025	286	218.134	295.654	400	0.577652	1.26564	1.32003	1.31112	1.35293	0	0
NM_015322	NP_056137.1	10116	FEM1B	fem-1 homolog b (C. elegans)	15q22	0.177773	Ap896	56	108	107	202.565	178	165.217	180	122.195	41.7527	114	0	1.89313	1.07737	1.47305	0	1	0
NM_000499	NP_000490.1	1543	CYP1A1	cytochrome P450, family 1, subfamily A,polypeptide 1	15q22-q24	NULL	Ap899	488	424.8	40	130.293	38	47.37	32	31.3062	39.4958	102	1.14878	0	0	0	0	0	0
NM_005928	NP_005919.1	4240	MFGE8	milk fat globule-EGF factor 8 protein	15q25	NULL	Ap902	706	661.2	80	81.4332	28	49.6808	73	54.5335	27.0828	35	1.06776	0	0	0	0	0	0
NM_078474	NP_510883.1	80213	BLP2	TM2 domain containing 3	15q26.3	0.0918851	Ap905	269	278.4	84	200.529	189	151.353	291	201.976	102.689	164	0.966236	2.38725	1.24874	1.44077	1.59706	2	0
NM_138769	NP_620124.1	89941	RHOT2	ras homolog gene family, member T2	16p13.3	0.0940567	Ap256	334	321.6	145	316.572	288	242.627	264	223.183	89.1476	168	1.03856	2.18325	1.18701	1.18288	1.88452	2	0
XM_370927	XP_370927.1	146310	RNF151	ring finger protein 151		NULL	Ap911	40	123.6	4	29.5195	104	103.983	69	54.5335	73.3493	181	0	0	1.00016	0	2.46765	1	0
NM_000746	NP_000737.1	1139	CHRNA7	cholinergic receptor, nicotinic, alphapolypeptide 7	15q14	0.324413	Ap879	279	266.4	3	97.7198	133	116.692	33	32.3161	113.973	231	1.0473	0	1.13975	0	2.02679	1	0
NM_033503	NP_277038.1	90427	BMF	Bcl2 modifying factor	15q14	NULL	Ap882	43	86.4	80	81.4332	19	43.9039	29	60.5927	10.1561	47	0	0	0	0	0	0	0
NM_020990	NP_066270.1	1159	CKMT1	creatine kinase, mitochondrial 1B	15q15	0.151409	Ap885	230	231.6	62	214.78	117	99.3616	158	112.097	102.689	195	0.993092	3.46419	1.17752	1.4095	1.89894	2	0
NM_002009	NP_002000.1	2252	FGF7	fibroblast growth factor 7 (keratinocyte growthfactor)	15q15-q21.1	NULL	Ap888	457	613.2	80	81.4332	14	32.3503	2	4.03952	38.3673	105	0.745271	0	0	0	0	0	0
NM_014326	NP_055141.2	23604	DAPK2	death-associated protein kinase 2	15q22.31	0.0916894	Ap891	813	702	70	126.221	90	79.7203	73	68.6718	305.81	406	1.15812	1.80316	1.12895	1.06303	1.32762	1	0
NM_002755	NP_002746.1	5604	MAP2K1	mitogen-activated protein kinase kinase 1[Homo	15q22.1-q22.33	0.365589	Ap894	19	58.8	237	410.22	187	225.297	302	315.082	171.524	231	0	1.73089	0.830017	0.95848	1.34675	1	0
NM_006305	NP_006296.1	8125	ANP32A	acidic (leucine-rich) nuclear phosphoprotein32 family, member A	15q22.3-q23	0.173273	Ap897	130	192	284	472.313	322	255.336	624	468.584	260.672	369	0.677083	1.66307	1.26108	1.33167	1.41557	1	0
NM_006509	NP_006500.2	5971	RELB	v-rel reticuloendotheliosis viral oncogenehomolog B, nuclear factor of kappa light polypeptide gene enhancer in B-cells 3(avian)	19q13.31-q13.32	NULL	Ap900	611	534	80	81.4332	80	92.4294	27	52.5137	6.7707	52	1.14419	0	0	0	0	0	0
NM_022151	NP_071434.2	64112	MOAP1	modulator of apoptosis 1	14q32	0.627302	Ap865	179	154.8	40	111.971	49	69.322	144	120.176	34.982	53	1.15633	0	0	1.19825	0	0	0
NM_006849	NP_006840.1	64714	PDIA2	protein disulfide isomerase family A, member 2[Homo	16p13.3	0.0461169	Ap906	80	96	177	313.518	240	198.723	467	375.675	142.185	234	0	1.77129	1.20771	1.2431	1.64575	2	0
NM_023076	NP_075564.2	65259	C16orf28	chromosome 16 open reading frame 28	16p13.3	NULL	Ap850	6	8.4	58	85.5049	74	58.9237	130	107.047	32.7251	51	0	0	0	1.21442	0	0	0
NM_005262	NP_005253.2	2671	GFER	growth factor, augmenter of liver regeneration(ERV1 homolog, S. cerevisiae)	16p13.3-p13.12	NULL	Ap912	8	67.2	24	50.8957	80	92.4294	80	80.7903	4.5138	17	0	0	0	0	0	0	0
NM_000296	NP_000287.2	5310	PKD1	polycystic kidney disease 1 (autosomal dominant)[Homo	16p13.3	0.151152	Ap913	62	79.2	17	27.4837	80	92.4294	80	80.7903	10.1561	59	0.782828	0	0	0	0	0	0
NM_016639	NP_057723.1	51330	TNFRSF12A	tumor necrosis factor receptor superfamily,member 12A	16p13.3	NULL	Ap916	56	57.6	105	426.506	34	46.2147	23	14.1383	31.5966	46	0	4.06197	0	0	0	1	0
NM_178844	NP_849172.1	197358	NOD3	NOD3 protein	"16p13.3"	NULL	Ap919	330	405.6	80	81.4332	26	28.8842	2	11.1087	90.276	80	0.813609	0	0	0	0	0	0
NM_005147	NP_005138.2	9093	DNAJA3	DnaJ (Hsp40) homolog, subfamily A, member 3[Homo	16p13.3	NULL	Ap922	395	295.2	94	264.658	20	17.3305	39	51.5038	25.9544	65	1.33808	2.81551	0	0	0	1	0
NM_000246	NP_000237.1	4261	MHC2TA	class II, major histocompatibility complex,transactivator	16p13	0.42719	Ap925	332	354	424	565.961	135	150.198	8	8.07903	72.2208	88	0.937853	1.33481	0.898815	0	1.21849	0	0
NM_002094	NP_002085.1	2935	GSPT1	G1 to S phase transition 1	16p13.1	0.0762273	Ap928	97	124.8	767	1341.61	159	108.604	139	81.8002	64.3217	153	0.777244	1.74917	1.46403	1.69926	2.37867	3	0
NM_005030	NP_005021.2	5347	PLK1	polo-like kinase 1 (Drosophila)	16p12.1	0.0700508	Ap931	30	256.8	491	941.571	144	134.023	106	71.7014	99.3036	212	0	1.91766	1.07445	1.47835	2.13487	2	0
NM_000086	NP_000077.1	1201	CLN3	ceroid-lipofuscinosis, neuronal 3, juvenile(Batten, Spielmeyer-Vogt disease)	16p12.1	NULL	Ap934	99	76.8	193	429.56	36	43.9039	43	36.3556	38.3673	105	1.28906	2.2257	0	0	0	1	0
NM_013258	NP_037390.2	29108	PYCARD	PYD and CARD domain containing	16p12-p11.2	NULL	Ap339	287	338.4	46	30.5374	15	101.672	3	3.02964	66.5786	40	0.848109	0	0	0	0	0	0
NM_003031	NP_003022.2	6477	SIAH1	seven in absentia homolog 1 (Drosophila)	16q12	0.395804	Ap940	1578	1684.8	62	162.866	33	31.1949	168	146.432	44.0096	104	0.93661	2.62688	0	1.14729	0	1	0
NM_005611	NP_005602.2	5934	RBL2	retinoblastoma-like 2 (p130)	16q12.2	0.185032	Ap943	439	422.4	268	416.327	112	116.692	66	42.4149	136.542	223	1.0393	1.55346	0.959791	0	1.63319	2	0
NM_005953	NP_005944.1	4502	MT2A	metallothionein 2A	16q13	0.115572	Ap946	913	832.8	1934	2462.34	635	622.743	464	476.663	991.908	1293	1.0963	1.27318	1.01968	0.973434	1.30355	0	0
NM_032271	NP_115647.2	84231	TRAF7	TNF receptor-associated factor 7	16p13.3	0.152777	Ap914	211	249.6	584	885.586	171	151.353	176	155.521	350.948	510	0.845353	1.51641	1.12981	1.13168	1.45321	1	0
XM_113871	XP_113871.1	197350	LOC197350	hypothetical protein LOC197350		0.00529385	Ap917	1069	969.6	706	967.019	372	308.483	152	117.146	445.738	583	1.10252	1.36972	1.2059	1.29753	1.30794	0	0
NM_005223	NP_005214.2	1773	DNASE1	deoxyribonuclease I	16p13.3	0.280861	Ap920	1509	1173.6	110	215.798	88	87.8079	35	30.2964	58.6794	142	1.28579	1.9618	1.00219	0	0	1	0
NM_003470	NP_003461.1	7874	USP7	ubiquitin specific peptidase 7 (herpesvirus-associated)	16p13.3	0.0120153	Ap923	528	466.8	696	1000.61	415	341.989	262	203.996	304.682	467	1.13111	1.43766	1.21349	1.28434	1.53275	1	0
NM_004862	NP_004853.1	9516	LITAF	lipopolysaccharide-induced TNF factor	16p13.3-p12	0.0179113	Ap926	3791	3762	1270	1636.81	618	441.35	420	297.914	459.279	664	1.00771	1.28882	1.40025	1.4098	1.44574	0	0
NM_016561	NP_057645.1	51283	BFAR	bifunctional apoptosis regulator	16p13.12	0.231442	Ap929	87	138	342	517.101	232	189.48	129	106.037	71.0924	118	0.630435	1.51199	1.2244	1.21655	1.65981	2	0
NM_002738	NP_002729.2	5579	PRKCB1	protein kinase C, beta 1	16p11.2	0.0122652	Ap932	10480	8072.4	2583	3686.89	1536	1389.91	2218	1893.52	1568.55	2247	1.29825	1.42737	1.10511	1.17136	1.43254	0	0
NM_003123	NP_003114.1	6693	SPN	sialophorin (gpL115, leukosialin, CD43)	16p11.2	NULL	Ap935	195	217.2	41	125.204	40	60.0791	59	35.3458	5.64225	48	0.89779	0	0	0	0	0	0
NM_152901	NP_690865.1	260434	PYDC1	PYD (pyrin domain) containing 1	16p11.2	0.0165257	Ap938	388	354	3538	4188.72	4211	2963.52	5143	3648.69	2724.08	3242	1.09605	1.18392	1.42095	1.40955	1.19013	0	0
NM_022162	NP_071445.1	64127	CARD15	caspase recruitment domain family, member 15[Homo	16q21	0.737695	Ap941	196	210	36	128.257	74	78.565	79	63.6224	41.7527	91	0.933333	0	0.941896	1.2417	0	0	0
AF275804			PNAS-108			0.20273	Ap944	541	477.6	61	179.153	169	134.023	179	127.245	49.6518	81	1.13275	2.93694	1.26098	1.40674	0	1	0
NM_005946	NP_005937.1	4489	MT1A	metallothionein 1A (functional)	16q13	NULL	Ap947	273	313.2	80	81.4332	73	77.4096	16	18.1778	28.2113	29	0.871648	0	0.943036	0	0	0	0
NM_182687	NP_872629.1	9088	PKMYT1	protein kinase, membrane associatedtyrosine/threonine 1	16p13.3	0.18127	Ap915	186	187.2	99	328.787	214	177.927	228	167.64	151.212	229	0.99359	3.32108	1.20274	1.36006	1.51443	2	0
NM_000243	NP_000234.1	4210	MEFV	Mediterranean fever	16p13.3	NULL	Ap918	19	76.8	6	105.863	89	92.4294	46	55.5433	95.9183	158	0	0	0.962898	0	1.64724	1	0
NM_004380	NP_004371.1	1387	CREBBP	CREB binding protein (Rubinstein-Taybi syndrome)	16p13.3	0.135594	Ap234	48	69.6	24	124.186	76	73.9435	106	69.6817	126.386	233	0	0	1.02781	1.5212	1.84355	2	0
NM_001424	NP_001415.1	2013	EMP2	epithelial membrane protein 2	16p13.2	NULL	Ap924	550	344.4	80	81.4332	9	32.3503	80	80.7903	44.0096	41	1.59698	0	0	0	0	1	0
NM_003498	NP_003489.1	8303	SNN	stannin	16p13	NULL	Ap927	220	236.4	2	40.7166	24	25.4181	47	43.4248	92.5329	185	0.930626	0	0	0	1.99929	1	0
NM_002210	NP_002201.1	3685	ITGAV	integrin, alpha V (vitronectin receptor, alphapolypeptide, antigen CD51)	2q31-q32	0.0385117	Ap172	294	267.6	155	336.93	215	131.712	327	207.025	109.46	200	1.09865	2.17374	1.63235	1.57952	1.82716	4	0
NM_000418	NP_000409.1	3566	IL4R	interleukin 4 receptor	16p11.2-12.1	0.419942	Ap933	2	8.4	82	209.69	89	88.9633	181	179.758	56.4225	101	0	2.5572	1.00041	1.00691	0	1	0
NM_002746	NP_002737.1	5595	MAPK3	mitogen-activated protein kinase 3	16p12-p11.2	0.0701062	Ap936	217	211.2	107	201.547	124	105.138	346	281.756	199.736	322	1.02746	1.88362	1.1794	1.22801	1.61213	2	0
NM_000632	NP_000623.1	3684	ITGAM	integrin, alpha M (complement componentreceptor 3, alpha; also known as CD11b (p170), macrophage antigen alphapolypeptide)	16p11.2	NULL	Ap939	68	141.6	80	81.4332	1	2.31073	80	80.7903	2.2569	8	0.480226	0	0	0	0	0	1
NM_015247	NP_056062.1	1540	CYLD	cylindromatosis (turban tumor syndrome)	16q12.1	0.0387846	Ap942	11	27.6	85	149.634	87	75.0989	245	180.768	75.6062	122	0	1.76039	1.15847	1.35533	1.61362	2	0
NM_004530	NP_004521.1	4313	MMP2	matrix metallopeptidase 2 (gelatinase A, 72kDagelatinase, 72kDa type IV collagenase)	16q13-q21	NULL	Ap945	80	96	31	66.1645	27	51.9915	72	97.9583	32.7251	49	0	0	0	0.735007	0	0	0
NM_032206	NP_115582.2	84166	NOD27	nucleotide-binding oligomerization domains 27	16q13	NULL	Ap948	12	38.4	6	5.08957	4	9.24294	18	23.2272	3.38535	19	0	0	0	0	0	0	0
NM_153425	NP_700474.1	8717	TRADD	TNFRSF1A-associated via death domain	16q22	NULL	Ap949	80	96	80	81.4332	80	92.4294	80	80.7903	57.551	225	0	0	0	0	0	0	0
NM_004555	NP_004546.1	4775	NFATC3	nuclear factor of activated T-cells,cytoplasmic, calcineurin-dependent 3	16q22.2	NULL	Ap952	186	172.8	80	81.4332	80	92.4294	1	4.03952	5.64225	7	1.07639	0	0	0	0	0	0
NM_016373	NP_057457.1	51741	WWOX	WW domain containing oxidoreductase	16q23.3-q24.1	NULL	Ap955	23	70.8	80	81.4332	80	92.4294	2	3.02964	4.5138	8	0	0	0	0	0	0	0
NM_016823	NP_058431.2	1398	CRK	v-crk sarcoma virus CT10 oncogene homolog (avian)[Homo	17p13.3	NULL	Ap958	211	198	224	372.557	50	48.5254	55	30.2964	48.5234	96	1.06566	1.6632	0	0	0	1	0
NM_002558	NP_002549.1	5023	P2RX1	purinergic receptor P2X, ligand-gated ionchannel, 1	17p13.3	NULL	Ap961	3184	2818.8	29	127.239	23	42.7486	80	80.7903	6.7707	27	1.12956	0	0	0	0	0	0
XM_371008	XP_371008.1	388326	LOC388326	similar to Death effector filament-forming Ced-4-like apoptosis protein		0.214413	Ap964	129	152.4	316	497.76	83	71.6328	64	52.5137	135.414	193	0.846457	1.57519	1.15869	0	1.42526	1	0
NM_001970	NP_001961.1	1984	EIF5A	eukaryotic translation initiation factor 5A[Homo	17p13-p12	0.0405822	Ap967	248	253.2	5751	8071.05	1278	1037.52	746	607.947	1485.04	2249	0.979463	1.40342	1.23178	1.22708	1.51444	1	0
NM_153012	NP_694557.1	8742	TNFSF12	tumor necrosis factor (ligand) superfamily,member 12	17p13	0.127123	Ap970	2068	1807.2	193	324.715	56	54.3022	25	17.1679	110.588	213	1.14431	1.68246	0	0	1.92607	2	0
NM_000546	NP_000537.2	7157	TP53	tumor protein p53 (Li-Fraumeni syndrome)	17p13.1	0.0166559	Ap973	915	782.4	353	516.083	105	95.8955	87	65.6421	192.965	287	1.16948	1.46199	1.09494	1.32537	1.48732	0	0
AJ012499						0.195591	Ap976	153	192	2754	3371.33	828	664.336	462	401.932	1262.74	1581	0.796875	1.22416	1.24636	1.14945	1.25204	0	0
NM_145110	NP_659732.1	5606	MAP2K3	mitogen-activated protein kinase kinase 3[Homo	17q11.2	0.0085753	Ap979	733	651.6	1384	2040.92	368	289.997	123	99.978	972.724	1368	1.12492	1.47465	1.26898	1.23027	1.40636	0	0
NM_016231	NP_057315.2	51701	NLK	nemo-like kinase	17q11.2	0.489688	Ap982	457	452.4	56	144.544	61	67.0113	10	4.03952	89.1476	154	1.01017	0	0.910294	0	1.72747	1	0
NM_003946	NP_003937.1	8996	NOL3	nucleolar protein 3 (apoptosis repressor withCARD domain)	16q21-q23	0.218001	Ap950	134	164.4	583	886.604	291	240.316	99	97.9583	653.373	880	0.815085	1.52076	1.2109	1.01063	1.34686	1	0
NM_014376	NP_055191.1	26999	CYFIP2	cytoplasmic FMR1 interacting protein 2	5q33.3	0.146634	Ap953	1718	1358.4	456	672.842	189	165.217	57	55.5433	170.396	254	1.26472	1.47553	1.14395	0	1.49065	0	0
NM_002661	NP_002652.1	5336	PLCG2	phospholipase C, gamma 2(phosphatidylinositol-specific)	16q24.1	NULL	Ap956	1468	1098	95	194.422	49	57.7683	29	25.247	51.9087	93	1.33698	2.04654	0	0	0	1	0
NM_006445	NP_006436.2	10594	PRPF8	PRP8 pre-mRNA processing factor 8 homolog(yeast)	17p13.3	0.00520505	Ap959	592	498	1069	1718.24	689	499.119	651	420.11	607.106	1009	1.18876	1.60733	1.38043	1.5496	1.66198	3	0
NM_002663	NP_002654.2	5338	PLD2	phospholipase D2	17p13.1	0.0142021	Ap962	326	302.4	1336	1618.48	586	399.757	216	164.61	435.582	545	1.07804	1.21144	1.46589	1.31219	1.2512	0	0
NM_033004	NP_127497.1	22861	NALP1	NACHT, leucine rich repeat and PYD (pyrindomain) containing 1	17p13.2	0.0711782	Ap965	1024	856.8	411	378.664	232	179.082	176	135.324	83.5053	132	1.19514	0.921325	1.2955	1.30058	1.58074	1	0
NM_020360	NP_065093.2	57048	PLSCR3	phospholipid scramblase 3	17p13.1	0.0889996	Ap968	209	234	319	465.187	130	117.847	240	174.709	164.754	266	0.893162	1.45827	1.10312	1.37371	1.61453	1	0
NM_003808	NP_003799.1	8741	TNFSF13	tumor necrosis factor (ligand) superfamily,member 13	17p13.1	0.109588	Ap971	77	102	263	531.352	417	321.192	185	135.324	148.955	297	0.754902	2.02035	1.29829	1.36709	1.99388	2	0
NM_004246	NP_004237.1	9340	GLP2R	glucagon-like peptide 2 receptor	17p13.3	0.268668	Ap974	1663	1305.6	61	122.15	83	79.7203	55	45.4446	37.2389	83	1.27374	2.00246	1.04114	0	0	1	0
NM_012452	NP_036584.1	23495	TNFRSF13B	tumor necrosis factor receptor superfamily,member 13B	17p11.2	NULL	Ap977	668	471.6	97	105.863	36	40.4378	20	23.2272	23.6975	68	1.41645	1.09137	0	0	0	0	0
NM_009587	NP_033665.1	3965	LGALS9	lectin, galactoside-binding, soluble, 9(galectin 9)	17q11.2	0.00163148	Ap55	943	780	255	378.664	657	479.477	300	227.223	246.002	323	1.20897	1.48496	1.37024	1.32029	1.313	0	0
NM_016252	NP_057336.1	57448	BIRC6	baculoviral IAP repeat-containing 6 (apollon)[Homo	2p22-p21	0.0624329	Ap132	1261	1434	115	300.285	254	164.062	322	159.561	59.8079	129	0.879358	2.61117	1.54819	2.01804	0	3	0
NM_024712	NP_078988.1	79767	ELMO3	engulfment and cell motility 3 (ced-12 homolog,C. elegans)	16q22.1	0.139876	Ap951	6376	5664	37	168.974	384	293.463	26	23.2272	163.625	268	1.12571	0	1.30851	0	1.63789	1	0
NM_138714	NP_619728.2	10725	NFAT5	nuclear factor of activated T-cells 5,tonicity-responsive	16q22.1	0.118686	Ap954	998	928.8	363	503.868	515	526.847	364	346.388	903.889	1130	1.0745	1.38807	0.977513	1.05084	1.25015	0	0
NM_006761	NP_006752.1	7531	YWHAE	tyrosine 3-monooxygenase/tryptophan5-monooxygenase activation protein, epsilon polypeptide	17p13.3	0.00208562	Ap957	270	228	2018	2820.64	2557	2106.23	2770	2224.76	2598.82	3284	1.18421	1.39774	1.21402	1.24508	1.26365	0	0
NM_080822	NP_543012.1	124641	OVCA2	candidate tumor suppressor in ovarian cancer 2	17p13.3	0.115862	Ap960	80	96	306	610.749	408	351.232	404	326.191	550.684	714	0	1.99591	1.16163	1.23854	1.29657	1	0
NM_004703	NP_004694.2	9135	RABEP1	rabaptin, RAB GTPase binding effector protein1	17p13.3	0.165014	Ap963	974	829.2	66	333.876	106	82.0311	146	74.731	138.799	228	1.17463	5.05873	1.29219	1.95367	1.64266	3	0
NM_017523	NP_059993.2	54739	BIRC4BP	XIAP associated factor-1	17p13.1	NULL	Ap966	19	68.4	80	81.4332	80	92.4294	80	80.7903	4.5138	18	0	0	0	0	0	0	0
NM_000937	NP_000928.1	5430	POLR2A	polymerase (RNA) II (DNA directed) polypeptideA, 220kDa	17p13.1	0.0605894	Ap969	108	120	302	573.086	379	291.152	1010	674.599	484.105	728	0.9	1.89764	1.30172	1.49719	1.50381	2	0
NM_172089	NP_742086.1	407977	TNFSF12-TNFSF13	tumor necrosis factor (ligand) superfamily, member 12-member 13	17p13.1	NULL	Ap972	157	115.2	80	81.4332	11	17.3305	12	18.1778	23.6975	59	1.36285	0	0	0	0	0	0
NM_003010	NP_003001.1	6416	MAP2K4	mitogen-activated protein kinase kinase 4[Homo	17p11.2	NULL	Ap975	206	988.8	19	89.5765	41	41.5932	87	57.5631	22.569	51	0.208333	0	0	0	0	0	1
NM_004176	NP_004167.3	6720	SREBF1	sterol regulatory element bindingtranscription factor 1	17p11.2	NULL	Ap978	6	44.4	9	85.5049	62	46.2147	147	86.8496	29.3397	123	0	0	0	1.69258	0	1	0
NM_002467	NP_002458.2	4609	MYC	v-myc myelocytomatosis viral oncogene homolog (avian)	8q24.12-q24.13	NULL	Ap1001	80	96	80	81.4332	63	329.28	23	31.3062	5.64225	23	0	0	0.191327	0	0	0	1
NM_015077	NP_055892.1	23098	SARM1	sterile alpha and TIR motif containing 1	17q11	NULL	Ap984	3	26.4	80	81.4332	80	92.4294	7	17.1679	2.2569	6	0	0	0	0	0	0	0
NM_004295	NP_004286.2	9618	TRAF4	TNF receptor-associated factor 4	17q11-q12	NULL	Ap985	28	66	22	16.2866	7	5.77684	80	80.7903	16.9268	46	0	0	0	0	0	0	0
NM_004740	NP_004731.2	9220	TIAF1	TGFB1-induced anti-apoptotic factor 1	17q11.2	NULL	Ap988	4	13.2	80	81.4332	9	6.9322	80	80.7903	4.5138	8	0	0	0	0	0	0	0
NM_003885	NP_003876.1	8851	CDK5R1	cyclin-dependent kinase 5, regulatory subunit1 (p35)	17q11.2	NULL	Ap991	82	102	80	81.4332	12	41.5932	80	80.7903	90.276	80	0.803922	0	0	0	0	0	0
NM_057178	NP_476519.1	117584	RFFL	ring finger and FYVE-like domain containing 1[Homo	17q12	NULL	Ap994	81	141.6	80	81.4332	80	92.4294	80	80.7903	3.38535	10	0.572034	0	0	0	0	0	0
NM_004448	NP_004439.1	2064	ERBB2	v-erb-b2 erythroblastic leukemia viral oncogenehomolog 2, neuro/glioblastoma derived oncogene homolog (avian)	17q21.1	NULL	Ap997	6	43.2	28	123.168	37	34.661	12	20.1976	6.7707	32	0	0	0	0	0	0	0
NM_001254	NP_001245.1	990	CDC6	CDC6 cell division cycle 6 homolog (S.cerevisiae)	17q21.3	NULL	Ap1000	80	96	19	100.774	48	43.9039	9	5.04939	12.413	36	0	0	0	0	0	0	0
NM_001838	NP_001829.1	1236	CCR7	chemokine (C-C motif) receptor 7	17q12-q21.2	NULL	Ap1003	263	217.2	80	81.4332	1	26.5734	4	1.00988	2.2569	22	1.21087	0	0	0	0	0	0
NM_000805	NP_000796.1	2520	GAS	gastrin	17q21	NULL	Ap1006	168	163.2	80	81.4332	80	92.4294	1	4.03952	90.276	80	1.02941	0	0	0	0	0	0
NM_139276	NP_644805.1	6774	STAT3	signal transducer and activator oftranscription 3 (acute-phase response factor)	17q21.31	0.069685	Ap1009	42	52.8	194	393.933	107	79.7203	54	39.3853	93.6614	170	0	2.03058	1.34219	0	1.81505	2	0
NM_014318	NP_055133.2	23591	2006-04-02	apoptosis related protein	17q21.31	0.350506	Ap1012	64	93.6	609	2420.6	63	57.7683	24	21.2075	78.9915	145	0.683761	3.97472	0	0	1.83564	2	0
NM_014798	NP_055613.1	9842	PLEKHM1	pleckstrin homology domain containing, familyM (with RUN domain) member 1	17q21.31	NULL	Ap1015	513	522	80	81.4332	8	13.8644	8	8.07903	7.89915	39	0.982759	0	0	0	0	0	0
NM_000212	NP_000203.2	3690	ITGB3	integrin, beta 3 (platelet glycoprotein IIIa,antigen CD61)	17q21.32	NULL	Ap1018	130	181.2	23	103.827	30	33.5056	8	4.03952	4.5138	33	0.717439	0	0	0	0	0	0
NM_005702	NP_005693.1	26284	ERAL1	Era G-protein-like 1 (E. coli)	17q11.2	0.119728	Ap986	89	105.6	356	633.143	210	187.169	101	76.7508	215.534	332	0.842803	1.77849	1.12198	1.31595	1.54036	2	0
NM_018307	NP_060777.2	55288	RHOT1	ras homolog gene family, member T1	17q11.2	NULL	Ap989	1829	1227.6	52	108.917	53	65.8559	1	1.00988	4.5138	33	1.4899	0	0	0	0	0	0
NM_002982	NP_002973.1	6347	CCL2	chemokine (C-C motif) ligand 2	17q11.2-q21.1	NULL	Ap992	496	584.4	48	110.953	40	47.37	2	7.06915	5.64225	39	0.848734	0	0	0	0	0	0
NM_012138	NP_036270.1	26574	AATF	apoptosis antagonizing transcription factor[Homo	17q11.2-q12	0.000483042	Ap995	1324	854.4	1492	2118.28	718	444.816	568	362.547	400.6	708	1.54963	1.41976	1.61415	1.5667	1.76735	4	0
NM_012481	NP_036613.2	22806	ZNFN1A3	zinc finger protein, subfamily 1A, 3 (Aiolos)[Homo	17q21	0.227561	Ap998	139	134.4	223	380.7	209	220.675	111	81.8002	46.2665	76	1.03423	1.70718	0.947094	1.35696	0	1	0
NM_000964	NP_000955.1	5914	RARA	retinoic acid receptor, alpha	17q21	0.0316696	Ap56	423	442.8	808	1087.13	535	316.571	511	295.895	102.689	170	0.955285	1.34546	1.68999	1.72697	1.65548	3	0
NM_032524	NP_115913.1	84616	KRTAP4-4	keratin associated protein 4-4	17q12-q21	NULL	Ap1004	3358	2565.6	41	59.0391	59	54.3022	118	91.899	90.276	80	1.30886	0	0	1.28402	0	0	0
NM_012448	NP_036580.2	6777	STAT5B	signal transducer and activator oftranscription 5B	17q11.2	0.0210861	Ap1007	835	642	224	334.894	160	153.664	257	182.788	115.102	191	1.30062	1.49506	1.04123	1.406	1.6594	1	0
NM_005533	NP_005524.1	3430	IFI35	interferon-induced protein 35	17q21	0.000348011	Ap1010	1185	769.2	1011	1352.81	1343	928.915	1146	736.202	684.969	969	1.54056	1.33809	1.44577	1.55664	1.41466	2	0
AF277193			PNAS-135			0.381572	Ap1013	1394	8276.4	320	486.563	335	238.006	553	323.161	176.038	277	0.168431	1.52051	1.40753	1.71122	1.57352	3	1
NM_016835	NP_058519.1	4137	MAPT	microtubule-associated protein tau	17q21.1	0.0142494	Ap1016	1093	922.8	256	588.355	478	296.929	356	194.907	230.204	421	1.18444	2.29826	1.60981	1.82652	1.82881	4	0
NM_173623	NP_775894.1	284076	FLJ35808	hypothetical protein FLJ35808	17q21.32	0.0496708	Ap1019	1079	847.2	3630	299.267	568	3042.08	326	2722.63	3029.89	527	1.27361	0.0824427	0.186714	0.119737	0.173934	0	4
NM_078471	NP_510880.2	399687	MYO18A	myosin XVIIIA	17q11.2	0.131184	Ap987	234	219.6	125	355.252	445	348.921	204	165.62	248.259	405	1.06557	2.84202	1.27536	1.23173	1.63136	2	0
NM_002815	NP_002806.2	5717	PSMD11	proteasome (prosome, macropain) 26S subunit,non-ATPase, 11	17q11.2	0.0385064	Ap990	58	74.4	212	480.456	427	309.638	372	255.499	182.809	318	0	2.2663	1.37903	1.45597	1.73952	2	0
NM_002981	NP_002972.1	6346	CCL1	chemokine (C-C motif) ligand 1	17q12	0.467494	Ap993	197	232.8	48	142.508	95	84.3418	13	7.06915	71.0924	120	0.84622	0	1.12637	0	1.68794	1	0
NM_004774	NP_004765.2	5469	PPARBP	PPAR binding protein	17q12-q21.1	0.482281	Ap996	1329	733.2	3	42.7524	30	34.661	70	129.265	77.8631	131	1.8126	0	0	0.541525	1.68244	2	0
NM_172220	NP_757374.1	1440	CSF3	colony stimulating factor 3 (granulocyte)	17q11.2-q12	0.800482	Ap999	99	139.2	35	210.708	72	78.565	45	43.4248	90.276	145	0.711207	0	0.916439	0	1.60619	1	0
NM_001067	NP_001058.2	7153	TOP2A	topoisomerase (DNA) II alpha 170kDa	17q21-q22	0.0524472	Ap1002	98	151.2	390	929.356	552	272.667	1161	534.226	217.791	424	0.648148	2.38297	2.02445	2.17324	1.94682	4	0
NM_031961	NP_114167.2	83899	KRTAP9-2	keratin associated protein 9-2	17q12-q21	NULL	Ap1005	185	128.4	8	33.5912	39	50.8361	47	40.3952	67.707	113	1.44081	0	0	0	1.66896	1	0
NM_003152	NP_003143.2	6776	STAT5A	signal transducer and activator oftranscription 5A	17q11.2	NULL	Ap1008	80	96	11	49.8778	38	57.7683	86	72.7113	66.5786	107	0	0	0	1.18276	1.60712	1	0
NM_004176	NP_004167.3	6720	SREBF1	sterol regulatory element bindingtranscription factor 1	17p11.2	NULL	Ap978	6	16.8	14	146.58	69	48.5254	115	56.5532	32.7251	127	0	0	0	0	0	0	0
NM_139205	NP_631944.1	10014	HDAC5	histone deacetylase 5	17q21	NULL	Ap1014	18	20.4	80	81.4332	80	92.4294	80	80.7903	5.64225	35	0	0	0	0	0	0	0
BC044941						NULL	Ap1017	80	96	80	81.4332	1	5.77684	80	80.7903	3.38535	3	0	0	0	0	0	0	0
NM_002634	NP_002625.1	5245	PHB	prohibitin	17q21	NULL	Ap1020	3	19.2	13	20.3583	5	3.4661	6	4.03952	1.12845	6	0	0	0	0	0	0	0
NM_002507	NP_002498.1	4804	NGFR	nerve growth factor receptor (TNFR superfamily,member 16)	17q21-q22	NULL	Ap1021	99	79.2	80	81.4332	80	92.4294	80	80.7903	12.413	14	1.25	0	0	0	0	0	0
NM_198175	NP_937818.1	4830	NME1	non-metastatic cells 1, protein (NM23A)expressed in	17q21.3	NULL	Ap1024	7	8.4	80	81.4332	6	8.08757	80	80.7903	4.5138	4	0	0	0	0	0	0	0
NM_015294	NP_056109.1	4591	TRIM37	tripartite motif-containing 37	17q22-q23	NULL	Ap1027	24	36	7	134.365	34	26.5734	74	175.719	6.7707	22	0	0	0	0.421127	0	0	1
NM_003620	NP_003611.1	8493	PPM1D	protein phosphatase 1D magnesium-dependent,delta isoform	17q23.2	NULL	Ap1030	112	108	80	81.4332	80	92.4294	5	7.06915	2.2569	5	1.03704	0	0	0	0	0	0
NM_002737	NP_002728.1	5578	PRKCA	protein kinase C, alpha	17q22-q23.2	NULL	Ap1033	26	51.6	17	302.321	5	11.5537	6	2.01976	3.38535	18	0	0	0	0	0	0	0
NM_001050	NP_001041.1	6752	SSTR2	somatostatin receptor 2	17q24	NULL	Ap1036	84	79.2	82	161.848	47	39.2825	80	80.7903	25.9544	42	1.06061	1.97376	0	0	0	1	0
NM_015167	NP_055982.1	23210	PTDSR	phosphatidylserine receptor	17q25	NULL	Ap1039	394	213.6	80	81.4332	8	21.952	7	5.04939	4.5138	26	1.84457	0	0	0	0	1	0
NM_003655	NP_003646.1	8535	CBX4	chromobox homolog 4 (Pc class homolog,Drosophila)	17q25.3	NULL	Ap1042	132	116.4	8	64.1286	32	32.3503	32	43.4248	21.4406	46	1.13402	0	0	0	0	0	0
NM_004104	NP_004095.4	2194	FASN	fatty acid synthase	17q25	0.104352	Ap1045	221	234	199	844.869	161	77.4096	101	44.4347	80.12	297	0.944444	4.24558	2.07985	0	3.70694	3	0
NM_033222	NP_150091.2	11168	PSIP1	PC4 and SFRS1 interacting protein 1	9p22.3	0.379113	Ap1048	39	46.8	58	201.547	53	46.2147	44	24.2371	32.7251	101	0	0	0	0	0	0	0
XM_374879	XP_374879.1	114971	LOC114971	protein tyrosine phosphatase, mitochondrial 1[Homo		0.168673	Ap1051	333	298.8	143	329.804	87	90.1186	38	36.3556	65.4501	170	1.11446	2.30632	0.965394	0	2.5974	2	0
NM_020774	NP_065825.1	57534	MIB1	mindbomb homolog 1 (Drosophila)	18q11.2	NULL	Ap1054	20	68.4	2	72.272	20	20.7966	10	2.01976	90.276	80	0	0	0	0	0	0	0
NM_003563	NP_003554.1	8405	SPOP	speckle-type POZ protein	17q21.33	0.241103	Ap1022	114	116.4	124	273.819	135	108.604	71	60.5927	56.4225	122	0.979381	2.20822	1.24304	1.17176	0	1	0
NM_000250	NP_000241.1	4353	MPO	myeloperoxidase	17q23.1	NULL	Ap1025	310	229.2	80	81.4332	19	39.2825	80	80.7903	90.276	80	1.35253	0	0	0	0	0	0
NM_016077	NP_057161.1	51651	Bit1	Bcl-2 inhibitor of transcription	17q23.2	NULL	Ap1028	207	176.4	17	91.6124	43	42.7486	11	13.1284	22.569	70	1.17347	0	0	0	0	0	0
NM_014720	NP_055535.2	9748	SLK	STE20-like kinase (yeast)	10q25.1	0.167015	Ap1031	194	289.2	84	225.977	130	84.3418	85	57.5631	66.5786	162	0.670816	2.6902	1.54135	0	2.43322	3	0
NM_002816	NP_002807.1	5718	PSMD12	proteasome (prosome, macropain) 26S subunit,non-ATPase, 12	17q24.2	NULL	Ap1034	396	312	45	140.472	71	55.4576	45	34.3359	18.0552	75	1.26923	0	0	0	0	0	0
NM_004110	NP_004101.1	2232	FDXR	ferredoxin reductase	17q24-q25	0.435669	Ap1037	223	249.6	94	208.673	86	123.624	87	61.6026	20.3121	74	0.893429	2.21992	0.695656	1.41228	0	1	0
NM_018996	NP_061869.2	57690	TNRC6C	trinucleotide repeat containing 6C	17q25.3	0.0392379	Ap1040	457	410.4	79	173.046	162	120.158	170	120.176	76.7346	146	1.11355	2.19045	1.34822	1.4146	1.90266	2	0
NM_024110	NP_077015.1	79092	CARD14	caspase recruitment domain family, member 14[Homo	17q25	0.106812	Ap1043	487	428.4	178	308.428	88	92.4294	189	131.284	74.4777	181	1.13679	1.73274	0.952078	1.43962	2.43026	2	0
NM_005131	NP_005122.1	9984	THOC1	THO complex 1	18p11.32	0.0339104	Ap25	286	260.4	205	388.844	183	153.664	239	129.265	110.588	223	1.09831	1.8968	1.19091	1.84892	2.01649	3	0
NM_012307	NP_036439.2	23136	EPB41L3	erythrocyte membrane protein band 4.1-like 3[Homo	18p11.32	0.194362	Ap1049	94	138	119	213.762	195	158.285	78	66.652	118.487	196	0.681159	1.79632	1.23195	1.17026	1.65419	2	0
NM_002828	NP_002819.1	5771	PTPN2	protein tyrosine phosphatase, non-receptor type2	18p11.3-p11.2	0.399007	Ap1052	1168	952.8	15	59.0391	125	102.828	49	44.4347	290.012	3383	1.22586	0	1.21563	0	11.665	1	0
NM_005257	NP_005248.2	2627	GATA6	GATA binding protein 6	18q11.1-q11.2	NULL	Ap1055	169	168	80	81.4332	35	47.37	1	5.04939	23.6975	36	1.00595	0	0	0	0	0	0
NM_005749	NP_005740.1	10140	TOB1	transducer of ERBB2, 1	17q21	0.026896	Ap1023	444	381.6	149	290.106	466	347.765	250	181.778	345.306	492	1.16352	1.94702	1.33998	1.3753	1.42482	1	0
NM_080417	NP_536342.1	5414	2006-09-04	septin 4	17q22-q23	NULL	Ap1026	64	75.6	80	81.4332	74	67.0113	4	8.07903	36.1104	83	0.846561	0	1.10429	0	0	0	0
NM_003161	NP_003152.1	6198	RPS6KB1	ribosomal protein S6 kinase, 70kDa,polypeptide 1	17q23.2	NULL	Ap1029	33	54	42	161.848	186	143.266	40	30.2964	74.4777	162	0	0	1.29829	0	2.17515	1	0
NM_000442	NP_000433.2	5175	PECAM1	platelet/endothelial cell adhesion molecule(CD31 antigen)	17q23	NULL	Ap1032	392	405.6	80	81.4332	24	27.7288	17	29.2865	24.8259	72	0.966469	0	0	0	0	0	0
NM_002758	NP_002749.2	5608	MAP2K6	mitogen-activated protein kinase kinase 6[Homo	17q24.3	NULL	Ap1035	260	247.2	80	81.4332	12	12.709	7	24.2371	22.569	52	1.05178	0	0	0	0	0	0
NM_002086	NP_002077.1	2885	GRB2	growth factor receptor-bound protein 2	17q24-q25	0.0218694	Ap1038	93	69.6	40	97.7198	163	140.955	95	66.652	185.066	288	1.33621	0	1.1564	1.42531	1.5562	1	0
NM_001168	NP_001159.1	332	BIRC5	baculoviral IAP repeat-containing 5 (survivin)[Homo	17q25	0.158202	Ap1041	80	96	33	77.3615	98	90.1186	172	133.304	188.451	300	0	0	1.08746	1.29028	1.59192	1	0
XM_375495	XP_375495.1	9625	AATK	apoptosis-associated tyrosine kinase		NULL	Ap80	29	62.4	17	122.15	28	20.7966	8	6.05927	7.89915	29	0	0	0	0	0	0	0
NM_030781	NP_110408.2	81035	COLEC12	collectin sub-family member 12	18pter-p11.3	NULL	Ap1047	60	31.2	11	66.1645	80	92.4294	80	80.7903	90.276	80	0	0	0	0	0	0	0
NM_006788	NP_006779.1	10928	RALBP1	ralA binding protein 1	18p11.3	NULL	Ap1050	4	7.2	80	81.4332	10	25.4181	8	18.1778	7.89915	15	0	0	0	0	0	0	0
NM_005406	NP_005397.1	6093	ROCK1	Rho-associated, coiled-coil containing proteinkinase 1	18q11.1	NULL	Ap1053	10	14.4	8	9.16123	22	16.1751	30	14.1383	11.2845	22	0	0	0	0	0	0	0
NM_005925	NP_005916.1	4225	MEP1B	meprin A, beta	18q12.2-q12.3	NULL	Ap1056	10	43.2	9	21.3762	5	6.9322	80	80.7903	90.276	80	0	0	0	0	0	0	0
NM_031446	NP_113634.2	83608	C18orf21	chromosome 18 open reading frame 21	18q12.2	NULL	Ap1057	80	96	63	38.6808	56	188.325	80	80.7903	36.1104	56	0	0	0	0	0	0	0
NM_015846	NP_056671.2	4152	MBD1	methyl-CpG binding domain protein 1	18q21	NULL	Ap1060	80	96	80	81.4332	10	9.24294	1	1.00988	12.413	14	0	0	0	0	0	0	0
NM_006785	NP_006776.1	10892	MALT1	mucosa associated lymphoid tissue lymphomatranslocation gene 1	18q21	NULL	Ap1063	80	96	80	81.4332	80	92.4294	6	8.07903	90.276	80	0	0	0	0	0	0	0
NM_000633	NP_000624.1	596	BCL2	B-cell CLL/lymphoma 2	18q21.3	NULL	Ap1066	338	364.8	80	81.4332	80	92.4294	80	80.7903	10.1561	17	0.926535	0	0	0	0	0	0
NM_002974	NP_002965.1	6318	SERPINB4	serpin peptidase inhibitor, clade B(ovalbumin), member 4	18q21.3	NULL	Ap1069	3050	2962.8	80	81.4332	4	72.7881	12	20.1976	7.89915	24	1.02943	0	0	0	0	0	0
NM_002819	NP_002810.1	5725	PTBP1	polypyrimidine tract binding protein 1	19p13.3	0.144608	Ap1072	20	18	320	623.982	141	138.644	110	99.978	118.487	220	0	1.94994	1.01699	1.10024	1.85674	2	0
NM_000156	NP_000147.1	2593	GAMT	guanidinoacetate N-methyltransferase	19p13.3	0.667552	Ap1075	77	85.2	2015	1956.43	1224	1094.13	209	189.857	2122.61	2121	0.903756	0.970934	1.11869	1.10083	0.999239	0	0
NM_001348	NP_001339.1	1613	DAPK3	death-associated protein kinase 3	19p13.3	NULL	Ap1078	280	268.8	1	59.0391	22	20.7966	26	21.2075	67.707	113	1.04167	0	0	0	1.66896	1	0
NM_182919	NP_891549.1	148022	TRIF	toll-like receptor adaptor molecule 1	19p13.3	NULL	Ap1081	122	214.8	34	114.006	16	20.7966	14	10.0988	47.3949	105	0.56797	0	0	0	0	0	0
NM_021975	NP_068810.2	5970	RELA	v-rel reticuloendotheliosis viral oncogenehomolog A, nuclear factor of kappa light polypeptide gene enhancer in B-cells 3,p65 (avian)	11q13	0.135469	Ap1084	8	6	292	530.334	112	101.672	39	34.3359	196.35	331	0	1.81621	1.10158	0	1.68576	2	0
NM_139314	NP_647475.1	51129	ANGPTL4	angiopoietin-like 4	19p13.3	0.0123234	Ap1087	525	416.4	176	240.228	49	80.8757	21	39.3853	107.203	148	1.26081	1.36493	0	0	1.38056	0	0
NM_004230	NP_004221.2	9294	EDG5	endothelial differentiation, sphingolipidG-protein-coupled receptor, 5	19p13.2	NULL	Ap1090	232	223.2	80	81.4332	4	3.4661	45	42.4149	90.276	80	1.03943	0	0	0	0	0	0
NM_018255	NP_060725.1	55250	STATIP1	signal transducer and activator oftranscription 3 interacting protein 1	18q12.2	0.0783941	Ap1058	200	204	371	592.427	207	152.508	71	59.5829	133.157	213	0.980392	1.59684	1.3573	0	1.59961	2	0
NM_005215	NP_005206.1	1630	DCC	deleted in colorectal carcinoma	18q21.3	NULL	Ap1061	623	622.8	17	57.0032	86	87.8079	5	3.02964	12.413	28	1.00032	0	0.979411	0	0	0	0
NM_003839	NP_003830.1	8792	TNFRSF11A	tumor necrosis factor receptor superfamily,member 11a, NFKB activator	18q22.1	NULL	Ap1064	47	100.8	39	119.096	80	69.322	12	12.1185	10.1561	38	0	0	0	0	0	0	0
NM_002639	NP_002630.1	5268	SERPINB5	serpin peptidase inhibitor, clade B(ovalbumin), member 5	18q21.3	0.0839089	Ap1067	150	160.8	486	653.501	259	231.073	162	137.344	170.396	247	0.932836	1.34465	1.12086	1.17952	1.44956	0	0
NM_002575	NP_002566.1	5055	SERPINB2	serpin peptidase inhibitor, clade B(ovalbumin), member 2	18q21.3	NULL	Ap1070	356	334.8	14	47.842	16	39.2825	29	57.5631	49.6518	275	1.06332	0	0	0	0	0	0
NM_002777	NP_002768.2	5657	PRTN3	proteinase 3 (serine proteinase, neutrophil,Wegener granulomatosis autoantigen)	19p13.3	NULL	Ap1073	243	274.8	59	117.06	67	65.8559	71	56.5532	19.1837	95	0.884279	0	1.01737	0	0	0	0
NM_015675	NP_056490.1	4616	GADD45B	growth arrest and DNA-damage-inducible, beta[Homo	19p13.3	0.0442903	Ap1076	982	908.4	142	224.959	149	131.712	167	136.334	71.0924	114	1.08102	1.58422	1.13126	1.22494	1.60355	2	0
NM_015897	NP_056981.2	51588	PIAS4	protein inhibitor of activated STAT, 4	19p13.3	0.174205	Ap1079	276	324	130	209.69	81	87.8079	104	76.7508	64.3217	103	0.851852	1.613	0.922468	1.35503	1.60133	2	0
NM_005817	NP_005808.2	10226	M6PRBP1	mannose-6-phosphate receptor binding protein1	19p13.3	0.00165635	Ap1082	1097	910.8	908	1067.79	440	362.785	626	464.544	429.94	563	1.20444	1.17598	1.21284	1.34756	1.30949	0	0
NM_006221	NP_006212.1	5300	PIN1	protein (peptidyl-prolyl cis/trans isomerase)NIMA-interacting 1	19p13	NULL	Ap1088	37	45.6	46	126.221	111	117.847	68	57.5631	123.001	206	0	0	0.941896	0	1.67478	1	0
NM_003807	NP_003798.2	8740	TNFSF14	tumor necrosis factor (ligand) superfamily,member 14	19p13.3	0.0841707	Ap1085	178	217.2	448	715.594	414	322.347	376	280.746	294.526	435	0.819521	1.59731	1.28433	1.33929	1.47695	1	0
NM_176820	NP_789790.2	338321	NALP9	NACHT, leucine rich repeat and PYD containing 9[Homo	19q13.42	NULL	Ap1091	230	222	80	81.4332	17	23.1073	3	4.03952	74.4777	107	1.03604	0	0	0	1.43667	0	0
NM_005904	NP_005895.1	4092	SMAD7	SMAD, mothers against DPP homolog 7(Drosophila)	18q21.1	NULL	Ap1059	432	367.2	80	81.4332	60	67.0113	14	25.247	72.2208	113	1.17647	0	0	0	1.56465	1	0
NM_015285	NP_056100.1	23335	WDR7	WD repeat domain 7	18q21.1-q22	NULL	Ap1062	101	136.8	80	81.4332	95	80.8757	6	8.07903	34.982	81	0.738304	0	1.17464	0	0	0	0
NM_194449	NP_919431.1	23239	PHLPP	PH domain and leucine rich repeat proteinphosphatase	18q21.33	NULL	Ap1065	29	68.4	57	169.992	170	132.867	44	41.405	224.562	334	0	0	1.27947	0	1.48734	0	0
NM_012397	NP_036529.1	5275	SERPINB13	serpin peptidase inhibitor, clade B(ovalbumin), member 13	18q21.3-q22	NULL	Ap1068	13	7.2	80	81.4332	40	50.8361	23	15.1482	56.4225	116	0	0	0	0	0	0	0
NM_006162	NP_006153.2	4772	NFATC1	nuclear factor of activated T-cells,cytoplasmic, calcineurin-dependent 1	18q23	NULL	Ap1071	192	237.6	80	81.4332	9	24.2627	9	25.247	21.4406	63	0.808081	0	0	0	0	0	0
NM_001972	NP_001963.1	1991	ELA2	elastase 2, neutrophil	19p13.3	NULL	Ap1074	27	54	80	81.4332	4	4.62147	80	80.7903	32.7251	70	0	0	0	0	0	0	0
NM_198969	NP_945320.1	166	AES	amino-terminal enhancer of split	19p13.3	0.480625	Ap1077	5	32.4	71	101.791	76	91.274	140	168.65	112.845	168	0	1.43368	0.832658	0.830123	1.48877	0	0
NM_030662	NP_109587.1	5605	MAP2K2	mitogen-activated protein kinase kinase 2[Homo	19p13.3	NULL	Ap1080	80	96	80	81.4332	8	24.2627	27	20.1976	12.413	27	0	0	0	0	0	0	0
NM_003811	NP_003802.1	8744	TNFSF9	tumor necrosis factor (ligand) superfamily,member 9	19p13.3	NULL	Ap1083	80	96	3	9.16123	5	15.0198	5	6.05927	7.89915	18	0	0	0	0	0	0	0
NM_005428	NP_005419.2	7409	VAV1	vav 1 oncogene	19p13.2	NULL	Ap1086	5	7.2	80	81.4332	80	92.4294	80	80.7903	90.276	80	0	0	0	0	0	0	0
NM_020230	NP_064615.3	56342	PPAN	peter pan homolog (Drosophila)	19p13	NULL	Ap1089	80	96	80	81.4332	80	92.4294	17	19.1877	1.12845	9	0	0	0	0	0	0	0
NM_006202	NP_006193.1	5141	PDE4A	phosphodiesterase 4A, cAMP-specific(phosphodiesterase E2 dunce homolog, Drosophila)	19p13.2	NULL	Ap1092	80	96	10	4.07166	4	4.62147	80	80.7903	9.0276	6	0	0	0	0	0	0	0
NM_032885	NP_116274.3	84971	APG4D	ATG4 autophagy related 4 homolog D (S.cerevisiae)	19p13.2	NULL	Ap1093	69	54	80	81.4332	80	92.4294	80	80.7903	24.8259	29	0	0	0	0	0	0	0
NM_002229	NP_002220.1	3726	JUNB	jun B proto-oncogene	19p13.2	NULL	Ap1096	5	21.6	76	145.562	20	38.1271	14	16.1581	11.2845	17	0	1.91529	0	0	0	1	0
NM_005053	NP_005044.1	5886	RAD23A	RAD23 homolog A (S. cerevisiae)	19p13.2	NULL	Ap1099	201	181.2	34	93.6482	26	26.5734	19	18.1778	19.1837	37	1.10927	0	0	0	0	0	0
NM_012114	NP_036246.1	23581	CASP14	caspase 14, apoptosis-related cysteinepeptidase	19p13.1	0.0978963	Ap1102	80	96	1	186.278	80	92.4294	4	2.01976	9.0276	16	0	0	0	0	0	0	0
NM_005354	NP_005345.2	3727	JUND	jun D proto-oncogene	19p13.2	0.274718	Ap1105	16	48	211	482.492	81	68.1667	77	65.6421	55.2941	125	0	2.28669	1.18826	1.17303	0	1	0
NM_138636	NP_619542.1	51311	TLR8	toll-like receptor 8	Xp22	NULL	Ap1108	428	465.6	80	81.4332	80	92.4294	80	80.7903	90.276	80	0.919244	0	0	0	0	0	0
NM_175768	NP_786944.1	2898	GRIK2	glutamate receptor, ionotropic, kainate 2	6q16.3-q21	NULL	Ap1111	138	166.8	34	85.5049	6	16.1751	40	48.4742	76.7346	168	0.827338	0	0	0	2.18936	1	0
NM_205834	NP_991403.1	51599	LISCH7	lipolysis stimulated lipoprotein receptor	19q13.12	0.44913	Ap839	133	171.6	478	660.627	171	166.373	124	129.265	674.813	905	0.775058	1.38206	1.02781	0.959273	1.34111	0	0
NM_006233	NP_006224.1	5438	POLR2I	polymerase (RNA) II (DNA directed) polypeptideI, 14.5kDa	19q12	NULL	Ap1117	5	52.8	175	314.536	55	62.3898	46	51.5038	137.671	213	0	1.79735	0	0	1.54717	2	0
NM_005884	NP_005875.1	10298	PAK4	p21(CDKN1A)-activated kinase 4	19q13.2	NULL	Ap1120	161	146.4	30	119.096	29	25.4181	14	13.1284	29.3397	80	1.09973	0	0	0	0	0	0
NM_001626	NP_001617.1	208	AKT2	v-akt murine thymoma viral oncogene homolog 2[Homo	19q13.1-q13.2	NULL	Ap1123	142	138	80	81.4332	4	23.1073	80	80.7903	90.276	80	1.02899	0	0	0	0	0	0
NM_000660	NP_000651.1	7040	TGFB1	transforming growth factor, beta 1(Camurati-Engelmann disease)	19q13.1	NULL	Ap1126	237	152.4	54	131.311	67	56.613	8	8.07903	15.7983	40	1.55512	0	0	0	0	1	0
NM_005815	NP_005806.1	10224	ZNF443	zinc finger protein 443	19p13.2	NULL	Ap1094	1125	994.8	64	181.189	60	57.7683	27	17.1679	90.276	80	1.13088	2.83108	0	0	0	1	0
NM_001375	NP_001366.1	1777	DNASE2	deoxyribonuclease II, lysosomal	19p13.2	NULL	Ap1097	470	534	141	249.389	92	58.9237	27	32.3161	40.6242	90	0.88015	1.76872	0	0	0	1	0
NM_052850	NP_443082.2	90480	GADD45GIP1	growth arrest and DNA-damage-inducible,gamma interacting protein 1	19p13.13	0.209659	Ap1100	308	411.6	1100	1617.47	454	363.941	244	224.193	209.892	417	0.748299	1.47042	1.24746	1.08835	1.98674	1	0
NM_000435	NP_000426.1	4854	NOTCH3	Notch homolog 3 (Drosophila)	19p13.2-p13.1	0.192583	Ap1103	352	296.4	310	527.28	195	197.568	132	123.205	69.9639	213	1.18758	1.7009	0.987003	1.07138	3.04443	2	0
NM_004864	NP_004855.1	9518	GDF15	growth differentiation factor 15	19p13.1-13.2	0.243616	Ap1106	1041	775.2	1466	476.384	125	151.353	87	107.047	142.185	73	1.34288	0.324955	0.825883	0.812726	0.513417	0	1
NM_015965	NP_057049.3	51079	GRIM19	NADH dehydrogenase (ubiquinone) 1 alphasubcomplex, 13	19p13.2	0.0646704	Ap1109	862	964.8	419	567.997	143	113.226	459	290.845	90.276	157	0.893449	1.3556	1.26296	1.57816	1.73911	2	0
NM_004708	NP_004699.1	9141	PDCD5	programmed cell death 5	19q12-q13.1	0.00544861	Ap1112	2491	2204.4	872	1253.05	443	299.24	720	473.633	382.545	605	1.13001	1.43699	1.48042	1.52016	1.58151	2	0
NM_014383	NP_055198.1	27033	TZFP	zinc finger and BTB domain containing 32	19q13.1	0.236347	Ap1115	573	658.8	547	782.777	356	422.864	336	253.48	276.47	430	0.869763	1.43104	0.841878	1.32555	1.55532	1	0
NM_001749	NP_001740.1	826	CAPNS1	calpain, small subunit 1	19q13.13	0.0127679	Ap1118	427	398.4	2005	2697.47	1006	807.602	1792	1296.68	1130.71	1698	1.07179	1.34537	1.24566	1.38199	1.50172	1	0
XM_053074	XP_053074.3	92609	TIMM50	translocase of inner mitochondrial membrane 50homolog (yeast)		0.353508	Ap1121	686	600	62	196.458	199	176.771	36	34.3359	22.569	52	1.14333	3.16867	1.12575	0	0	1	0
NM_017555	NP_060025.1	112398	EGLN2	egl nine homolog 2 (C. elegans)	19q13.2	0.439295	Ap1124	560	1353.6	187	299.267	166	145.576	99	77.7607	187.323	273	0.413712	1.60036	1.1403	1.27314	1.45738	1	1
NM_002088	NP_002079.3	2901	GRIK5	glutamate receptor, ionotropic, kainate 5	19q13.2	0.0974554	Ap1127	8943	7753.2	140	274.837	276	224.141	59	56.5532	161.368	225	1.15346	1.96312	1.23137	0	1.39433	1	0
AF035364						0.142302	Ap1095	245	260.4	53	29.5195	221	504.895	14	44.4347	452.509	209	0.94086	0	0.437714	0	0.46187	0	2
NM_004343	NP_004334.1	811	CALR	calreticulin	19p13.3-p13.2	0.0788915	Ap1098	260	258	1830	2607.9	3576	2871.09	1505	1493.61	4327.61	5440	1.00775	1.42508	1.24552	1.00763	1.25705	0	0
NM_002741	NP_002732.3	5585	PKN1	protein kinase N1	19p13.1-p12	0.373722	Ap1101	721	693.6	41	115.024	96	93.5847	74	76.7508	72.2208	135	1.0395	0	1.02581	0.964159	1.86927	1	0
XM_211460	XP_211460.3	284434	LOC284434	hypothetical protein LOC284434		0.895091	Ap1104	418	748.8	88	45.8062	105	100.517	6	10.0988	171.524	261	0.558226	0	1.0446	0	1.52165	1	0
NM_012181	NP_036313.2	23770	FKBP8	FK506 binding protein 8, 38kDa	19p12	0.271751	Ap1107	207	309.6	182	379.682	285	256.491	268	218.134	441.224	606	0.668605	2.08617	1.11115	1.2286	1.37345	1	0
NM_024310	NP_077286.2	79156	PLEKHF1	pleckstrin homology domain containing, familyF (with FYVE domain) member 1	19q12	NULL	Ap1110	41	57.6	80	81.4332	96	155.975	29	43.4248	14.6699	32	0	0	0.615485	0	0	0	0
NM_004364	NP_004355.2	1050	CEBPA	CCAAT/enhancer binding protein (C/EBP), alpha[Homo	19q13.1	0.471888	Ap1113	56	72	93	217.834	78	115.537	80	74.731	604.849	768	0	2.3423	0.67511	0	1.26974	1	0
NM_015285	NP_056100.1	23335	WDR7	WD repeat domain 7	18q21.1-q22	NULL	Ap1062	23	31.2	80	81.4332	17	23.1073	23	15.1482	18.0552	47	0	0	0	0	0	0	0
NM_002307	NP_002298.1	3963	LGALS7	lectin, galactoside-binding, soluble, 7(galectin 7)	19q13.2	NULL	Ap1119	51	45.6	5	3.05375	18	27.7288	54	37.3655	66.5786	99	0	0	0	0	1.48697	0	0
NM_002446	NP_002437.2	4294	MAP3K10	mitogen-activated protein kinase kinasekinase 10	19q13.2	NULL	Ap1122	14	37.2	24	63.1107	13	9.24294	42	27.2667	14.6699	27	0	0	0	0	0	0	0
NM_002741	NP_002732.3	5585	PKN1	protein kinase N1	19p13.1-p12	0.373722	Ap1101	9	3.6	8	34.6091	13	16.1751	50	45.4446	13.5414	28	0	0	0	0	0	0	0
NM_133328	NP_579874.1	162989	DEDD2	death effector domain containing 2	19q13.2	NULL	Ap1128	80	96	2	14.2508	4	20.7966	4	1.00988	2.2569	16	0	0	0	0	0	0	0
NM_001712	NP_001703.2	634	CEACAM1	carcinoembryonic antigen-related celladhesion molecule 1 (biliary glycoprotein)	19q13.2	NULL	Ap1129	153	152.4	80	81.4332	80	92.4294	2	6.05927	32.7251	60	1.00394	0	0	0	0	0	0
NM_006663	NP_006654.1	10848	PPP1R13L	protein phosphatase 1, regulatory(inhibitor) subunit 13 like	19q13.32	NULL	Ap1132	169	195.6	47	160.831	29	36.9717	8	23.2272	28.2113	43	0.864008	0	0	0	0	0	0
NM_001425	NP_001416.1	2014	EMP3	epithelial membrane protein 3	19q13.3	NULL	Ap1135	44	91.2	160	416.327	61	49.6808	38	23.2272	51.9087	92	0	2.60205	0	0	0	1	0
NM_006666	NP_006657.1	10856	RUVBL2	RuvB-like 2 (E. coli)	19q13.3	0.337978	Ap1138	111	144	259	678.949	68	72.7881	61	50.4939	84.6338	134	0.770833	2.62143	0.934218	0	1.58329	2	0
NM_138639	NP_619580.1	83596	BCL2L12	BCL2-like 12 (proline rich)	19q13.3	NULL	Ap1141	27	48	80	81.4332	30	38.1271	14	11.1087	48.5234	97	0	0	0	0	0	0	0
NM_144687	NP_653288.1	91662	NALP12	NACHT, leucine rich repeat and PYD containing12	19q13.42	0.581318	Ap1144	22	48	141	267.712	53	54.3022	35	23.2272	197.479	300	0	1.89866	0	0	1.51915	2	0
NM_017852	NP_060322.1	55655	NALP2	NACHT, leucine rich repeat and PYD containing 2[Homo	19q13.42	NULL	Ap1147	40373	46132.8	55	140.472	9	15.0198	7	4.03952	54.1656	93	0.875147	0	0	0	0	0	0
NM_145007	NP_659444.1	204801	NALP11	NACHT, leucine rich repeat and PYD containing11	19q13.42-q13.43	NULL	Ap33	28544	32432.4	80	81.4332	13	32.3503	80	80.7903	9.0276	43	0.880108	0	0	0	0	0	0
						0.393022	PoCtrl	85	114	53346	52934.6	18286	18286	13187	13187	23891.5	23168	0.745614	0.992289	1	1	0.969715	0	0
						0.393022	PoCtrl	826	661.2	46865	46131.9	11846	12111.7	5639	6151.17	22077	22077	1.24924	0.984357	0.978062	0.916736	1	0	0
						0.470929	NeCtrl	1094	918	80	81.4332	33	40.4378	80	80.7903	90.276	80	1.19172	0	0	0	0	0	0
						0.0611939	KpH3	286	282	577	941.571	337	248.404	155	127.245	130.9	253	1.01418	1.63184	1.35666	1.21812	1.93277	2	0
NM_000599	NP_000590.1	3488	IGFBP5	insulin-like growth factor binding protein 5[Homo	2q33-q36	0.00788312	Ap193	1375	1111.2	731	1037.26	439	339.678	200	168.65	168.139	264	1.2374	1.41895	1.2924	1.18589	1.57013	1	0
NM_014417	NP_055232.1	27113	BBC3	BCL2 binding component 3	19q13.3-q13.4	0.311317	Ap1133	907	784.8	88	213.762	117	102.828	32	31.3062	9.0276	34	1.15571	2.42912	1.13783	0	0	1	0
NM_014330	NP_055145.2	23645	PPP1R15A	protein phosphatase 1, regulatory(inhibitor) subunit 15A	19q13.2	0.0286093	Ap1136	736	685.2	484	673.86	518	387.048	256	186.828	47.3949	79	1.07414	1.39227	1.33834	1.37025	0	0	0
NM_003089	NP_003080.2	6625	SNRP70	small nuclear ribonucleoprotein 70kDapolypeptide (RNP antigen)	19q13.3	0.0223331	Ap1139	399	350.4	983	1343.65	371	289.997	367	243.381	264.057	482	1.1387	1.36688	1.27932	1.50792	1.82536	2	0
NM_001772	NP_001763.1	945	CD33	CD33 antigen (gp67)	19q13.3	0.0531238	Ap1142	162	166.8	637	786.848	295	240.316	569	350.428	125.258	178	0.971223	1.23524	1.22755	1.62373	1.42107	1	0
NM_014218	NP_055033.1	3802	KIR2DL1	killer cell immunoglobulin-like receptor, twodomains, long cytoplasmic tail, 1	19q13.4	0.0433291	Ap1145	69	69.6	359	484.528	158	123.624	393	243.381	84.6338	152	0.991379	1.34966	1.27807	1.61475	1.79597	2	0
NM_002842	NP_002833.1	5794	PTPRH	protein tyrosine phosphatase, receptor type, H[Homo	19q13.4	0.101845	Ap1148	59513	69556.8	249	360.342	67	61.2345	348	223.183	116.23	202	0.855603	1.44716	1.09416	1.55926	1.73793	2	0
NM_134444	NP_604393.1	147945	NALP4	NACHT, leucine rich repeat and PYD containing 4[Homo	19q13.43	NULL	Ap1151	80	142.8	40	127.239	17	6.9322	38	33.326	2.2569	48	0	0	0	0	0	0	0
						0.393022	PoCtrl	2008	1604.4	52176	52212.9	29849	29673.3	40189	32190.9	35803.5	32425	1.25156	1.00071	1.00592	1.24846	0.905638	0	0
						0.470929	NeCtrl	115	144	72	98.7378	32	54.3022	48	46.4544	162.497	230	0.798611	1.37136	0	0	1.41541	0	0
						0.00318076	KpH1	173	152.4	1335	1886.2	904	647.006	410	297.914	1392.51	2015	1.13517	1.41288	1.39721	1.37623	1.44703	0	0
						0.124637	KpH4	1436	1506	7	23.412	55	55.4576	80	80.7903	32.7251	49	0.953519	0	0	0	0	0	0
NM_006509	NP_006500.2	5971	RELB	v-rel reticuloendotheliosis viral oncogenehomolog B, nuclear factor of kappa light polypeptide gene enhancer in B-cells 3(avian)	19q13.31-q13.32	NULL	Ap900	210	258	3	69.2182	68	57.7683	17	20.1976	40.6242	117	0.813953	0	0	0	0	0	0
NM_014959	NP_055774.1	22900	CARD8	caspase recruitment domain family, member 8[Homo	19q13.32	0.246515	Ap1134	821	745.2	79	177.117	566	551.11	54	53.5236	875.677	1097	1.10172	2.24199	1.02702	0	1.25274	1	0
NM_018434	NP_060904.2	55819	RNF130	ring finger protein 130	5q35.3	0.351729	Ap135	68	86.4	52	166.938	87	97.0508	84	82.8101	142.185	225	0.787037	0	0.896437	1.01437	1.58245	1	0
NM_001571	NP_001562.1	3661	IRF3	interferon regulatory factor 3	19q13.3-q13.4	0.219434	Ap1140	72	88.8	113	310.464	325	270.356	169	148.452	303.553	468	0.810811	2.74747	1.20212	1.13841	1.54174	2	0
NM_033341	NP_203127.3	112401	BIRC8	baculoviral IAP repeat-containing 8	19q13.3-q13.4	NULL	Ap1143	35	67.2	80	81.4332	34	32.3503	14	13.1284	78.9915	122	0	0	0	0	1.54447	1	0
NM_139176	NP_631915.2	199713	NALP7	NACHT, leucine rich repeat and PYD containing 7[Homo	19q13.42	NULL	Ap1146	80	96	40	107.899	30	31.1949	13	17.1679	74.4777	126	0	0	0	0	1.69178	1	0
NM_176820	NP_789790.2	338321	NALP9	NACHT, leucine rich repeat and PYD containing 9[Homo	19q13.42	NULL	Ap1091	34213	38768.4	80	81.4332	17	27.7288	3	12.1185	94.7898	143	0.882497	0	0	0	1.5086	1	0
NM_176810	NP_789780.1	126204	NALP13	NACHT, leucine rich repeat and PYD containing13	19q13.43	NULL	Ap1152	17	81.6	80	81.4332	80	92.4294	80	80.7903	212.149	249	0	0	0	0	1.17371	0	0
						0.393022	PoCtrl	696	718.8	11730	12846.1	13737	14244.5	22334	20708.6	14356.1	14734	0.96828	1.09515	0.964371	1.07849	1.02632	0	0
						0.470929	NeCtrl	2395	3063.6	80	81.4332	5	30.0395	3	10.0988	90.276	80	0.78176	0	0	0	0	0	0
						0.00202661	KpH2	11	52.8	219	359.324	275	246.093	622	535.236	306.938	531	0	1.64075	1.11746	1.1621	1.72999	2	0
						0.924084	KpH5	80	96	987	1426.1	972	1129.95	1690	1931.9	833.925	1226	0	1.44488	0.860216	0.874787	1.47016	0	0
NM_176811	NP_789781.2	126205	NALP8	NACHT, leucine rich repeat and PYD containing 8[Homo	19q13.43	NULL	Ap1153	3	48	2	8.14332	1	12.709	80	80.7903	54.1656	268	0	0	0	0	0	0	0
NM_177559	NP_808227.1	1457	CSNK2A1	casein kinase 2, alpha 1 polypeptide	20p13	NULL	Ap1156	74	120	19	27.4837	6	12.709	80	80.7903	42.8811	200	0.616667	0	0	0	0	0	0
NM_018848	NP_061336.1	8195	MKKS	McKusick-Kaufman syndrome	20p12	NULL	Ap1159	108	90	80	81.4332	1	17.3305	80	80.7903	3.38535	8	1.2	0	0	0	0	0	0
NM_006510	NP_006501.1	5987	RFP	ret finger protein	6p22	0.515101	Ap408	540	585.6	20	265.676	28	36.9717	29	13.1284	45.138	76	0.922131	0	0	0	0	0	0
NM_005225	NP_005216.1	1869	E2F1	E2F transcription factor 1	20q11.2	NULL	Ap1165	269	249.6	93	281.962	35	24.2627	42	21.2075	54.1656	121	1.07772	3.03185	0	0	0	1	0
NM_199484	NP_955778.1	55969	C20orf24	chromosome 20 open reading frame 24	20q11.23	0.423905	Ap755	21	18	455	901.873	215	211.432	141	118.156	264.057	426	0	1.98214	1.01687	1.19334	1.61329	2	0
NM_002466	NP_002457.1	4605	MYBL2	v-myb myeloblastosis viral oncogene homolog(avian)-like 2	20q13.1	0.0301207	Ap1171	722	409.2	376	701.343	107	91.274	65	53.5236	221.176	349	1.76442	1.86528	1.17229	0	1.57793	3	0
NM_004994	NP_004985.1	4318	MMP9	matrix metallopeptidase 9 (gelatinase B, 92kDagelatinase, 92kDa type IV collagenase)	20q11.2-q13.1	NULL	Ap1174	720	638.4	23	112.989	6	1.15537	24	21.2075	40.6242	82	1.12782	0	0	0	0	0	0
NM_001316	NP_001307.2	1434	CSE1L	CSE1 chromosome segregation 1-like (yeast)[Homo	20q13	0.0441118	Ap1177	565	508.8	348	776.669	292	150.198	132	56.5532	199.736	396	1.11046	2.23181	1.9441	0	1.98262	3	0
NM_003746	NP_003737.1	8655	DNCL1	dynein, light chain, LC8-type 1	12q24.23	0.0330284	Ap813	57	216	819	1388.44	286	236.85	204	153.502	380.288	657	0	1.69528	1.20751	1.32898	1.72764	2	0
NM_032945	NP_116563.1	8771	TNFRSF6B	tumor necrosis factor receptor superfamily,member 6b, decoy	20q13.3	0.0593397	Ap1183	338	291.6	250	492.671	233	188.325	70	61.6026	112.845	204	1.15912	1.97068	1.23722	1.13632	1.80779	2	0
NM_181600	NP_853631.1	284827	KRTAP13-4	keratin associated protein 13-4	21q22.1	NULL	Ap1186	679	604.8	80	81.4332	25	76.2542	80	80.7903	90.276	80	1.12269	0	0	0	0	0	0
NM_153447	NP_703148.2	126206	NALP5	NACHT, leucine rich repeat and PYD containing 5[Homo	19q13.43	NULL	Ap1154	1007	784.8	54	148.616	135	109.76	44	34.3359	7.89915	26	1.28313	0	1.22996	0	0	0	0
NM_000311	NP_000302.1	5621	PRNP	prion protein (p27-30) (Creutzfeld-Jakobdisease, Gerstmann-Strausler-Scheinker syndrome, fatal familial insomnia)	20pter-p12	0.114502	Ap1157	434	511.2	656	866.246	271	229.918	171	131.284	169.268	280	0.848983	1.3205	1.17868	1.30252	1.65419	1	0
NM_000214	NP_000205.1	182	JAG1	jagged 1 (Alagille syndrome)	20p12.1-p11.23	0.00017134	Ap1160	660	436.8	364	538.477	407	287.686	172	117.146	29.3397	68	1.51099	1.47933	1.41474	1.46825	0	1	0
XM_092778	XP_092778.3	164395	LOC164395	tubulin tyrosine ligase-like family, member 9[Homo		0.263191	Ap1163	179	153.6	294	421.417	175	177.927	228	229.243	7.89915	26	1.16536	1.43339	0.983552	0.99458	0	0	0
NM_014071	NP_054790.2	23054	NCOA6	nuclear receptor coactivator 6	20q11	0.0194099	Ap1166	323	301.2	1018	1330.41	294	175.616	601	367.596	144.442	254	1.07238	1.30689	1.67411	1.63495	1.7585	3	0
NM_030877	NP_110517.2	56259	CTNNBL1	catenin, beta like 1	20q11.23-q12	0.386429	Ap1169	829	556.8	244	529.316	85	68.1667	127	77.7607	69.9639	123	1.48886	2.16933	1.24694	1.63322	1.75805	3	0
NM_006282	NP_006273.1	6789	STK4	serine/threonine kinase 4	20q11.2-q13.2	0.00774544	Ap1172	511	362.4	253	381.718	129	100.517	257	219.144	78.9915	129	1.41004	1.50877	1.28337	1.17275	1.63309	2	0
NM_004906	NP_004897.2	9589	WTAP	Wilms tumor 1 associated protein	6q25-q27	0.051064	Ap462	182	220.8	655	983.306	353	226.452	322	210.055	274.213	467	0.824275	1.50123	1.55883	1.53293	1.70305	4	0
NM_173091	NP_775114.1	4773	NFATC2	nuclear factor of activated T-cells,cytoplasmic, calcineurin-dependent 2	20q13.2-q13.3	0.0412735	Ap1178	533	549.6	698	847.923	219	125.935	137	83.82	152.341	248	0.969796	1.21479	1.73899	1.63446	1.62793	3	0
NM_022105	NP_071388.2	11083	DATF1	death inducer-obliterator 1	20q13.33	0.421694	Ap1181	242	381.6	231	318.607	83	88.9633	83	64.6323	142.185	208	0.634172	1.37925	0.932969	1.28419	1.46289	0	0
NM_000484	NP_000475.1	351	APP	amyloid beta (A4) precursor protein (peptidasenexin-II, Alzheimer disease)	21q21.3	0.037422	Ap1184	428	388.8	396	533.387	212	196.412	104	96.9484	312.581	401	1.10082	1.34694	1.07936	1.07274	1.28287	0	0
NM_003253	NP_003244.1	7074	TIAM1	T-cell lymphoma invasion and metastasis 1	21q22.11	0.0157132	Ap1187	140	194.4	322	163.884	104	144.421	14	20.1976	405.114	153	0.720165	0.508957	0.720118	0	0.377672	0	1
NM_021158	NP_066981.2	57761	TRIB3	tribbles homolog 3 (Drosophila)	20p13-p12.2	0.139296	Ap1155	233	310.8	105	235.138	174	144.421	124	93.9187	113.973	222	0.749678	2.23941	1.20481	1.32029	1.94782	2	0
NM_001200	NP_001191.1	650	BMP2	bone morphogenetic protein 2	20p12	NULL	Ap1158	383	402	4	28.5016	56	72.7881	3	9.08891	36.1104	67	0.952736	0	0	0	0	0	0
NM_181353	NP_851998.1	3397	ID1	inhibitor of DNA binding 1, dominant negativehelix-loop-helix protein	20q11	0.310199	Ap1161	424	403.2	66	158.795	95	122.469	44	79.7804	67.707	102	1.05159	2.40598	0.775707	0	1.50649	2	0
NM_053041	NP_444269.1	149951	COMMD7	COMM domain containing 7	20q11.21	0.277811	Ap1164	218	282	112	174.063	160	153.664	82	93.9187	171.524	249	0.77305	1.55414	1.04123	0.873095	1.45169	1	0
NM_006404	NP_006395.2	10544	PROCR	protein C receptor, endothelial (EPCR)	20q11.2	0.276909	Ap1167	25	58.8	63	110.953	166	146.732	62	75.7409	208.763	279	0	1.76115	1.13132	0.81858	1.33644	1	0
NM_004613	NP_004604.2	7052	TGM2	transglutaminase 2 (C polypeptide,protein-glutamine-gamma-glutamyltransferase)	20q12	0.639325	Ap1170	140	144	55	112.989	90	102.828	42	52.5137	199.736	287	0.972222	0	0.875251	0	1.4369	0	0
NM_145652	NP_663627.1	149708	WFDC5	WAP four-disulfide core domain 5	20q13.12	NULL	Ap1173	246	211.2	80	81.4332	11	20.7966	80	80.7903	22.569	39	1.16477	0	0	0	0	0	0
NM_133171	NP_573403.1	63916	ELMO2	engulfment and cell motility 2 (ced-12 homolog,C. elegans)	20q13	NULL	Ap1176	4	105.6	39	124.186	54	51.9915	68	36.3556	71.0924	113	0	0	0	0	1.58948	1	0
NM_198433	NP_940835.1	6790	STK6	serine/threonine kinase 6	20q13.2-q13.3	0.0388494	Ap1179	52	181.2	69	143.526	97	83.1864	192	116.136	72.2208	139	0	2.08009	1.16606	1.65323	1.92465	3	0
NM_139317	NP_647478.1	79444	BIRC7	baculoviral IAP repeat-containing 7 (livin)[Homo	20q13.3	NULL	Ap1182	682	608.4	80	81.4332	80	92.4294	80	80.7903	2.2569	8	1.12097	0	0	0	0	0	0
NM_175611	NP_783300.1	2897	GRIK1	glutamate receptor, ionotropic, kainate 1	21q22.11	NULL	Ap1185	5	24	5	16.2866	14	38.1271	8	1.00988	3.38535	5	0	0	0	0	0	0	0
NM_000454	NP_000445.1	6647	SOD1	superoxide dismutase 1, soluble (amyotrophiclateral sclerosis 1 (adult))	21q22.11	0.0289675	Ap1188	2	36	207	352.199	275	228.763	800	571.592	119.616	210	0	1.70144	1.20212	1.3996	1.75562	2	0
NM_058183	NP_478063.2	6651	SON	SON DNA binding protein	21q22.11	0.0227571	Ap530	8	14.4	45	97.7198	29	27.7288	36	18.1778	37.2389	59	0	0	0	0	0	0	0
NM_003225	NP_003216.1	7031	TFF1	trefoil factor 1 (breast cancer,estrogen-inducible sequence expressed in)	21q22.3	NULL	Ap1192	80	96	80	81.4332	80	92.4294	80	80.7903	7.89915	25	0	0	0	0	0	0	0
NM_000211	NP_000202.1	3689	ITGB2	integrin, beta 2 (antigen CD18 (p95),lymphocyte function-associated antigen 1; macrophage antigen 1 (mac-1) betasubunit)	21q22.3	NULL	Ap1195	80	96	3	117.06	80	92.4294	8	5.04939	24.8259	30	0	0	0	0	0	0	0
NM_005409	NP_005400.1	6373	CXCL11	chemokine (C-X-C motif) ligand 11	4q21.2	NULL	Ap315	162	141.6	80	81.4332	80	92.4294	80	80.7903	2.2569	6	1.14407	0	0	0	0	0	0
NM_053004	NP_443730.1	54584	GNB1L	guanine nucleotide binding protein (G protein),beta polypeptide 1-like	22q11.2	NULL	Ap271	1699	2274	80	81.4332	80	92.4294	13	27.2667	38.3673	76	0.747142	0	0	0	0	0	0
NM_003935	NP_003926.1	8940	TOP3B	topoisomerase (DNA) III beta	22q11.22	0.114798	Ap184	141	198	242	503.868	69	53.1469	80	80.7903	134.286	217	0.712121	2.0821	0	0	1.61596	2	0
NM_002415	NP_002406.1	4282	MIF	macrophage migration inhibitory factor(glycosylation-inhibiting factor)	22q11.23	0.557893	Ap1207	176	183.6	2463	3570.85	676	839.952	368	467.574	889.219	1331	0.958606	1.4498	0.804808	0.787041	1.49682	0	0
NM_000362	NP_000353.1	7078	TIMP3	TIMP metallopeptidase inhibitor 3 (Sorsbyfundus dystrophy, pseudoinflammatory)	22q12.3	NULL	Ap1210	22	50.4	149	233.103	57	71.6328	36	40.3952	98.1752	142	0	1.56445	0	0	1.44639	1	0
NM_012473	NP_036605.2	25828	TXN2	thioredoxin 2	22q13.1	0.0982131	Ap1213	299	248.4	143	296.213	71	63.5452	35	36.3556	60.9363	111	1.2037	2.07142	1.11732	0	1.82157	2	0
NM_002872	NP_002863.1	5880	RAC2	ras-related C3 botulinum toxin substrate 2 (rhofamily, small GTP binding protein Rac2)	22q13.1	NULL	Ap1216	1936	1473.6	80	81.4332	10	17.3305	4	3.02964	90.276	80	1.31379	0	0	0	0	0	0
NM_003560	NP_003551.1	8398	PLA2G6	phospholipase A2, group VI (cytosolic,calcium-independent)	22q13.1	0.0668298	Ap1219	192	150	212	342.019	132	101.672	34	35.3458	14.6699	56	1.28	1.6133	1.29829	0	0	1	0
NM_001469	NP_001460.1	2547	G22P1	X-ray repair complementing defective repair inChinese hamster cells 6 (Ku autoantigen, 70kDa)	22q13.2-q13.31	0.032857	Ap1222	124	127.2	1971	2850.16	784	547.644	363	254.49	433.325	774	0.974843	1.44605	1.43159	1.42638	1.78619	1	0
NM_033656	NP_387505.1	54014	BRWD1	bromodomain and WD repeat domain containing 1[Homo	21q22.2	NULL	Ap1190	353	399.6	44	40.7166	78	61.2345	11	5.04939	90.276	80	0.883383	0	1.27379	0	0	0	0
NM_018669	NP_061139.2	10785	WDR4	WD repeat domain 4	21q22.3	NULL	Ap1193	274	468	64	165.92	54	55.4576	38	28.2766	6.7707	32	0.58547	2.5925	0	0	0	1	0
NM_030582	NP_085059.1	80781	COL18A1	collagen, type XVIII, alpha 1	21q22.3	0.133876	Ap1196	398	321.6	275	439.739	139	147.887	93	69.6817	45.138	72	1.23756	1.59905	0.939907	1.33464	0	1	0
NM_030877	NP_110517.2	56259	CTNNBL1	catenin, beta like 1	20q11.23-q12	0.386429	Ap1169	204	328.8	171	293.16	104	162.907	104	68.6718	62.0648	109	0.620438	1.71438	0.638402	1.51445	1.75623	3	0
NM_002745	NP_002736.2	5594	MAPK1	mitogen-activated protein kinase 1	22q11.21	0.0146764	Ap1202	786	729.6	441	637.215	161	115.537	213	134.314	113.973	196	1.0773	1.44493	1.3935	1.58584	1.7197	2	0
NM_004327	NP_004318.2	613	BCR	breakpoint cluster region	22q11.23	0.754988	Ap1205	154	208.8	461	634.161	76	115.537	133	86.8496	39.4958	74	0.737548	1.37562	0.6578	1.53138	0	1	0
NM_012295	NP_036427.1	23523	CABIN1	calcineurin binding protein 1	22q11.23	0.0113013	Ap1208	194	148.8	996	1446.46	309	270.356	605	460.505	372.389	611	1.30376	1.45227	1.14294	1.31378	1.64076	1	0
NM_002133	NP_002124.1	3162	HMOX1	heme oxygenase (decycling) 1	22q13.1	0.257781	Ap1211	331	304.8	185	265.676	67	97.0508	147	117.146	72.2208	106	1.08596	1.43609	0.69036	1.25484	1.46772	0	0
NM_000878	NP_000869.1	3560	IL2RB	interleukin 2 receptor, beta	22q13.1	0.157877	Ap88	364	348	153	259.568	77	51.9915	65	43.4248	69.9639	120	1.04598	1.69653	0	0	1.71517	2	0
NM_014550	NP_055365.1	29775	CARD10	caspase recruitment domain family, member 10[Homo	22q13.1	0.00835868	Ap1217	326	274.8	418	582.247	133	117.847	106	86.8496	189.58	264	1.18632	1.39294	1.12858	1.2205	1.39255	0	0
NM_006116	NP_006107.1	10454	MAP3K7IP1	mitogen-activated protein kinase kinasekinase 7 interacting protein 1	22q13.1	0.0978684	Ap1220	220	225.6	273	516.083	145	127.09	84	70.6915	121.873	207	0.975177	1.89041	1.14092	1.18826	1.69849	2	0
NM_004599	NP_004590.2	6721	SREBF2	sterol regulatory element bindingtranscription factor 2	22q13	0.041133	Ap1223	79	74.4	88	183.225	122	91.274	114	77.7607	119.616	246	1.06183	2.0821	1.33663	1.46604	2.05659	2	0
NM_002462	NP_002453.1	4599	MX1	myxovirus (influenza virus) resistance 1,interferon-inducible protein p78 (mouse)	21q22.3	NULL	Ap1191	209	186	37	130.293	82	79.7203	21	19.1877	46.2665	80	1.12366	0	1.0286	0	0	0	0
NM_000394	NP_000385.1	1409	CRYAA	crystallin, alpha A	21q22.3	NULL	Ap1194	45	273.6	13	64.1286	30	27.7288	1	2.01976	16.9268	38	0	0	0	0	0	0	0
NM_015367	NP_056182.2	23786	BCL2L13	BCL2-like 13 (apoptosis facilitator)	22q11	0.166069	Ap1197	111	91.2	8	61.0749	81	70.4774	38	25.247	71.0924	118	1.21711	0	1.1493	0	1.65981	1	0
NM_003277	NP_003268.1	7122	CLDN5	claudin 5 (transmembrane protein deleted invelocardiofacial syndrome)	22q11.21	NULL	Ap1200	1722	1411.2	80	81.4332	9	41.5932	80	80.7903	90.276	80	1.22024	0	0	0	0	0	0
NM_014634	NP_055449.1	9647	PPM1F	protein phosphatase 1F (PP2C domain containing)[Homo	22q11.22	NULL	Ap1203	89	73.2	51	90.5944	43	35.8164	4	8.07903	45.138	86	1.21585	0	0	0	0	0	0
NM_003073	NP_003064.2	6598	SMARCB1	SWI/SNF related, matrix associated, actindependent regulator of chromatin, subfamily b, member 1	22q11.23	0.108105	Ap1206	82	103.2	215	428.542	690	518.76	281	196.926	1220.98	1731	0.794574	1.99322	1.3301	1.42693	1.41771	1	0
NM_007194	NP_009125.1	11200	CHEK2	CHK2 checkpoint homolog (S. pombe)	22q12.1	NULL	Ap1209	83	142.8	6	173.046	38	26.5734	14	8.07903	42.8811	78	0.581232	0	0	0	0	0	0
NM_145641	NP_663616.1	80833	APOL3	apolipoprotein L, 3	22q13.1	NULL	Ap1212	465	691.2	80	81.4332	33	36.9717	80	80.7903	104.946	168	0.672743	0	0	0	1.60083	1	0
NM_001051	NP_001042.1	6753	SSTR3	somatostatin receptor 3	22q13.1	NULL	Ap1215	45	57.6	13	143.526	30	48.5254	24	17.1679	164.754	254	0	0	0	0	1.54169	1	0
NM_002305	NP_002296.1	3956	LGALS1	lectin, galactoside-binding, soluble, 1(galectin 1)	22q13.1	0.995797	Ap1218	40	33.6	338	422.435	186	264.579	599	793.765	235.846	304	0	1.24981	0.703004	0.754632	1.28898	0	0
NM_001429	NP_001420.1	2033	EP300	E1A binding protein p300	22q13.2	NULL	Ap1221	80	96	3	34.6091	19	24.2627	52	32.3161	15.7983	37	0	0	0	0	0	0	0
NM_012263	NP_036395.1	25809	TTLL1	tubulin tyrosine ligase-like family, member 1[Homo	22q13.1	NULL	Ap1224	13	139.2	4	26.4658	16	16.1751	143	645.313	16.9268	26	0	0	0	0.221598	0	0	1
NM_001197	NP_001188.1	638	BIK	BCL2-interacting killer (apoptosis-inducing)[Homo	22q13.31	NULL	Ap1225	80	96	1	25.4479	80	92.4294	1	5.04939	25.9544	34	0	0	0	0	0	0	0
XM_104657	XP_104657.2	164714	LOC164714	similar to RIKEN cDNA 1700019P01		NULL	Ap1228	57	64.8	17	26.4658	140	13.8644	30	33.326	18.0552	25	0	0	0	0	0	0	0
NM_001953	NP_001944.1	1890	ECGF1	endothelial cell growth factor 1(platelet-derived)	22q13.33	NULL	Ap1231	47	58.8	80	81.4332	25	39.2825	1	2.01976	15.7983	22	0	0	0	0	0	0	0
NM_016562	NP_057646.1	51284	TLR7	toll-like receptor 7	Xp22.3	NULL	Ap1234	80	96	40	130.293	16	25.4181	10	10.0988	94.7898	141	0	0	0	0	1.4875	0	0
NM_031892	NP_114098.1	30011	SH3KBP1	SH3-domain kinase binding protein 1	Xp22.1-p21.3	NULL	Ap1237	664	810	99	214.78	23	19.6412	12	5.04939	50.7803	83	0.819753	2.1695	0	0	0	1	0
NM_014271	NP_055086.1	11141	IL1RAPL1	interleukin 1 receptor accessoryprotein-like 1	Xp22.1-p21.3	NULL	Ap1240	145	126	80	81.4332	1	6.9322	7	12.1185	33.8535	64	1.15079	0	0	0	0	0	0
NM_003254	NP_003245.1	7076	TIMP1	TIMP metallopeptidase inhibitor 1	Xp11.3-p11.23	0.244	Ap1243	5374	3835.2	1141	1699.92	282	316.571	164	207.025	423.169	612	1.40123	1.48985	0.890797	0.792174	1.44623	0	0
NM_006986	NP_008917.2	9500	MAGED1	melanoma antigen family D, 1	Xp11.23	0.434914	Ap1246	99	212.4	112	275.855	62	49.6808	19	9.08891	63.1932	112	0.466102	2.46299	0	0	1.77234	2	1
NM_021783	NP_068555.1	60401	EDA2R	ectodysplasin A2 receptor	Xq12	0.026194	Ap1249	1290	1098	4196	5327.77	2233	1452.3	26	19.1877	906.146	1388	1.17486	1.26973	1.53757	0	1.53176	2	0
NM_002565	NP_002556.1	5030	P2RY4	pyrimidinergic receptor P2Y, G-protein coupled,4	Xq13	NULL	Ap1252	594	469.2	80	81.4332	38	71.6328	80	80.7903	90.276	80	1.26598	0	0	0	0	0	0
NM_058171	NP_477519.1	27160	ING2	inhibitor of growth family, X-linked, pseudogene[Homo	Xq12	0.0641384	Ap1255	3514	2454	1152	1480.05	517	405.534	92	105.027	216.662	320	1.43195	1.28476	1.27486	0.875962	1.47695	0	0
NM_206915	NP_996798.1	27018	NGFRAP1	nerve growth factor receptor (TNFRSF16)associated protein 1	Xq22.2	0.0576172	Ap1258	150	158.4	673	1045.4	237	176.771	160	116.136	152.341	300	0.94697	1.55334	1.34072	1.37769	1.96927	2	0
NM_015140	NP_055955.1	23170	KIAA0153	KIAA0153 protein	22q13.31	0.0170994	Ap798	229	187.2	3241	3908.79	1400	896.565	403	282.766	159.111	289	1.22329	1.20605	1.56152	1.42521	1.81634	2	0
NM_031454	NP_113642.1	83642	SELO	selenoprotein O	22q13.33	NULL	Ap1229	38	39.6	91	203.583	57	64.7006	69	43.4248	6.7707	37	0	2.23718	0	0	0	1	0
NM_012324	NP_036456.1	23542	MAPK8IP2	mitogen-activated protein kinase 8interacting protein 2	22q13.33	0.0164458	Ap1232	528	298.8	493	670.806	90	68.1667	212	133.304	23.6975	53	1.76707	1.36066	1.32029	1.59035	0	2	0
NM_138636	NP_619542.1	51311	TLR8	toll-like receptor 8	Xp22	NULL	Ap1108	99	74.4	31	122.15	13	13.8644	66	35.3458	10.1561	42	1.33065	0	0	0	0	0	0
AJ012498						0.0311649	Ap1238	425	416.4	381	527.28	221	109.76	392	217.124	112.845	177	1.02065	1.38394	2.01349	1.80542	1.56852	3	0
XM_293360	XP_293360.3	340571	LOC340571	seven in absentia homolog 1 (Drosophila) pseudogene		NULL	Ap1241	80	96	126	200.529	40	30.0395	60	46.4544	16.9268	43	0	1.5915	0	0	0	1	0
NM_017883	NP_060353.2	64743	WDR13	WD repeat domain 13	Xp11.23	0.0565883	Ap1244	27	21.6	530	785.83	181	160.596	334	262.569	230.204	402	0	1.4827	1.12705	1.27205	1.74628	1	0
NM_014061	NP_054780.2	28986	MAGEH1	melanoma antigen family H, 1	Xp11.22	NULL	Ap1247	76	160.8	80	81.4332	12	3.4661	80	80.7903	90.276	80	0.472637	0	0	0	0	0	1
NM_000044	NP_000035.2	367	AR	androgen receptor (dihydrotestosterone receptor;testicular feminization; spinal and bulbar muscular atrophy; Kennedy disease)[Homo	Xq11.2-q12	NULL	Ap1250	160	217.2	15	74.3078	7	5.77684	5	5.04939	3.38535	7	0.736648	0	0	0	0	0	0
NM_005938	NP_005929.1	4303	MLLT7	myeloid/lymphoid or mixed-lineage leukemia(trithorax homolog, Drosophila); translocated to, 7	Xq13.1	NULL	Ap1253	92	145.2	63	181.189	29	63.5452	24	27.2667	30.4682	62	0.633609	2.87601	0	0	0	1	0
NM_020932	NP_065983.1	57692	MAGEE1	melanoma antigen family E, 1	Xq13.3	0.069618	Ap1256	535	441.6	275	447.883	59	77.4096	27	31.3062	108.331	159	1.2115	1.62866	0	0	1.46772	1	0
NM_017416	NP_059112.1	26280	IL1RAPL2	interleukin 1 receptor accessoryprotein-like 2	Xq22.2-q22.3	NULL	Ap1259	3591	2926.8	80	81.4332	34	41.5932	80	80.7903	19.1837	15	1.22694	0	0	0	0	0	0
NM_016426	NP_057510.2	51512	GTSE1	G-2 and S-phase expressed 1	22q13.2-q13.3	0.0410584	Ap1227	1282	1143.6	267	444.829	222	167.528	72	50.4939	176.038	264	1.12102	1.66603	1.32515	0	1.49967	1	0
NM_002751	NP_002742.3	5600	MAPK11	mitogen-activated protein kinase 11	22q13.33	0.112095	Ap1230	605	772.8	829	1260.18	1428	1081.42	201	151.482	2636.06	3436	0.782867	1.52012	1.32048	1.32689	1.30346	1	0
NM_002414	NP_002405.1	4267	CD99	CD99 antigen	Yp11.3	0.0419737	Ap1233	3761	2731.2	412	779.723	568	478.322	407	356.487	752.676	1030	1.37705	1.89253	1.18748	1.1417	1.36845	1	0
XM_372199	XP_372199.2	389840	LOC389840	mitogen-activated protein kinase kinasekinase 15		0.207627	Ap1236	1098	874.8	67	134.365	247	296.929	34	28.2766	229.075	337	1.25514	2.00544	0.831848	0	1.47113	1	0
AF274932			PNAS-7			0.00513689	Ap1239	616	498	882	1304.97	1500	1009.79	993	581.69	1279.66	1695	1.23695	1.47955	1.48546	1.70709	1.32457	1	0
NM_017745	NP_060215.4	54880	BCOR	BCL6 co-repressor	Xp21.2-p11.4	0.488766	Ap1242	269	1022.4	311	485.545	438	326.969	201	134.314	1319.16	1634	0.263106	1.56124	1.33958	1.49649	1.23867	1	1
NM_021123	NP_066946.1	2579	GAGE7	G antigen 7	Xp11.4-p11.2	0.0238106	Ap1245	15	31.2	198	368.485	243	187.169	226	163.6	273.085	454	0	1.86104	1.29829	1.38141	1.66249	2	0
NM_019003	NP_061876.1	54466	SPIN2	spindlin family, member 2	Xp11.23-p11.21	NULL	Ap1248	34	78	80	81.4332	35	194.102	80	80.7903	27.0828	56	0	0	0	0	0	0	0
NM_001399	NP_001390.1	1896	EDA	ectodysplasin A	Xq12-q13.1	NULL	Ap1251	11	33.6	80	81.4332	6	13.8644	80	80.7903	44.0096	76	0	0	0	0	0	0	0
NM_000206	NP_000197.1	3561	IL2RG	interleukin 2 receptor, gamma (severe combinedimmunodeficiency)	Xq13.1	NULL	Ap1254	15	28.8	11	27.4837	14	23.1073	12	19.1877	25.9544	45	0	0	0	0	0	0	0
NM_000061	NP_000052.1	695	BTK	Bruton agammaglobulinemia tyrosine kinase	Xq21.33-q22	NULL	Ap1257	80	96	80	81.4332	5	1.15537	80	80.7903	10.1561	27	0	0	0	0	0	0	0
NM_178271	NP_840055.1	115201	APG4A	ATG4 autophagy related 4 homolog A (S.cerevisiae)	Xq22.1-q22.3	NULL	Ap1260	13	117.6	80	81.4332	22	6.9322	19	3.02964	3.38535	5	0	0	0	0	0	0	0
NM_000686	NP_000677.2	186	AGTR2	angiotensin II receptor, type 2	Xq22-q23	NULL	Ap1261	308	252	80	81.4332	80	92.4294	80	80.7903	11.2845	11	1.22222	0	0	0	0	0	0
NM_004208	NP_004199.1	9131	PDCD8	programmed cell death 8 (apoptosis-inducingfactor)	Xq25-q26	NULL	Ap1264	539	517.2	21	216.816	27	30.0395	10	6.05927	19.1837	31	1.04215	0	0	0	0	0	0
NM_000074	NP_000065.1	959	TNFSF5	CD40 ligand (TNF superfamily, member 5,hyper-IgM syndrome)	Xq26	0.0972329	Ap1267	90	97.2	456	842.834	94	64.7006	15	8.07903	120.744	210	0.925926	1.84832	1.45285	0	1.73921	2	0
NM_005745	NP_005736.3	10134	BCAP31	B-cell receptor-associated protein 31	Xq28	0.0854961	Ap1270	1	19.2	905	1602.2	221	198.723	178	151.482	218.919	384	0	1.77038	1.1121	1.17506	1.75407	2	0
NM_000402	NP_000393.2	2539	G6PD	glucose-6-phosphate dehydrogenase	Xq28	NULL	Ap1273	11450	7279.2	88	264.658	36	30.0395	23	17.1679	59.8079	90	1.57298	3.00748	0	0	0	2	0
NM_032973	NP_116755.1	83259	PCDH11Y	protocadherin 11 Y-linked	Yp11.2	NULL	Ap1276	35	78	80	81.4332	2	4.62147	4	5.04939	2.2569	22	0	0	0	0	0	0	0
NM_173702	NP_776050.1	4508	MTATP6	ATP synthase F0 subunit 6	mitochondrion	0.0085528	Ap1279	224	165.6	20415	27363.6	4615	2682.76	1757	940.197	7734.4	10616	1.35266	1.34037	1.72024	1.86876	1.37257	2	0
AF541923	AAN23144.1				12q21	NULL	Ap1282	184	139.2	80	81.4332	14	26.5734	10	11.1087	4.5138	23	1.32184	0	0	0	0	0	0
AX538682	CAD57519.1					0.171553	Ap1285	1169	864	139	348.127	89	61.2345	27	20.1976	29.3397	74	1.35301	2.50451	1.45343	0	0	1	0
Z70624						NULL	Ap1288	445	346.8	39	141.49	73	53.1469	23	24.2371	90.276	80	1.28316	0	0	0	0	0	0
Z70633						0.341851	Ap1291	118	132	1113	1403.7	471	323.503	49	38.3754	47.3949	83	0.893939	1.26119	1.45594	0	0	0	0
U58667						0.828363	Ap1294	763	2337.6	138	216.816	183	131.712	18	12.1185	90.276	80	0.326403	1.57113	1.3894	0	0	1	1
NM_014060	NP_054779.1	28985	MCTS1	malignant T cell amplified sequence 1	Xq22-q24	NULL	Ap1262	39	12	37	110.953	53	51.9915	25	15.1482	7.89915	28	0	0	0	0	0	0	0
NM_016542	NP_057626.2	51765	MASK	Mst3 and SOK1-related kinase	Xq26.2	0.586136	Ap1265	1211	1028.4	62	180.171	220	606.568	86	51.5038	36.1104	89	1.17756	2.90598	0.362697	0	0	1	1
NM_004840	NP_004831.1	9459	ARHGEF6	Rac/Cdc42 guanine nucleotide exchange factor(GEF) 6	Xq26	NULL	Ap1268	1050	781.2	98	197.476	28	5.77684	57	31.3062	11.2845	20	1.34409	2.01506	0	0	0	1	0
NM_001569	NP_001560.1	3654	IRAK1	interleukin-1 receptor-associated kinase 1[Homo	Xq28	0.00564157	Ap1271	33	27.6	2104	2547.84	493	374.339	891	622.085	558.583	756	0	1.21095	1.31699	1.43228	1.35342	0	0
NM_003639	NP_003630.1	8517	IKBKG	inhibitor of kappa light polypeptide geneenhancer in B-cells, kinase gamma	Xq28	0.00430307	Ap1274	324	254.4	3149	3986.16	438	291.152	1222	766.498	370.132	603	1.27358	1.26585	1.50437	1.59426	1.62915	3	0
NM_004246	NP_004237.1	9340	GLP2R	glucagon-like peptide 2 receptor	17p13.3	0.268668	Ap974	20	15.6	11	53.9495	13	24.2627	75	112.097	90.276	80	0	0	0	0.669066	0	0	0
AF275802	AAG23816.1					0.0214899	Ap1280	17	27.6	293	495.725	124	90.1186	151	123.205	134.286	218	0	1.69189	1.37596	1.2256	1.62341	2	0
AX491677	CAD48608.1					NULL	Ap1283	9	86.4	13	72.272	9	5.77684	19	17.1679	9.0276	34	0	0	0	0	0	0	0
Z70612						NULL	Ap1286	18	30	28	85.5049	6	16.1751	433	765.488	6.7707	21	0	0	0	0.565652	0	0	0
Z70646						NULL	Ap1289	20	62.4	1	50.8957	2	3.4661	8	17.1679	1.12845	4	0	0	0	0	0	0	0
Z70629						NULL	Ap1292	789	812.4	41	90.5944	24	26.5734	4	3.02964	19.1837	30	0.971196	0	0	0	0	0	0
AF040257	AAC18054.1					NULL	Ap1295	193	204	80	81.4332	3	21.952	80	80.7903	4.5138	15	0.946078	0	0	0	0	0	0
NM_001540	NP_001531.1	3315	HSPB1	heat shock 27kDa protein 1	7q11.23	0.0980532	Ap494	238	220.8	671	1147.19	307	288.842	384	339.319	373.517	690	1.0779	1.70967	1.06287	1.13168	1.84731	2	0
AY145439						0.266125	Ap1266	579	650.4	63	139.454	80	72.7881	25	23.2272	84.6338	140	0.890221	2.21356	0	0	1.65419	2	0
NM_012317	NP_036449.1	23641	LDOC1	leucine zipper, down-regulated in cancer 1[Homo	Xq27	0.135807	Ap1269	652	588	49	154.723	91	79.7203	28	14.1383	178.295	247	1.10884	0	1.14149	0	1.38534	0	0
NM_006730	NP_006721.1	1774	DNASE1L1	deoxyribonuclease I-like 1	Xq28	0.360245	Ap1272	16650	12871.2	113	213.762	230	235.695	70	75.7409	619.519	550	1.29359	1.8917	0.975838	0.924203	0.887785	1	0
NM_012114	NP_036246.1	23581	CASP14	caspase 14, apoptosis-related cysteinepeptidase	19p13.1	0.0978963	Ap1102	934	727.2	96	217.834	266	213.743	69	56.5532	372.389	549	1.28438	2.2691	1.24449	0	1.47427	1	0
AF275801			PNAS-105			0.0788655	Ap1278	74	90	984	1847.52	6693	4721.98	919	588.759	9990.17	13381	0.822222	1.87756	1.41741	1.56091	1.33942	2	0
AF275803	AAG23817.1					0.0150371	Ap1281	25	48	250	498.778	375	270.356	289	185.818	370.132	610	0	1.99511	1.38706	1.55529	1.64806	3	0
AX496669	CAD48625.1					NULL	Ap1284	14	6	13	42.7524	26	34.661	5	8.07903	32.7251	68	0	0	0	0	0	0	0
Z70618						NULL	Ap1287	288	216	80	81.4332	15	20.7966	80	80.7903	134.286	199	1.33333	0	0	0	1.48192	0	0
Z70649						NULL	Ap1290	1	2.4	80	81.4332	8	3.4661	80	80.7903	38.3673	77	0	0	0	0	0	0	0
Z70606						0.0623481	Ap1293	80	96	22	29.5195	117	80.8757	95	67.6619	115.102	216	0	0	1.44666	1.40404	1.8766	1	0
AF164681	AAK81891.1		ILP3		2q12-q14	NULL	Ap1296	6	121.2	80	81.4332	80	92.4294	6	8.07903	2.2569	10	0	0	0	0	0	0	0
AF275807	AAG23819.1					NULL	Ap1297	5563	6002.4	104	136.401	28	9.24294	15	9.08891	15.7983	20	0.926796	1.31154	0	0	0	0	0
AX026746	CAC09109.1					NULL	Ap1300	80	96	80	81.4332	80	92.4294	80	80.7903	32.7251	69	0	0	0	0	0	0	0
AF275812			PNAS-116			0.287797	Ap1303	177	183.6	6539	7939.74	2059	2058.86	1401	1466.34	883.577	1208	0.964052	1.21421	1.00007	0.955437	1.36717	0	0
Z70623						NULL	Ap1306	80	96	80	81.4332	80	92.4294	80	80.7903	5.64225	12	0	0	0	0	0	0	0
Z70658						0.210851	Ap1309	3042	3331.2	511	837.744	66	63.5452	15	11.1087	117.359	188	0.913184	1.63942	1.03863	0	1.60192	2	0
Z70626						NULL	Ap1312	108	117.6	80	81.4332	80	92.4294	1	1.00988	6.7707	16	0.918367	0	0	0	0	0	0
U58662						0.0921015	Ap1315	621	520.8	3328	4190.76	1214	1230.47	765	773.567	1515.51	1909	1.1924	1.25924	0.986618	0.988925	1.25964	0	0
U58669						0.334991	Ap1318	3158	6470.4	78	181.189	44	39.2825	9	6.05927	91.4045	324	0.488069	2.32293	0	0	3.54468	2	1
AX026741	CAC09107.1					0.114633	Ap1321	244	265.2	841	1147.19	247	190.636	61	58.573	113.973	165	0.92006	1.36408	1.29567	0	1.44771	0	0
AF274945	AAK07522.1					0.0484961	Ap1324	834	717.6	5538	2760.59	1219	2328.06	543	1295.67	2128.26	846	1.16221	0.498481	0.523611	0.419087	0.397508	0	3
AF277194	AAK07549.1					0.254219	Ap1327	199	121.2	86	236.156	95	93.5847	62	44.4347	18.0552	46	1.64191	2.746	1.01512	0	0	2	0
Z70613						0.00209111	Ap1330	148	120	1150	1532.98	329	270.356	148	118.156	27.0828	49	1.23333	1.33303	1.21691	1.25258	0	0	0
AF275811	AAG23822.1					NULL	Ap1298	10911	10574.4	163	331.84	76	46.2147	84	59.5829	29.3397	96	1.03183	2.03583	0	0	0	1	0
U87229	AAD38345.1					0.117274	Ap1301	332	260.4	128	254.479	60	46.2147	98	67.6619	11.2845	23	1.27496	1.98812	0	1.44838	0	1	0
AF279898			PNAS-144			0.00158657	Ap1304	110	86.4	10174	11939.1	4504	3908.61	5767	4742.39	4321.96	5657	1.27315	1.17349	1.15233	1.21605	1.3089	0	0
Z70622						0.00612006	Ap1307	75	46.8	494	762.418	134	95.8955	446	330.23	104.946	174	0	1.54336	1.39735	1.35057	1.658	2	0
Z70644						0.451992	Ap1310	2337	2434.8	81	183.225	44	30.0395	73	74.731	6.7707	15	0.959832	2.26203	0	0.976836	0	1	0
Z70625						NULL	Ap1313	80	96	80	81.4332	14	19.6412	7	4.03952	14.6699	28	0	0	0	0	0	0	0
U58663						0.0202488	Ap1316	228	165.6	1574	2083.67	973	904.652	874	800.834	745.906	970	1.37681	1.32381	1.07555	1.09136	1.30043	0	0
AJ316217	CAC69135.1		IGHV4		14q32	NULL	Ap1319	72	98.4	28	128.257	80	92.4294	80	80.7903	2.2569	15	0.731707	0	0	0	0	0	0
AX538684	CAD57520.1					NULL	Ap1322	6	31.2	324	656.555	85	54.3022	109	57.5631	82.3769	156	0	2.0264	0	0	1.89374	2	0
AF277184	AAK07543.1					0.387947	Ap1325	215	364.8	62	153.705	40	40.4378	12	15.1482	83.5053	145	0.589364	2.47912	0	0	1.73642	2	0
Z70611						NULL	Ap1328	71	78	23	68.2003	2	10.3983	80	80.7903	53.0372	425	0.910256	0	0	0	0	0	0
Z70637						0.921498	Ap1331	2996	10135.2	288	436.686	81	121.314	39	34.3359	106.074	148	0.295603	1.51627	0.667691	0	1.39525	1	1
AX026743	CAC09108.1					NULL	Ap1299	686	562.8	16	50.8957	10	18.4859	80	80.7903	11.2845	18	1.21891	0	0	0	0	0	0
AF089811			T-18			NULL	Ap1302	197	220.8	47	143.526	1154	6427.31	80	80.7903	50.7803	87	0.89221	0	0.179546	0	0	0	1
Z70615						0.0811257	Ap1305	291	244.8	123	248.371	268	207.966	51	34.3359	250.516	358	1.18873	2.01928	1.28867	0	1.42905	1	0
Z70656						0.291704	Ap1308	379	327.6	80	81.4332	84	84.3418	12	23.2272	88.0191	137	1.1569	0	0.995948	0	1.55648	1	0
Z70653						0.454043	Ap1311	108	140.4	32	75.3257	119	91.274	5	3.02964	119.616	191	0.769231	0	1.30377	0	1.59678	1	0
Z70610						0.151132	Ap1314	616	588	24	76.3436	156	124.78	80	80.7903	143.313	201	1.04762	0	1.2502	0	1.40252	0	0
U58664						NULL	Ap1317	85	121.2	80	81.4332	41	53.1469	2	2.01976	14.6699	29	0.70132	0	0	0	0	0	0
AF151723	AAF73191.1		CENPC1			0.0704416	Ap1320	80	96	74	100.774	251	219.52	36	26.2569	444.609	639	0	1.36181	1.14341	0	1.43722	0	0
AY052403	AAL11019.1		EPHA2			NULL	Ap1323	119	376.8	3	13.2329	36	46.2147	8	18.1778	86.8907	134	0.315817	0	0	0	1.54217	1	1
AF277191			PNAS-133			NULL	Ap1326	80	73.2	80	81.4332	80	92.4294	80	80.7903	2.2569	11	0	0	0	0	0	0	0
Z70614						NULL	Ap1329	80	96	95	163.884	47	138.644	44	127.245	410.756	172	0	1.7251	0	0	0.41874	1	1
Z70639						NULL	Ap1332	6	136.8	80	81.4332	63	73.9435	13	7.06915	33.8535	51	0	0	0.852002	0	0	0	0
Z70640						NULL	Ap1333	98	84	80	81.4332	80	92.4294	80	80.7903	5.64225	8	1.16667	0	0	0	0	0	0
Z70609						NULL	Ap1336	80	96	154	222.923	44	18.4859	6	12.1185	33.8535	33	0	1.44755	0	0	0	0	0
AF061979	AAC16236.1		FAS		10q23-q24.1	NULL	Ap1339	80	96	376	529.316	43	35.8164	80	80.7903	14.6699	20	0	1.40775	0	0	0	0	0
AF277188	AAK07546.1					NULL	Ap1342	9	30	80	81.4332	80	92.4294	80	80.7903	6.7707	15	0	0	0	0	0	0	0
Z70650						NULL	Ap1345	29	44.4	80	81.4332	80	92.4294	80	80.7903	13.5414	24	0	0	0	0	0	0	0
Z70632						NULL	Ap1348	60	60	10	172.028	6	6.9322	5	1.00988	1.12845	6	0	0	0	0	0	0	0
AF234262	AAK15014.1					NULL	Ap1351	67	74.4	80	81.4332	14	6.9322	10	11.1087	90.276	80	0.900538	0	0	0	0	0	0
AJ406940	CAC27579.1		KRTAP4.8		17q12-21	NULL	Ap1354	453	410.4	2	70.2361	23	23.1073	23	40.3952	2.2569	8	1.1038	0	0	0	0	0	0
Z70647						NULL	Ap1357	1381	1262.4	257	196.458	27	19.6412	36	40.3952	90.276	80	1.09395	0.764426	0	0	0	0	0
Z70631						NULL	Ap1360	36	86.4	282	444.829	176	151.353	51	55.5433	9.0276	21	0	1.57741	1.16284	0	0	1	0
Z70604						0.00983949	Ap1363	41	72	1041	1350.77	555	458.681	190	149.462	56.4225	86	0	1.29757	1.20999	1.27123	0	0	0
AY303997	AAQ84524.1		DF4			NULL	Ap1366	335	385.2	7	91.6124	15	30.0395	21	23.2272	90.276	80	0.869678	0	0	0	0	0	0
Z70636						NULL	Ap1334	17	25.2	3	68.2003	9	58.9237	21	25.247	90.276	80	0	0	0	0	0	0	0
U82938	AAC51372.1		Siva			0.171219	Ap1337	7	6	530	894.747	136	139.799	198	180.768	93.6614	190	0	1.6882	0.972822	1.09532	2.02858	2	0
U37688			RATS1		8q24.1	NULL	Ap1340	130	114	36	78.3795	9	16.1751	41	26.2569	9.0276	23	1.14035	0	0	0	0	0	0
Z70619						NULL	Ap1343	82	48	53	149.634	4	1.15537	24	13.1284	90.276	80	0	0	0	0	0	0	0
Z70648						NULL	Ap1346	339	232.8	183	353.217	54	61.2345	44	28.2766	16.9268	26	1.45619	1.93014	0	0	0	1	0
Z70634						NULL	Ap1349	47	30	79	203.583	26	15.0198	57	47.4643	25.9544	58	0	2.577	0	0	0	1	0
AJ012496						0.0474876	Ap1352	39	67.2	360	571.05	140	84.3418	153	109.067	231.332	247	0	1.58625	1.65991	1.40281	1.06773	2	0
AF044583	AAC39768.1				1q23	NULL	Ap1355	6	26.4	15	77.3615	25	23.1073	12	9.08891	3.38535	10	0	0	0	0	0	0	0
Z70652						NULL	Ap1358	63	97.2	73	144.544	17	23.1073	80	80.7903	14.6699	32	0.648148	1.98005	0	0	0	1	0
Z70630						NULL	Ap1361	485	549.6	5	48.8599	5	9.24294	80	80.7903	6.7707	9	0.88246	0	0	0	0	0	0
U58665						0.286196	Ap1364	175	196.8	331	477.402	23	38.1271	21	17.1679	89.1476	144	0.889228	1.4423	0	0	1.6153	1	0
AF027385	AAB96632.1					0.0801285	Ap1367	31	62.4	1947	2495.93	195	197.568	130	99.978	171.524	251	0	1.28194	0.987003	1.30029	1.46335	0	0
Z70620						0.128181	Ap1335	63	52.8	520	755.293	79	73.9435	15	10.0988	100.432	148	0	1.45249	1.06838	0	1.47363	0	0
AF123094	AAD46161.1		API2-MLT		18q21	NULL	Ap1338	54	45.6	22	69.2182	12	30.0395	22	11.1087	7.89915	29	0	0	0	0	0	0	0
AF277175	AAK07535.1					NULL	Ap1341	85	208.8	29	64.1286	23	24.2627	12	44.4347	24.8259	41	0.407088	0	0	0	0	0	1
Z70616						NULL	Ap1344	51	37.2	10	20.3583	23	24.2627	80	80.7903	19.1837	43	0	0	0	0	0	0	0
Z70641						NULL	Ap1347	486	433.2	80	81.4332	38	109.76	80	80.7903	1.12845	18	1.12188	0	0	0	0	0	0
Z70607						NULL	Ap1350	522	453.6	80	81.4332	16	17.3305	80	80.7903	10.1561	26	1.15079	0	0	0	0	0	0
AF174394	AAD51825.1					0.0445876	Ap1353	2237	1827.6	121	209.69	195	160.596	50	45.4446	302.425	442	1.22401	1.73298	1.21423	0	1.46152	1	0
Z70651						0.378257	Ap1356	121	141.6	30	47.842	210	162.907	38	27.2667	493.133	729	0.85452	0	1.28908	0	1.4783	0	0
Z70659						0.00393646	Ap1359	29	39.6	248	347.109	892	675.89	197	147.442	1826.96	2806	0	1.39963	1.31974	1.33612	1.53588	1	0
Z70635						NULL	Ap1362	393	345.6	6	12.215	52	49.6808	8	2.01976	151.212	251	1.13715	0	0	0	1.65992	1	0
AJ548507	CAD68159.1		IGHV			NULL	Ap1365	27	32.4	80	81.4332	14	24.2627	7	29.2865	36.1104	69	0	0	0	0	0	0	0
AF274941	AAK07518.1					0.0105504	Ap1368	4	39.6	157	259.568	158	124.78	385	269.638	194.093	297	0	1.6533	1.26623	1.42784	1.53019	2	0
AF274957	AAK07532.1					NULL	Ap1369	772	588	30	49.8778	80	92.4294	19	26.2569	18.0552	33	1.31293	0	0	0	0	0	0
Z70655						NULL	Ap1372	1	42	80	81.4332	80	92.4294	2	11.1087	5.64225	8	0	0	0	0	0	0	0
Z70657						0.0296868	Ap1375	109	61.2	939	1190.96	306	212.588	35	17.1679	136.542	180	1.78105	1.26833	1.43941	0	1.31827	1	0
Z70608						NULL	Ap1378	68	99.6	38	114.006	2	17.3305	80	80.7903	7.89915	11	0.682731	0	0	0	0	0	0
AJ012489						NULL	Ap1381	34002	37740	121	262.622	41	21.952	80	80.7903	13.5414	36	0.900954	2.17043	0	0	0	1	0
X89986	CAA62013.1		nbk			NULL	Ap1384	28108	30892.8	70	153.705	33	36.9717	11	8.07903	16.9268	24	0.909856	2.19579	0	0	0	1	0
						0.393022	PoCtrl	144	134.4	43850	42255.7	14605	14146.3	9393	9558.5	16464.1	17501	1.07143	0.963642	1.03242	0.982685	1.06298	0	0
						0.393022	PoCtrl	367	288	41010	40245.3	12309	11553.7	10955	10920.8	13524.5	15088	1.27431	0.981353	1.06538	1.00313	1.11561	0	0
						0.470929	NeCtrl	1231	1246.8	80	81.4332	60	51.9915	87	89.8792	15.7983	6	0.987328	0	0	0.967966	0	0	0
						0.245885	Kph3	18726	24007.2	269	476.384	167	121.314	189	151.482	12.413	33	0.780016	1.77095	1.3766	1.24767	0	1	0
						0.0533361	KpH6	167	145.2	1868	2813.52	503	463.302	726	612.997	403.985	693	1.15014	1.50617	1.08568	1.18435	1.71541	2	0
						0.146831	KpH9	654	460.8	42558	46303.9	7445	8862.82	17386	13803	7043.79	9097	1.41927	1.08802	0.840026	1.25958	1.29149	0	0
Z70617						NULL	Ap1370	80	96	426	643.322	67	51.9915	137	108.057	44.0096	89	0	1.51015	0	1.26785	0	1	0
Z70645						0.0135013	Ap1373	4	33.6	483	881.514	268	181.393	483	337.3	151.212	295	0	1.82508	1.47746	1.43196	1.9509	2	0
Z70628						NULL	Ap1376	80	96	80	81.4332	80	92.4294	22	17.1679	90.276	80	0	0	0	0	0	0	0
AY523570						NULL	Ap1379	13	49.2	80	81.4332	2	15.0198	1	4.03952	90.276	80	0	0	0	0	0	0	0
AJ012491						NULL	Ap1382	35049	39032.4	25	88.5586	80	92.4294	69	131.284	7.89915	22	0.897946	0	0	0.525577	0	0	0
						NULL	Ti	10	2.4	51	19.3404	7	5.77684	8	8.07903	49.6518	235	0	0	0	0	0	0	0
						0.393022	PoCtrl	447	409.2	31512	31959.5	15791	15654.1	16505	15814.7	24639.7	24983	1.09238	1.0142	1.00875	1.04365	1.01393	0	0
						0.470929	NeCtrl	9	52.8	19	47.842	80	92.4294	3	1.00988	1.12845	3	0	0	0	0	0	0	0
						0.00318076	KpH1	2292	1948.8	326	522.19	181	143.266	114	73.7212	335.15	577	1.17611	1.60181	1.26339	1.54637	1.72162	3	0
						0.124637	KpH4	18	43.2	20	15.2687	4	17.3305	16	19.1877	6.7707	14	0	0	0	0	0	0	0
						0.14267	KpH7	71	76.8	9477	13617.7	904	700.152	1193	910.911	3010.71	5606	0.924479	1.43692	1.29115	1.30968	1.86202	1	0
						NULL	KpH10	7	18	368	522.19	8	15.0198	36	20.1976	6.7707	7	0	1.419	0	0	0	0	0
Z70621						NULL	Ap1371	48	121.2	189	317.589	29	27.7288	19	6.05927	41.7527	82	0	1.68037	0	0	0	1	0
Z70643						NULL	Ap1374	67	62.4	46	84.4869	6	12.709	80	80.7903	3.38535	19	1.07372	0	0	0	0	0	0
Z70627						NULL	Ap1377	265	232.8	80	81.4332	18	43.9039	4	2.01976	4.5138	17	1.13832	0	0	0	0	0	0
AY523571						NULL	Ap1380	80	96	80	81.4332	7	9.24294	80	80.7903	47.3949	209	0	0	0	0	0	0	0
AJ012494						0.0755769	Ap1383	49076	55087.2	146	265.676	116	88.9633	565	438.287	207.635	313	0.890878	1.8197	1.30391	1.28911	1.50745	2	0
						NULL	Ti	82	100.8	80	81.4332	80	92.4294	80	80.7903	4.5138	8	0.813492	0	0	0	0	0	0
						0.393022	PoCtrl	2489	2394	20511	22152.9	19562	17576.6	16181	16209.6	27179.9	27216	1.03968	1.08005	1.11296	0.998238	1.00133	0	0
						0.470929	NeCtrl	3933	4706.4	80	81.4332	41	39.2825	80	80.7903	15.7983	22	0.835671	0	0	0	0	0	0
						0.00202661	KpH2	2592	2386.8	397	631.107	849	749.833	595	515.038	1401.54	2136	1.08597	1.58969	1.13225	1.15525	1.52404	2	0
						0.924084	KpH5	99	604.8	1350	1971.7	1653	1819.7	1947	2132.86	2296.4	3295	0.16369	1.46052	0.90839	0.912857	1.43486	0	1
						0.0284604	KpH8	6	99.6	942	1348.74	1096	921.983	1959	1580.46	1200.67	1901	0	1.43178	1.18874	1.23951	1.58328	1	0
						NULL	Ti	127	786	80	81.4332	42	226.452	2	6.05927	11.2845	19	0.161578	0	0	0	0	0	1
NM_033306	NP_150649.1	837	CASP4	caspase 4, apoptosis-related cysteine peptidase[Homo	11q22.2-q22.3	NULL	Ap1385	389	285.6	270	489.617	29	49.6808	1	6.05927	22.569	30	1.36204	1.8134	0	0	0	1	0
NM_001202	NP_001193.1	652	BMP4	bone morphogenetic protein 4	14q22-q23	NULL	Ap1388	67	90	35	47.842	17	13.8644	3	13.1284	11.2845	9	0.744444	0	0	0	0	0	0
NM_001154	NP_001145.1	308	ANXA5	annexin A5	4q28-q32	0.00220235	Ap1391	41	30	630	1027.08	157	106.294	127	90.8891	81.2484	129	0	1.63028	1.47704	1.39731	1.58772	2	0
NM_004331	NP_004322.1	665	BNIP3L	BCL2/adenovirus E1B 19kDa interacting protein3-like	8p21	NULL	Ap1394	31	87.6	114	90.5944	67	67.0113	17	23.2272	25.9544	18	0	0.794688	0.999832	0	0	0	0
NM_004024	NP_004015.2	467	ATF3	activating transcription factor 3	1q32.3	NULL	Ap1397	64	75.6	116	403.094	12	9.24294	80	80.7903	90.276	80	0.846561	3.47495	0	0	0	1	0
NM_013247	NP_037379.1	27429	PRSS25	HtrA serine peptidase 2	2p12	0.853259	Ap159	45	37.2	80	81.4332	13	33.5056	6	2.01976	6.7707	8	0	0	0	0	0	0	0
NM_198219	NP_937862.1	3621	ING1	inhibitor of growth family, member 1	13q34	NULL	Ap1403	33	36	80	81.4332	26	34.661	7	15.1482	1.12845	4	0	0	0	0	0	0	0
NM_001147	NP_001138.1	285	ANGPT2	angiopoietin 2	8p23.1	NULL	Ap1406	71	39.6	80	81.4332	18	16.1751	14	8.07903	90.276	80	0	0	0	0	0	0	0
NM_001252	NP_001243.1	970	TNFSF7	tumor necrosis factor (ligand) superfamily,member 7	19p13	NULL	Ap1409	538	560.4	8	23.412	13	15.0198	15	12.1185	90.276	80	0.960029	0	0	0	0	0	0
NM_001779	NP_001770.1	965	CD58	CD58 antigen, (lymphocyte function-associatedantigen 3)	1p13	NULL	Ap1412	128	66	80	81.4332	31	27.7288	15	12.1185	90.276	80	1.93939	0	0	0	0	1	0
NM_004323	NP_004314.3	573	BAG1	BCL2-associated athanogene	9p12	0.208645	Ap1415	80	96	666	1058.63	217	209.121	307	331.24	75.6062	138	0	1.58954	1.03767	0.92682	1.82525	2	0
NM_004034	NP_004025.1	310	ANXA7	annexin A7	10q21.1-q21.2	0.626013	Ap1418	169	732	96	255.497	52	25.4181	90	68.6718	7.89915	21	0.230874	2.66142	0	1.31058	0	1	1
NM_001151	NP_001142.1	291	SLC25A4	solute carrier family 25 (mitochondrialcarrier; adenine nucleotide translocator), member 4	4q35	NULL	Ap1386	431	442.8	13	60.057	5	2.31073	25	22.2173	3.38535	1	0.973351	0	0	0	0	0	0
NM_032977	NP_116759.2	843	CASP10	caspase 10, apoptosis-related cysteinepeptidase	2q33-q34	NULL	Ap1389	18	36	80	81.4332	25	53.1469	6	4.03952	4.5138	13	0	0	0	0	0	0	0
NM_001621	NP_001612.1	196	AHR	aryl hydrocarbon receptor	7p15	NULL	Ap1392	27	92.4	75	150.651	180	168.684	47	40.3952	56.4225	73	0	2.00869	1.06709	0	0	1	0
NM_004360	NP_004351.1	999	CDH1	cadherin 1, type 1, E-cadherin (epithelial)[Homo	16q22.1	NULL	Ap1395	11	18	80	81.4332	6	16.1751	12	3.02964	1.12845	3	0	0	0	0	0	0	0
NM_005157	NP_005148.1	25	ABL1	v-abl Abelson murine leukemia viral oncogenehomolog 1	9q34.1	NULL	Ap1398	39	57.6	10	81.4332	15	49.6808	11	20.1976	20.3121	46	0	0	0	0	0	0	0
NM_033357	NP_203521.1	841	CASP8	caspase 8, apoptosis-related cysteine peptidase[Homo	2q33-q34	NULL	Ap1401	93	438	80	81.4332	6	3.4661	8	2.01976	7.89915	10	0.212329	0	0	0	0	0	1
NM_000176	NP_000167.1	2908	NR3C1	nuclear receptor subfamily 3, group C, member 1(glucocorticoid receptor)	5q31	NULL	Ap1404	80	96	40	121.132	21	16.1751	8	2.01976	5.64225	6	0	0	0	0	0	0	0
NM_001171	NP_001162.2	368	ABCC6	ATP-binding cassette, sub-family C (CFTR/MRP),member 6	16p13.1	NULL	Ap1407	80	96	3	22.3941	90	395.136	3	1.00988	90.276	80	0	0	0.22777	0	0	0	1
NM_001381	NP_001372.1	1796	DOK1	docking protein 1, 62kDa (downstream of tyrosinekinase 1)	2p13	NULL	Ap1410	17	14.4	28	24.43	80	92.4294	80	80.7903	5.64225	1	0	0	0	0	0	0	0
NM_004049	NP_004040.1	597	BCL2A1	BCL2-related protein A1	15q24.3	NULL	Ap1413	80	96	27	37.6629	80	92.4294	80	80.7903	28.2113	37	0	0	0	0	0	0	0
NM_001229	NP_001220.2	842	CASP9	caspase 9, apoptosis-related cysteine peptidase[Homo	1p36.3-p36.1	NULL	Ap1416	52	30	47	66.1645	6	1.15537	17	16.1581	12.413	14	0	0	0	0	0	0	0
NM_004322	NP_004313.1	572	BAD	BCL2-antagonist of cell death	11q13.1	NULL	Ap1419	84	283.2	31	62.0928	80	92.4294	5	8.07903	90.276	80	0.29661	0	0	0	0	0	1
NM_005502	NP_005493.2	19	ABCA1	ATP-binding cassette, sub-family A (ABC1),member 1	9q31.1	NULL	Ap1387	370	3684	71	133.347	15	4.62147	11	13.1284	7.89915	38	0.100434	1.87812	0	0	0	1	1
NM_022173	NP_071505.1	7072	TIA1	TIA1 cytotoxic granule-associated RNA bindingprotein	2p13	NULL	Ap1390	32	50.4	199	225.977	29	88.9633	24	63.6224	169.268	126	0	1.13556	0	0	0.744384	0	0
NM_001904	NP_001895.1	1499	CTNNB1	catenin (cadherin-associated protein), beta 1,88kDa	3p21	4.33e-06	Ap1393	16	20.4	4744	706.433	148	1362.18	88	801.844	2427.3	240	0	0.148911	0.10865	0.109747	0.0988754	0	4
NM_000037	NP_000028.2	286	ANK1	ankyrin 1, erythrocytic	8p11.1	NULL	Ap1396	61	54	35	79.3974	10	25.4181	3	16.1581	15.7983	26	0	0	0	0	0	0	0
NM_013979	NP_053582.1	662	BNIP1	BCL2/adenovirus E1B 19kDa interacting protein 1[Homo	5q33-q34	NULL	Ap1399	20	31.2	80	81.4332	6	6.9322	80	80.7903	90.276	80	0	0	0	0	0	0	0
NM_138578	NP_612815.1	598	BCL2L1	BCL2-like 1	20q11.21	NULL	Ap1402	15	6	80	81.4332	26	31.1949	5	3.02964	27.0828	50	0	0	0	0	0	0	0
NM_000740	NP_000731.1	1131	CHRM3	cholinergic receptor, muscarinic 3	1q41-q44	NULL	Ap1405	21	30	80	81.4332	6	23.1073	80	80.7903	12.413	16	0	0	0	0	0	0	0
NM_001188	NP_001179.1	578	BAK1	BCL2-antagonist/killer 1	6p21.3	NULL	Ap1408	445	644.4	80	81.4332	4	2.31073	2	8.07903	6.7707	18	0.690565	0	0	0	0	0	0
NM_001775	NP_001766.2	952	CD38	CD38 antigen (p45)	4p15	NULL	Ap1411	8	21.6	80	81.4332	5	3.4661	80	80.7903	28.2113	53	0	0	0	0	0	0	0
NM_004052	NP_004043.2	664	BNIP3	BCL2/adenovirus E1B 19kDa interacting protein 3[Homo	10q26.3	NULL	Ap1414	41	38.4	67	45.8062	175	242.627	46	61.6026	376.902	417	0	0	0.721272	0	1.10639	0	0
NM_001768	NP_001759.3	925	CD8A	CD8 antigen, alpha polypeptide (p32)	2p12	NULL	Ap1417	4	111.6	80	81.4332	4	15.0198	80	80.7903	58.6794	307	0	0	0	0	0	0	0
NM_138938	NP_620355.1	5068	REG3A	regenerating islet-derived 3 alpha	2p12	NULL	Ap1420	12	50.4	80	81.4332	12	27.7288	4	3.02964	15.7983	12	0	0	0	0	0	0	0
NM_033339	NP_203125.1	840	CASP7	caspase 7, apoptosis-related cysteine peptidase[Homo	10q25	NULL	Ap1421	8	49.2	80	81.4332	80	92.4294	7	8.07903	9.0276	20	0	0	0	0	0	0	0
NM_197966	NP_932070.1	637	BID	BH3 interacting domain death agonist	22q11.1	NULL	Ap1424	7	13.2	80	81.4332	80	92.4294	3	14.1383	36.1104	65	0	0	0	0	0	0	0
NM_000716	NP_000707.1	725	C4BPB	complement component 4 binding protein, beta[Homo	1q32	NULL	Ap1427	30	193.2	2	91.6124	41	180.237	8	3.02964	3.38535	14	0	0	0	0	0	0	0
NM_012483	NP_036615.1	10578	GNLY	granulysin	2p12-q11	NULL	Ap1430	80	96	80	81.4332	1	6.9322	11	13.1284	11.2845	12	0	0	0	0	0	0	0
NM_005166	NP_005157.1	333	APLP1	amyloid beta (A4) precursor-like protein 1[Homo	19q13.1	NULL	Ap1433	81	121.2	80	81.4332	10	30.0395	3	9.08891	12.413	8	0.668317	0	0	0	0	0	0
NM_001148	NP_001139.2	287	ANK2	ankyrin 2, neuronal	4q25-q27	NULL	Ap1436	296	325.2	80	81.4332	80	92.4294	17	16.1581	90.276	80	0.910209	0	0	0	0	0	0
NM_013411	NP_037543.1	204	AK2	adenylate kinase 2	1p34	NULL	Ap1439	80	96	80	81.4332	30	36.9717	28	19.1877	39.4958	112	0	0	0	0	0	0	0
NM_138931	NP_620309.1	604	BCL6	B-cell CLL/lymphoma 6 (zinc finger protein 51)[Homo	3q27	NULL	Ap1442	224	166.8	55	116.042	121	124.78	64	56.5532	13.5414	20	1.34293	0	0.96971	0	0	0	0
NM_198289	NP_938031.1	1149	CIDEA	cell death-inducing DFFA-like effector a	18p11.21	NULL	Ap1445	48	10.8	80	81.4332	4	4.62147	8	4.03952	90.276	80	0	0	0	0	0	0	0
NM_000465	NP_000456.1	580	BARD1	BRCA1 associated RING domain 1	2q34-q35	NULL	Ap1448	94	96	80	81.4332	50	23.1073	16	5.04939	90.276	80	0.979167	0	0	0	0	0	0
NM_001166	NP_001157.1	329	BIRC2	baculoviral IAP repeat-containing 2	11q22	NULL	Ap1451	13	44.4	4	69.2182	17	6.9322	50	31.3062	90.276	80	0	0	0	0	0	0	0
NM_001278	NP_001269.2	1147	CHUK	conserved helix-loop-helix ubiquitous kinase[Homo	10q24-q25	NULL	Ap1454	88	105.6	134	188.314	38	34.661	80	75.7409	3.38535	16	0.833333	1.40533	0	0	0	0	0
NM_138764	NP_620119.1	581	BAX	BCL2-associated X protein	19q13.3-q13.4	NULL	Ap1422	72	128.4	80	81.4332	11	15.0198	13	13.1284	7.89915	28	0.560748	0	0	0	0	0	0
NM_000095	NP_000086.2	1311	COMP	cartilage oligomeric matrix protein	19p13.1	NULL	Ap1425	5	7.2	80	81.4332	31	32.3503	80	80.7903	4.5138	7	0	0	0	0	0	0	0
NM_001752	NP_001743.1	847	CAT	catalase	11p13	NULL	Ap1428	60	208.8	6	77.3615	33	88.9633	23	10.0988	5.64225	11	0	0	0	0	0	0	0
NM_004333	NP_004324.2	673	BRAF	v-raf murine sarcoma viral oncogene homolog B1[Homo	7q34	NULL	Ap1431	8	6	80	81.4332	1	2.31073	80	80.7903	90.276	80	0	0	0	0	0	0	0
NM_005400	NP_005391.1	5581	PRKCE	protein kinase C, epsilon	2p21	NULL	Ap1434	61	343.2	3	16.2866	54	323.503	27	25.247	10.1561	9	0.177739	0	0	0	0	0	1
NM_001238	NP_001229.1	898	CCNE1	cyclin E1	19q12	NULL	Ap1437	117	99.6	25	96.7019	12	12.709	25	16.1581	15.7983	43	1.1747	0	0	0	0	0	0
NM_006030	NP_006021.1	9254	CACNA2D2	calcium channel, voltage-dependent, alpha2/delta subunit 2	3p21.3	0.267273	Ap239	4	6	31	111.971	38	414.777	33	14.1383	33.8535	43	0	0	0	0	0	0	0
NM_139343	NP_647593.1	274	BIN1	bridging integrator 1	2q14	NULL	Ap1443	22	40.8	79	155.741	46	36.9717	12	8.07903	5.64225	13	0	1.97141	0	0	0	1	0
NM_000057	NP_000048.1	641	BLM	Bloom syndrome	15q26.1	NULL	Ap1446	12	7.2	80	81.4332	80	92.4294	80	80.7903	10.1561	17	0	0	0	0	0	0	0
NM_000590	NP_000581.1	3578	IL9	interleukin 9	5q31.1	NULL	Ap1449	501	462	80	81.4332	5	45.0593	44	86.8496	16.9268	29	1.08442	0	0	0	0	0	0
NM_001184	NP_001175.1	545	ATR	ataxia telangiectasia and Rad3 related	3q22-q24	NULL	Ap1452	12	1.2	36	57.0032	6	3.4661	80	80.7903	6113.94	4126	0	0	0	0	0.674851	0	0
NM_001664	NP_001655.1	387	RHOA	ras homolog gene family, member A	3p21.3	0.0299786	Ap1455	9	8.4	1520	2124.39	196	165.217	270	186.828	221.176	384	0	1.39762	1.18632	1.44518	1.73617	1	0
NM_181861	NP_863651.1	317	APAF1	apoptotic peptidase activating factor	12q23	NULL	Ap1423	80	96	27	27.4837	80	92.4294	10	21.2075	5.64225	10	0	0	0	0	0	0	0
NM_000638	NP_000629.2	7448	VTN	vitronectin (serum spreading factor, somatomedinB, complement S-protein)	17q11	NULL	Ap1426	132	136.8	25	50.8957	2	3.4661	80	80.7903	9.0276	9	0.964912	0	0	0	0	0	0
NM_001781	NP_001772.1	969	CD69	CD69 antigen (p60, early T-cell activationantigen)	12p13-p12	NULL	Ap1429	5	7.2	1	13.2329	80	92.4294	80	80.7903	1.12845	2	0	0	0	0	0	0	0
NM_004926	NP_004917.2	677	ZFP36L1	zinc finger protein 36, C3H type-like 1	14q22-q24	0.0507967	Ap1432	12	39.6	584	813.314	60	58.9237	95	75.7409	188.451	299	0	1.39266	0	1.25428	1.58662	1	0
NM_032515	NP_115904.1	666	BOK	BCL2-related ovarian killer	2q37.3	NULL	Ap1435	80	96	2	31.5554	80	92.4294	80	80.7903	12.413	51	0	0	0	0	0	0	0
NM_001455	NP_001446.1	2309	FOXO3A	forkhead box O3A	6q21	NULL	Ap1438	80	96	9	21.3762	4	25.4181	7	8.07903	9.0276	16	0	0	0	0	0	0	0
NM_032982	NP_116764.2	835	CASP2	caspase 2, apoptosis-related cysteine peptidase(neural precursor cell expressed, developmentally down-regulated 2)	7q34-q35	NULL	Ap1441	181	261.6	80	81.4332	80	92.4294	80	80.7903	90.276	80	0.691896	0	0	0	0	0	0
NM_176786	NP_789743.1	3581	IL9R	interleukin 9 receptor	Xq28 and Yq12	NULL	Ap1444	80	96	80	81.4332	7	1.15537	80	80.7903	5.64225	2	0	0	0	0	0	0	0
NM_000076	NP_000067.1	1028	CDKN1C	cyclin-dependent kinase inhibitor 1C (p57,Kip2)	11p15.5	NULL	Ap1447	80	96	37	62.0928	70	98.2062	25	29.2865	113.973	171	0	0	0.712786	0	1.50035	1	0
AY510106	AAS01771.1					NULL	Ap1450	80	96	4	9.16123	5	1.15537	3	4.03952	14.6699	23	0	0	0	0	0	0	0
NM_001242	NP_001233.1	939	TNFRSF7	tumor necrosis factor receptor superfamily,member 7	12p13	NULL	Ap1453	80	96	7	41.7345	80	92.4294	3	5.04939	90.276	80	0	0	0	0	0	0	0
NM_001748	NP_001739.1	824	CAPN2	calpain 2, (m/II) large subunit	1q41-q42	NULL	Ap1456	11	7.2	80	81.4332	7	3.4661	2	4.03952	90.276	80	0	0	0	0	0	0	0
NM_001767	NP_001758.1	914	CD2	CD2 antigen (p50), sheep red blood cell receptor[Homo	1p13	NULL	Ap1457	24	135.6	1	133.347	80	92.4294	2	5.04939	90.276	80	0	0	0	0	0	0	0
AJ548508	CAD68160.1		IGLV			NULL	Ap1460	46	49.2	80	81.4332	29	79.7203	5	13.1284	90.276	80	0	0	0	0	0	0	0
NM_004394	NP_004385.1	1611	DAP	death-associated protein	5p15.2	NULL	Ap1463	28	57.6	13	87.5407	15	13.8644	29	29.2865	6.7707	35	0	0	0	0	0	0	0
NM_031966	NP_114172.1	891	CCNB1	cyclin B1	5q12	NULL	Ap1466	106	112.8	80	81.4332	47	86.6525	15	9.08891	2.2569	6	0.939716	0	0	0	0	0	0
NM_001165	NP_001156.1	330	BIRC3	baculoviral IAP repeat-containing 3	11q22	NULL	Ap1469	8	8.4	9	14.2508	11	26.5734	12	20.1976	2.2569	2	0	0	0	0	0	0	0
NM_001791	NP_001782.1	998	CDC42	cell division cycle 42 (GTP binding protein,25kDa)	1p36.1	NULL	Ap1472	20	34.8	12	45.8062	44	35.8164	36	25.247	90.276	80	0	0	0	0	0	0	0
NM_058197	NP_478104.1	1029	CDKN2A	cyclin-dependent kinase inhibitor 2A(melanoma, p16, inhibits CDK4)	9p21	NULL	Ap1475	24	301.2	80	81.4332	5	2.31073	29	25.247	90.276	80	0	0	0	0	0	0	0
NM_000072	NP_000063.1	948	CD36	CD36 antigen (collagen type I receptor,thrombospondin receptor)	7q11.2	NULL	Ap1478	80	96	5	21.3762	80	92.4294	10	10.0988	90.276	80	0	0	0	0	0	0	0
NM_001117	NP_001108.1	116	ADCYAP1	adenylate cyclase activating polypeptide 1(pituitary)	18p11	NULL	Ap1481	80	96	80	81.4332	4	10.3983	10	12.1185	20.3121	97	0	0	0	0	0	0	0
NM_001657	NP_001648.1	374	AREG	amphiregulin (schwannoma-derived growth factor)[Homo	4q13-q21	NULL	Ap1484	80	96	36	65.1466	80	92.4294	6	6.05927	90.276	80	0	0	0	0	0	0	0
NM_001776	NP_001767.3	953	ENTPD1	ectonucleoside triphosphate diphosphohydrolase1	10q24	NULL	Ap1487	5	9.6	4	75.3257	80	92.4294	4851	4633.32	1.12845	4	0	0	0	1.04698	0	0	0
NM_000877	NP_000868.1	3554	IL1R1	interleukin 1 receptor, type I	2q12	NULL	Ap1490	9	4.8	80	81.4332	80	92.4294	2	7.06915	2.2569	2	0	0	0	0	0	0	0
NM_001778	NP_001769.2	962	CD48	CD48 antigen (B-cell membrane protein)	1q21.3-q22	NULL	Ap1458	326	972	80	81.4332	1	2.31073	80	80.7903	90.276	80	0.335391	0	0	0	0	0	1
NM_004304	NP_004295.2	238	ALK	anaplastic lymphoma kinase (Ki-1)	2p23	NULL	Ap1461	13	14.4	80	81.4332	3	2.31073	80	80.7903	90.276	80	0	0	0	0	0	0	0
NM_005191	NP_005182.1	941	CD80	CD80 antigen (CD28 antigen ligand 1, B7-1antigen)	3q13.3-q21	NULL	Ap1464	126	204	80	81.4332	50	160.596	80	80.7903	5.64225	5	0.617647	0	0	0	0	0	0
NM_053056	NP_444284.1	595	CCND1	cyclin D1	11q13	NULL	Ap1467	11	9.6	36	5.08957	3	4.62147	80	80.7903	90.276	80	0	0	0	0	0	0	0
NM_013434	NP_038462.1	30818	CSEN	calsenilin, presenilin binding protein, EF-handtranscription factor	2q21.1	NULL	Ap326	80	96	21	4.07166	66	78.565	10	6.05927	90.276	80	0	0	0.840069	0	0	0	0
NM_004215	NP_004206.1	9166	EBAG9	estrogen receptor binding site associated,antigen, 9	8q23	NULL	Ap1473	12	13.2	20	25.4479	3	2.31073	4	2.01976	90.276	80	0	0	0	0	0	0	0
NM_177553	NP_808221.1	2620	GAS2	growth arrest-specific 2	11p14.3-p15.2	NULL	Ap1476	7	38.4	1	6.10749	80	92.4294	80	80.7903	11.2845	10	0	0	0	0	0	0	0
NM_000201	NP_000192.1	3383	ICAM1	intercellular adhesion molecule 1 (CD54), humanrhinovirus receptor	19p13.3-p13.2	NULL	Ap1479	112	408	5	15.2687	3	5.77684	2	2.01976	6.7707	1	0.27451	0	0	0	0	0	1
NM_001167	NP_001158.2	331	BIRC4	baculoviral IAP repeat-containing 4	Xq25	NULL	Ap1482	12	9.6	80	81.4332	1	12.709	80	80.7903	3.38535	1	0	0	0	0	0	0	0
NM_001719	NP_001710.1	655	BMP7	bone morphogenetic protein 7 (osteogenic protein1)	20q13	NULL	Ap1485	27	73.2	524	11648	44	147.887	80	80.7903	21.4406	28	0	22.229	0	0	0	1	0
NM_004330	NP_004321.1	663	BNIP2	BCL2/adenovirus E1B 19kDa interacting protein 2[Homo	15q22.2	NULL	Ap1488	18	38.4	57	42.7524	80	92.4294	80	80.7903	3.38535	8	0	0	0	0	0	0	0
NM_013230	NP_037362.1	934	CD24	CD24 antigen (small cell lung carcinoma cluster4 antigen)	6q21	NULL	Ap1491	80	96	7	4.07166	5	12.709	9	8.07903	4.5138	3	0	0	0	0	0	0	0
NM_004004	NP_003995.2	2706	GJB2	gap junction protein, beta 2, 26kDa (connexin26)	13q11-q12	NULL	Ap1459	35	20.4	92	82.4511	6	15.0198	80	80.7903	7.89915	6	0	0.896208	0	0	0	0	0
NM_004347	NP_004338.1	838	CASP5	caspase 5, apoptosis-related cysteine peptidase[Homo	11q22.2-q22.3	NULL	Ap1462	106	432	14	37.6629	80	92.4294	80	80.7903	1.12845	1	0.24537	0	0	0	0	0	1
NM_005505	NP_005496.3	949	SCARB1	scavenger receptor class B, member 1	12q24.31	NULL	Ap1465	80	96	53	103.827	13	3.4661	8	4.03952	14.6699	17	0	0	0	0	0	0	0
NM_000626	NP_000617.1	974	CD79B	CD79B antigen (immunoglobulin-associated beta)[Homo	17q23	NULL	Ap1468	5	30	42	691.164	45	210.277	80	80.7903	90.276	80	0	0	0	0	0	0	0
NM_001641	NP_001632.2	328	APEX1	APEX nuclease (multifunctional DNA repairenzyme) 1	14q11.2-q12	NULL	Ap1471	80	96	14	45.8062	80	92.4294	4	5.04939	11.2845	47	0	0	0	0	0	0	0
NM_007295	NP_009226.1	672	BRCA1	breast cancer 1, early onset	17q21	NULL	Ap1474	80	96	26	55.9853	3	12.709	2	2.01976	6.7707	3	0	0	0	0	0	0	0
NM_000041	NP_000032.1	348	APOE	apolipoprotein E	19q13.2	NULL	Ap1477	4	6	66	119.096	80	92.4294	3	3.02964	2.2569	1	0	1.80449	0	0	0	1	0
NM_024065	NP_076970.1	79031	PDCL3	phosducin-like 3	2q11.2	NULL	Ap1480	8	80.4	80	81.4332	80	92.4294	3	5.04939	2.2569	5	0	0	0	0	0	0	0
NM_001618	NP_001609.1	142	PARP1	poly (ADP-ribose) polymerase family, member 1[Homo	1q41-q42	NULL	Ap1483	6	75.6	12	39.6987	2	3.4661	80	80.7903	4.5138	11	0	0	0	0	0	0	0
NM_001760	NP_001751.1	896	CCND3	cyclin D3	6p21	NULL	Ap1486	64	138	6	18.3225	3	30.0395	2	4.03952	5.64225	10	0.463768	0	0	0	0	0	1
NM_005894	NP_005885.1	922	CD5L	CD5 antigen-like (scavenger receptor cysteinerich family)	1q21-q23	NULL	Ap1489	12	32.4	80	81.4332	2	28.8842	7	14.1383	90.276	80	0	0	0	0	0	0	0
NM_016335	NP_057419.2	5625	PRODH	proline dehydrogenase (oxidase) 1	22q11.21	NULL	Ap1492	80	96	111	1154.32	34	64.7006	80	80.7903	7.89915	15	0	10.3992	0	0	0	1	0
