# Supplementary material for: Identification of genes regulated by Wnt/β-catenin pathway and involved in apoptosis via microarray analysis
Source: BMC Cancer. 2006 Sep 7;6:221. doi: 10.1186/1471-2407-6-221 (PMC1574340; doi:10.1186/1471-2407-6-221)
Supplement: Additional File 2 — 130 differential expressed genes from microarray. The data provided differential expressed genes with ID, name, location and p-values. [file 1471-2407-6-221-S2.xls]

## Sheet: 131_defferent_genes_pub
Accession	ProteinID	Symbol	Gene_Name	Gene_Summary	p-value	Average_Ratio	Chromosome	Start	End	Domain
NM_012138	NP_036270.1	AATF	apoptosis antagonizing transcription factor[Homo	The protein encoded by this gene was identified on the basis of itsinteraction with MAP3K12/DLK, a protein kinase known to be involved in theinduction of cell apoptosis. This gene product contains a leucine zipper, whichis a characteristic motif of transcription factors, and was shown to exhibitstrong transactivation activity when fused to Gal4 DNA binding domain.Overexpression of this gene inter…	0.000483042	1.58352	17	32380288	32488284
NM_014762	NP_055577.1	DHCR24	24-dehydrocholesterol reductase	This gene encodes a flavin adenine dinucleotide (FAD)-dependentoxidoreductase which catalyzes the reduction of the delta-24 double bond ofsterol intermediates during cholesterol biosynthesis. The protein contains aleader sequence that directs it to the endoplasmic reticulum membrane. Missensemutations in this gene have been associated with desmosterolosis. Also, reducedexpression of the gene occu…	0.00152477	1.80392	1	55027321	55064926
NM_001418	NP_001409.1	EIF4G2	eukaryotic translation initiation factor 4gamma, 2	Translation initiation is mediated by specific recognition of the capstructure by eukaryotic translation initiation factor 4F (eIF4F), which is a capbinding protein complex that consists of three subunits: eIF4A, eIF4E and eIF4G.The protein encoded by this gene shares similarity with the C-terminal region ofeIF4G, that contains the binding sites for eIF4A and eIF3; eIF4G in addition,contains a bi…	0.00166223	1.91852	11	10775177	10787047	pfam01565,FAD_binding_4|COG0277,GlcD,FAD/FMN-containing dehydrogenases
NM_003011	NP_003002.1	SET	SET translocation (myeloid leukemia-associated)[Homo	SET translocation (myeloid leukemia-associated)	0.00168978	1.79337	9	128531415	128538221	pfam00956,NAP,Nucleosome assembly protein (NAP).
NM_006265	NP_006256.1	RAD21	RAD21 homolog (S. pombe)	The protein encoded by this gene is highly similar to the gene productof Schizosaccharomyces pombe rad21, a gene involved in the repair of DNAdouble-strand breaks, as well as in chromatid cohesion during mitosis. Thisprotein is a nuclear phospho-protein, which becomes hyperphosphorylated in cellcycle M phase. The highly regulated association of this protein with mitoticchromatin specifically at t…	0.00469332	1.59597	8	117927355	117956182	pfam04825,Rad21_Rec8_N|pfam04824,Rad21_Rec8
NM_006360	NP_006351.2	GA17	dendritic cell protein	dendritic cell protein	0.0063419	1.72067	11	32561967	32580595	smart00088,PINT,motif in proteasome subunits,Int-6,Nip-1 and TRIP-15;Also called the PCI (Proteasome,COP9,Initiation factor 3)domain|pfam01399,PCI,PCI domain
NM_012073	NP_036205.1	CCT5	chaperonin containing TCP1, subunit 5 (epsilon)[Homo	This gene encodes a molecular chaperone that is member of the chaperonincontaining TCP1 complex (CCT), also known as the TCP1 ring complex (TRiC). Thiscomplex consists of two identical stacked rings, each containing eight differentproteins. Unfolded polypeptides enter the central cavity of the complex and arefolded in an ATP-dependent manner. The complex folds various proteins, includingactin and…	0.00787673	1.51894	5	10303282	10319501	pfam00118,Cpn60_TCP1,TCP-1/cpn60 chaperonin family|COG0459,GroL,Chaperonin GroEL (HSP60 family)
NM_030920	NP_112182.1	ANP32E	acidic (leucine-rich) nuclear phosphoprotein32 family, member E	acidic (leucine-rich) nuclear phosphoprotein 32 family, memberE	0.0137242	1.49559	1	147003928	147021533	cd00116,LRR_RI,Leucine-rich repeats (LRRs),ribonuclease inhibitor (RI)-like subfamily
NM_016835	NP_058519.1	MAPT	microtubule-associated protein tau	This gene encodes the microtubule-associated protein tau (MAPT) whosetranscript undergoes complex, regulated alternative splicing, giving rise toseveral mRNA species. MAPT transcripts are differentially expressed in thenervous system, depending on stage of neuronal maturation and neuron type. MAPTgene mutations have been associated with several neurodegenerative disorderssuch as Alzheimer's disea…	0.0142494	1.74957	17	41327624	41458611	pfam00418,Tubulin-binding,Tau and MAP protein,tubulin-binding repeat
NM_005531	NP_005522.1	IFI16	interferon, gamma-inducible protein 16	interferon, gamma-inducible protein 16	0.0144112	1.66108	1	155792781	155838014	pfam02758,PAAD_DAPIN,PAAD/DAPIN/Pyrin domain
NM_022731	NP_073568.1	NUCKS	nuclear casein kinase and cyclin-dependentkinase substrate 1	nuclear casein kinase and cyclin-dependent kinase substrate 1	0.0262684	1.93232	1	202418766	202450950
NM_000314	NP_000305.2	PTEN	phosphatase and tensin homolog (mutated inmultiple advanced cancers 1)	This gene was identified as a tumor suppressor that is mutated in alarge number of cancers at high frequency. The protein encoded this gene is aphosphatidylinositol-3,4,5-trisphosphate 3-phosphatase. It contains a tensionlike domain as well as a catalytic domain similar to that of the dualspecificity protein tyrosine phosphatases. Unlike most of the protein tyrosinephosphatases, this protein pref…	0.00204383	1.56805	10	89613175	89716382	cd00047,PTPc|smart00195,DSPc|pfam00102,Y_phosphatase|COG2453,CDC14,Predicted protein-tyrosine phosphatase
NM_014325	NP_055140.1	CORO1C	coronin, actin binding protein, 1C	This gene encodes a member of the WD repeat protein family. WD repeatsare minimally conserved regions of approximately 40 amino acids typicallybracketed by gly-his and trp-asp (GH-WD), which may facilitate formation ofheterotrimeric or multiprotein complexes. Members of this family are involved ina variety of cellular processes, including cell cycle progression, signaltransduction, apoptosis, and…	0.00240526	1.46994	12	107541351	107627761	cd00200,WD40,WD40 domain
NM_003639	NP_003630.1	IKBKG	inhibitor of kappa light polypeptide geneenhancer in B-cells, kinase gamma	Familial incontinentia pigmenti (IP) is a genodermatosis that segregatesas an X-linked dominant disorder and is usually lethal prenatally in males (TheInternational Incontinentia Pigmenti Consortium, 2000 [PubMed 10839543]). Inaffected females it causes highly variable abnormalities of the skin, hair,nails, teeth, eyes, and central nervous system. The prominent skin signs occurin 4 classic cutane…	0.00430307	1.45344	X	153339766	153356965	COG1196,Smc,Chromosome segregation ATPases|COG3264,COG3264,Small-conductance mechanosensitive channel
NM_006445	NP_006436.2	PRPF8	PRP8 pre-mRNA processing factor 8 homolog(yeast)	Pre-mRNA splicing occurs in 2 sequential transesterification steps. Theprotein encoded by this gene is a component of both U2- and U12-dependentspliceosomes, and found to be essential for the catalytic step II in pre-mRNAsplicing process. It contains several WD repeats, which function inprotein-protein interactions. This protein has a sequence similarity to yeastPrp8 protein. This gene is a candi…	0.00520505	1.47762	17	1500674	1534850	smart00232,JAB_MPN,JAB/MPN domain|pfam01398,Mov34,Mov34/MPN/PAD-1 family|COG5178,PRP8,U5 snRNP spliceosome subunit
NM_053023	NP_444251.1	ZFP91	zinc finger protein 91 homolog (mouse)	The protein encoded by this gene is a member of the zinc finger familyof proteins. The gene product contains C2H2 type domains, which are theclassical zinc finger domains found in numerous nucleic acid-binding proteins.In addition to the monocistronic transcript originating from this locus, aco-transcribed variant composed of ZFP91 and CNTF sequence has been identified.The monocistronic and co-tr…	0.010901	1.63289	11	58103225	58145091
AF275803	AAG23817.1				0.0150371	1.64638	1	171700915	171711072	cd00237,p23,homolog to co-chaperone p23
NM_001786	NP_001777.1	CDC2	cell division cycle 2, G1 to S and G2 to M	The protein encoded by this gene is a member of the Ser/Thr proteinkinase family. This protein is a catalytic subunit of the highly conservedprotein kinase complex known as M-phase promoting factor (MPF), which isessential for G1/S and G2/M phase transitions of eukaryotic cell cycle. Mitoticcyclins stably associate with this protein and function as regulatory subunits.The kinase activity of this …	0.0169634	1.57388	10	62208242	62223930	cd00180,S_TKc,Serine/Threonine protein kinases|cd00192,TyrKc,Tyrosine kinase,catalytic domain|pfam00069,Pkinase,Protein kinase domain|COG0515,SPS1,Serine/threonine protein kinase
NM_014071	NP_054790.2	NCOA6	nuclear receptor coactivator 6	The protein encoded by this gene is a transcriptional coactivator thatcan interact with nuclear hormone receptors to enhance their transcriptionalactivator functions. The encoded protein has been shown to be involved in thehormone-dependent coactivation of several receptors, including prostanoid,retinoid, vitamin D3, thyroid hormone, and steroid receptors. The encodedprotein may also act as a gen…	0.0194099	1.48936	20	32766239	32877094
NM_018237	NP_060707.2	CCAR1	cell division cycle and apoptosis regulator 1[Homo	cell division cycle and apoptosis regulator 1	0.0230403	1.62895	10	70150977	70221315	pfam02037,SAP,SAP domain
NM_002466	NP_002457.1	MYBL2	v-myb myeloblastosis viral oncogene homolog(avian)-like 2	The protein encoded by this gene, a member of the MYB family oftranscription factor genes, is a nuclear protein involved in cell cycleprogression. The encoded protein is phosphorylated by cyclin A/cyclin-dependentkinase 2 during the S-phase of the cell cycle and possesses both activator andrepressor activities. It has been shown to activate the cell division cycle 2,cyclin D1, and insulin-like gr…	0.0301207	1.59498	20	41729123	41778536	cd00167,SANT,'SWI3,ADA2,N-CoR and TFIIIB'DNA-binding domains|pfam00249,Myb_DNA-binding,Myb-like DNA-binding domain|COG5147,REB1,Myb superfamily proteins
AJ012498					0.0311649	1.5584	X	19949272	19949384
NM_000964	NP_000955.1	RARA	retinoic acid receptor, alpha	retinoic acid receptor, alpha	0.0316696	1.47464	17	35718972	35767420	smart00399,ZnF_C4,c4 zinc finger in nuclear hormone receptors|smart00430,HOLI,Ligand binding domain of hormone receptors
NM_005131	NP_005122.1	THOC1	THO complex 1	HPR1 is part of the TREX (transcription/export) complex, which includesTEX1 (MIM 606929), THO2 (MIM 300395), ALY (MIM 604171), and UAP56 (MIM606390).[supplied by OMIM]	0.0339104	1.61029	18	204522	258023	pfam00531,Death,Death domain
NM_004906	NP_004897.2	WTAP	Wilms tumor 1 associated protein	The Wilms tumor suppressor gene WT1 appears to play a role in bothtranscriptional and posttranscriptional regulation of certain cellular genes.This gene encodes a WT1-associating protein, which is a ubiquitously expressednuclear protein. Like WT1 protein, this protein is localized throughout thenucleoplasm as well as in speckles and partially colocalizes with splicingfactors. Alternative splicing…	0.0341735	1.42406	6	160118563	160147762
NM_001237	NP_001228.1	CCNA2	cyclin A2	The protein encoded by this gene belongs to the highly conserved cyclinfamily, whose members are characterized by a dramatic periodicity in proteinabundance through the cell cycle. Cyclins function as regulators of CDK kinases.Different cyclins exhibit distinct expression and degradation patterns whichcontribute to the temporal coordination of each mitotic event. In contrast tocyclin A1, which is…	0.0347988	1.50867	4	123096130	123102485	cd00043,CYCLIN,Cyclin box fold.Protein binding domain functioning in cell-cycle and transcription control
NM_002210	NP_002201.1	ITGAV	integrin, alpha V (vitronectin receptor, alphapolypeptide, antigen CD51)	ITAGV encodes integrin alpha chain V. Integrins are heterodimericintegral membrane proteins composed of an alpha chain and a beta chain. TheI-domain containing integrin alpha V undergoes post-translational cleavage toyield disulfide-linked heavy and light chains, that combine with multipleintegrin beta chains to form different integrins. Among the known associatingbeta chains (beta chains 1,3,5,6…	0.0385117	1.48041	2	187280306	187371134	smart00191,Int_alpha,Integrin alpha|pfam01839,FG-GAP,FG-GAP repeat
NM_173091	NP_775114.1	NFATC2	nuclear factor of activated T-cells,cytoplasmic, calcineurin-dependent 2	This gene is a member of the nuclear factor of activated T cells (NFAT)family. The product of this gene is a DNA-binding protein with a REL-homologyregion (RHR) and an NFAT-homology region (NHR). This protein is present in thecytosol and only translocates to the nucleus upon T cell receptor (TCR)stimulation, where it becomes a member of the nuclear factors of activated Tcells transcription comple…	0.0412735	1.43719	20	49441172	49592665	cd01178,IPT_NFAT,IPT domain of the NFAT family of transcription factors|cd00602,IPT_TF,IPT domain of eukaryotic transcription factors NF-kappaB/Rel|cd00102,IPT,Immunoglobulin-like fold,Plexins,Transcription factors(IPT)|pfam00554,RHD,Rel homology domain (RHD)|pfam01833,TIG,IPT/TIG domain
NM_001316	NP_001307.2	CSE1L	CSE1 chromosome segregation 1-like (yeast)[Homo	Proteins that carry a nuclear localization signal (NLS) are transportedinto the nucleus by the importin-alpha/beta heterodimer. Importin-alpha bindsthe NLS, while importin-beta mediates translocation through the nuclear porecomplex. After translocation, RanGTP binds importin-beta and displacesimportin-alpha. Importin-alpha must then be returned to the cytoplasm, leavingthe NLS protein behind. The…	0.0441118	1.81725	20	47096245	47146893	pfam03378,CAS_CSE1,CAS/CSE protein,C-terminus|COG5656,SXM1,Importin,protein involved in nuclear import
NM_031844	NP_114032.1	HNRPU	heterogeneous nuclear ribonucleoprotein U(scaffold attachment factor A)	This gene belongs to the subfamily of ubiquitously expressedheterogeneous nuclear ribonucleoproteins (hnRNPs). The hnRNPs are RNA bindingproteins and they form complexes with heterogeneous nuclear RNA (hnRNA). Theseproteins are associated with pre-mRNAs in the nucleus and appear to influencepre-mRNA processing and other aspects of mRNA metabolism and transport. Whileall of the hnRNPs are present …	0.0444421	1.55413	1	241339643	241353868	smart00449,SPRY,Domain in SPla and the RYanodine Receptor|COG4639,COG4639,Predicted kinase
NM_005533	NP_005524.1	IFI35	interferon-induced protein 35	interferon-induced protein 35	0.000348011	1.45914	17	38412351	38419999	pfam07292,NID,Nmi/IFP 35 domain
NM_007111	NP_009042.1	TFDP1	transcription factor Dp-1	The E2F transcription factor family (see MIM 189971) regulates theexpression of various cellular promoters, particularly those involved in thecell cycle. E2F factors bind to DNA as homodimers or heterodimers in associationwith dimerization partner DP1. TFDP1 may be the first example of a family ofrelated transcription factors; see TFDP2 (MIM 602160).[supplied by OMIM]	0.00245925	1.41873	13	113287057	113343505	pfam02319,E2F_TDP,Transcription factor E2F/dimerisation partner
NM_004708	NP_004699.1	PDCD5	programmed cell death 5	This gene encodes a protein expressed in tumor cells during apoptosisindependent of the apoptosis-inducing stimuli. Prior to apoptosis induction,this gene product is distributed in both the nucleus and cytoplasm. Onceapoptosis is induced, the level of this protein increases and by relocation fromthe cytoplasm, it accumulates in the nucleus. Although its exact function is notdefined, this protein …	0.00544861	1.42982	19	37763944	37770171	pfam01984,dsDNA_bind,Double-stranded DNA-binding domain|COG2118,COG2118,DNA-binding protein
Z70622					0.00612006	1.48732	14	105441411	105948960
NM_018212	NP_060682.2	ENAH	enabled homolog (Drosophila)	enabled homolog (Drosophila)	0.00750708	1.45531	1	221981269	222147580	cd01207Ena-VaspEnabled-VASP-type homology (EVH1) domain|cd00837EVH1EVH1 (EnabledVasp-Homology) or WASP Homology (WH1) domain|cd01206HomerHomer type EVH1 domain|cd00835RanBDRan-binding domain|smart00461WH1WASP homology region 1
NM_006282	NP_006273.1	STK4	serine/threonine kinase 4	The protein encoded by this gene is a cytoplasmic kinase that isstructurally similar to the yeast Ste20p kinase, which acts upstream of thestress-induced mitogen-activated protein kinase cascade. The encoded protein canphosphorylate myelin basic protein and undergoes autophosphorylation. Acaspase-cleaved fragment of the encoded protein has been shown to be capable ofphosphorylating histone H2B. T…	0.00774544	1.4016	20	43028534	43142008	cd00180,S_TKc,Serine/Threonine protein kinases,catalytic domain|cd00192,TyrKc,Tyrosine kinase,catalytic domain|smart00750,KIND,kinase non-catalytic C-lobe domain|pfam00069,Pkinase,Protein kinase domain|COG0515,SPS1,Serine/threonine protein kinase|COG0661,AarF,Predicted unusual protein kinase
NM_173702	NP_776050.1	MTATP6	ATP synthase F0 subunit 6	ATP synthase F0 subunit 6	0.0085528	1.53092	M	8366	9208	pfam00119ATP-synt_AATP synthase A chain
NM_001570	NP_001561.2	IRAK2	interleukin-1 receptor-associated kinase 2[Homo	IRAK2 encodes the interleukin-1 receptor-associated kinase 2, one of twoputative serine/threonine kinases that become associated with the interleukin-1receptor (IL1R) upon stimulation. IRAK2 is reported to participate in theIL1-induced upregulation of NF-kappaB.	0.00879789	1.39286	3	10181563	10260427	cd00180S_TKcSerine/Threonine protein kinases|cd00192TyrKcTyrosine kinasecatalytic domain|pfam00069PkinaseProtein kinase domain|pfam00531DeathDeath domain|COG0515SPS1Serine/threonine protein kinase
AF274941	AAK07518.1				0.0105504	1.46939	1	151760269	151764789	pfam01111CKSCyclin-dependent kinase regulatory subunit
NM_001530	NP_001521.1	HIF1A	hypoxia-inducible factor 1, alpha subunit(basic helix-loop-helix transcription factor)	Hypoxia-inducible factor-1 (HIF1) is a transcription factor found inmammalian cells cultured under reduced oxygen tension that plays an essentialrole in cellular and systemic homeostatic responses to hypoxia. HIF1 is aheterodimer composed of an alpha subunit and a beta subunit. The beta subunithas been identified as the aryl hydrocarbon receptor nuclear translocator(ARNT). This gene encodes the a…	0.0110509	1.42538	14	61231992	61284729	cd00130PASPAS domain|smart00091PASPAS domain|smart00086PACMotif C-terminal to PAS motifs|pfam00785PACPAC motif|pfam00989PASPAS domain
NM_005381	NP_005372.1	NCL	nucleolin	Nucleolin (NCL), a eukaryotic nucleolar phosphoprotein, is involved inthe synthesis and maturation of ribosomes. It is located mainly in densefibrillar regions of the nucleolus. Human NCL gene consists of 14 exons with 13introns and spans approximately 11kb. The intron 11 of the NCL gene encodes asmall nucleolar RNA, termed U20.	0.0130179	1.4657	2	232144964	232154710	smart00360RRMRNA recognition motif|pfam00076RRM_1RNA recognition motif|COG0724COG0724RNA-binding proteins
Z70645					0.0135013	1.67135	14	105876253	105876550
NM_018256	NP_060726.2	WDR12	WD repeat domain 12	This gene encodes a member of the WD repeat protein family. WD repeatsare minimally conserved regions of approximately 40 amino acids typicallybracketed by gly-his and trp-asp (GH-WD), which may facilitate formation ofheterotrimeric or multiprotein complexes. Members of this family are involved ina variety of cellular processes, including cell cycle progression, signaltransduction, apoptosis, and…	0.0141522	1.46796	2	203570836	203601900	cd00200WD40WD40 domain
NM_002745	NP_002736.2	MAPK1	mitogen-activated protein kinase 1	The protein encoded by this gene is a member of the MAP kinase family.MAP kinases, also known as extracellular signal-regulated kinases (ERKs), act asan integration point for multiple biochemical signals, and are involved in awide variety of cellular processes such as proliferation, differentiation,transcription regulation and development. The activation of this kinase requiresits phosphorylation…	0.0146764	1.44425	22	20438500	20546524	cd00180,S_TKc,Serine/Threonine protein kinases|cd00192,TyrKc,Tyrosine kinase,catalytic domain|smart00750,KIND,kinase non-catalytic C-lobe domain|pfam00069,Pkinase,Protein kinase domain|COG0515,SPS1,Serine/threonine protein kinase|COG3642,COG3642,Mn2+-dependent serine/threonine protein kinase
NM_003746	NP_003737.1	DNCL1	dynein, light chain, LC8-type 1	Cytoplasmic dyneins are large enzyme complexes with a molecular mass ofabout 1,200 kD. They contain two force-producing heads formed primarily fromdynein heavy chains, and stalks linking the heads to a basal domain, whichcontains a varying number of accessory intermediate chains. The predicted89-amino acid human protein, cytoplasmic dynein light polypeptide, is 94%similar to Drosophila dlc1. This…	0.0161546	1.61901	12	119396653	119399010	pfam01221,Dynein_light,Dynein light chain type
NM_015140	NP_055955.1	KIAA0153	KIAA0153 protein	KIAA0153 protein	0.0170994	1.44648	22	41887126	41907605	pfam03133,TTL,Tubulin-tyrosine ligase family
NM_020247	NP_064632.2	CABC1	chaperone, ABC1 activity of bc1 complex like(S. pombe)	CABC1 is one of several genes induced by p53 (MIM 191170) expression.The S. pombe homolog, ABC1, encodes a chaperone-like protein essential for theproper conformation and functioning of protein complexes in the respiratorychain.[supplied by OMIM]	0.0171083	1.39377	1	223434724	223481979	pfam03109,ABC1,ABC1 family|COG0661,AarF,Predicted unusual protein kinase
NM_001558	NP_001549.1	IL10RA	interleukin 10 receptor, alpha	The protein encoded by this gene is a receptor for interleukin 10. Thisprotein is structurally related to interferon receptors. It has been shown tomediate the immunosuppressive signal of interleukin 10, and thus inhibits thesynthesis of proinflammatory cytokines. This receptor is reported to promotesurvival of progenitor myeloid cells through the insulin receptor substrate-2/PI3-kinase/AKT pathw…	0.0176312	1.55461	11	117362319	117377404
Z70642					0.0179436	1.62046	14	105900630	105900929
NM_012086	NP_036218.1	GTF3C3	general transcription factor IIIC, polypeptide3, 102kDa	general transcription factor IIIC, polypeptide 3, 102kDa	0.0180195	1.58821	2	197454606	197489931	cd00189,TPR,Tetratricopeptide repeat domain|COG4235,COG4235,Cytochrome c biogenesis factor|COG3118,COG3118,Thioredoxin domain-containing protein|COG4783,COG4783,Putative Zn-dependent protease|COG2956,COG2956,Predicted N-acetylglucosaminyl transferase
NM_016640	NP_057724.1	MRPS30	mitochondrial ribosomal protein S30	Mammalian mitochondrial ribosomal proteins are encoded by nuclear genesand help in protein synthesis within the mitochondrion. Mitochondrial ribosomes(mitoribosomes) consist of a small 28S subunit and a large 39S subunit. Theyhave an estimated 75% protein to rRNA composition compared to prokaryoticribosomes, where this ratio is reversed. Another difference between mammalianmitoribosomes and proka…	0.0222892	1.49014	5	44844784	44851373	pfam07147,PDCD9,Mitochondrial 28S ribosomal protein S30
NM_003089	NP_003080.2	SNRP70	small nuclear ribonucleoprotein 70kDapolypeptide (RNP antigen)	small nuclear ribonucleoprotein 70kDa polypeptide (RNP antigen)	0.0223331	1.42364	19	54280277	54303682	smart00360,RRM,RNA recognition motif|COG0724,COG0724,RNA-binding proteins
NM_033657	NP_387506.1	DAP3	death associated protein 3	Mammalian mitochondrial ribosomal proteins are encoded by nuclear genesand help in protein synthesis within the mitochondrion. Mitochondrial ribosomes(mitoribosomes) consist of a small 28S subunit and a large 39S subunit. Theyhave an estimated 75% protein to rRNA composition compared to prokaryoticribosomes, where this ratio is reversed. Another difference between mammalianmitoribosomes and proka…	0.0226885	1.38235	1	152471947	152521390
NM_198829	NP_942126.1	RAC1	ras-related C3 botulinum toxin substrate 1 (rhofamily, small GTP binding protein Rac1)	The protein encoded by this gene is a GTPase which belongs to the RASsuperfamily of small GTP-binding proteins. Members of this superfamily appear toregulate a diverse array of cellular events, including the control of cellgrowth, cytoskeletal reorganization, and the activation of protein kinases.Several alternatively spliced transcript variants of this gene have beendescribed, but the full-lengt…	0.0230874	1.56883	7	6187366	6216838	cd00157,Rho,Rho (Ras homology) subfamily of Ras-like small GTPases|cd00154,RAB,Rab subfamily of small GTPases|smart00173,RAS,Ras subfamily of RAS small GTPases|smart00176,RAN,Ran (Ras-related nuclear proteins) /TC4 subfamily of small GTPases|COG1100,COG1100,GTPase SAR1 and related small G proteins
NM_013374	NP_037506.2	PDCD6IP	programmed cell death 6 interacting protein[Homo	This gene encodes a protein thought to participate in programmed celldeath. Studies using mouse cells have shown that overexpression of this proteincan block apoptosis. In addition, the product of this gene binds to the productof the PDCD6 gene, a protein required for apoptosis, in a calcium-dependentmanner. This gene product also binds to endophilins, proteins that regulatemembrane shape during …	0.026114	1.51571	3	33814561	33886198	pfam03097,BRO1,BRO1-like domain
NM_021783	NP_068555.1	EDA2R	ectodysplasin A2 receptor	EDA-A1 and EDA-A2 are two isoforms of ectodysplasin that are encoded bythe anhidrotic ectodermal dysplasia (EDA) gene. Mutations in EDA give rise to aclinical syndrome characterized by loss of hair, sweat glands, and teeth. Theprotein encoded by this gene specifically binds to EDA-A2 isoform. This proteinis a type III transmembrane protein of the TNFR (tumor necrosis factor receptor)superfamily, …	0.026194	1.37848	X	65598500	65618894	cd00185,TNFR,Tumor necrosis factor receptor (TNFR) domain
NM_006561	NP_006552.1	CUGBP2	CUG triplet repeat, RNA binding protein 2[Homo	Members of the CELF/BRUNOL protein family contain two N-terminal RNArecognition motif (RRM) domains, one C-terminal RRM domain, and a divergentsegment of 160-230 aa between the second and third RRM domains. Members of thisprotein family regulate pre-mRNA alternative splicing and may also be involvedin mRNA editing, and translation. Alternative splicing results in multipletranscript variants encod…	0.0285136	1.58514	10	11099935	11418680	smart00360,RRM,RNA recognition motif|
NM_000454	NP_000445.1	SOD1	superoxide dismutase 1, soluble (amyotrophiclateral sclerosis 1 (adult))	The protein encoded by this gene binds copper and zinc ions and is oneof two isozymes responsible for destroying free superoxide radicals in the body.The encoded isozyme is a soluble cytoplasmic protein, acting as a homodimer toconvert naturally-occuring but harmful superoxide radicals to molecular oxygenand hydrogen peroxide. The other isozyme is a mitochondrial protein. Mutationsin this gene ha…	0.0289675	1.5147	21	31953806	31963115	pfam00080,Sod_Cu,Copper/zinc superoxide dismutase
NM_005226	NP_005217.2	EDG3	endothelial differentiation, sphingolipidG-protein-coupled receptor, 3	This gene encodes a member of the EDG family of receptors, which are Gprotein-coupled receptors. This protein has been identified as a functionalreceptor for sphingosine 1-phosphate and likely contributes to the regulation ofangiogenesis and vascular endothelial cell function.	0.0361366	1.44771	9	88835916	88849479	pfam00001,7tm_1,7 transmembrane receptor
NM_002815	NP_002806.2	PSMD11	proteasome (prosome, macropain) 26S subunit,non-ATPase, 11	The 26S proteasome is a multicatalytic proteinase complex with a highlyordered structure composed of 2 complexes, a 20S core and a 19S regulator. The20S core is composed of 4 rings of 28 non-identical subunits; 2 rings arecomposed of 7 alpha subunits and 2 rings are composed of 7 beta subunits. The19S regulator is composed of a base, which contains 6 ATPase subunits and 2non-ATPase subunits, and …	0.0385064	1.71021	17	27795615	27832155	smart00088,PINT,motif in proteasome subunits,Int-6,Nip-1 and TRIP-15; Also called the PCI (Proteasome,COP9,Initiation factor 3) domain|pfam01399,PCI,PCI domain. This domain has also been called the PINT motif|COG5159,RPN6,26S proteasome regulatory complex component
NM_001916	NP_001907.2	CYC1	cytochrome c-1	cytochrome c-1	0.040781	1.54545	8	145221987	145224416	pfam02167,Cytochrom_C1,Cytochrome C1 family|COG2857,CYT1,Cytochrome c1
NM_145904	NP_665911.1	HMGA1	high mobility group AT-hook 1	This gene encodes a non-histone protein involved in many cellularprocesses, including regulation of inducible gene transcription, integration ofretroviruses into chromosomes, and the metastatic progression of cancer cells.The encoded protein preferentially binds to the minor groove of A+T-rich regionsin double-stranded DNA. It has little secondary structure in solution butassumes distinct conform…	0.045681	1.52292	6	34313374	34321986
NM_006849	NP_006840.1	PDIA2	protein disulfide isomerase family A, member 2[Homo	Protein disulfide isomerases (EC 5.3.4.1), such as PDIP, are endoplasmicreticulum (ER) resident proteins that catalyze protein folding andthiol-disulfide interchange reactions (Desilva et al., 1996).[supplied by OMIM]	0.0461169	1.46696	16	273209	277210	pfam00085,Thioredoxin|COG3118,COG3118,Thioredoxin domain-containing protein|COG4232,COG4232,Thiol:disulfide interchange protein|COG0526,TrxA,Thiol-disulfide isomerase and thioredoxins
NM_001909	NP_001900.1	CTSD	cathepsin D (lysosomal aspartyl peptidase)	This gene encodes a lysosomal aspartyl protease composed of a dimer ofdisulfide-linked heavy and light chains, both produced from a single proteinprecursor. This proteinase, which is a member of the peptidase C1 family, has aspecificity similar to but narrower than that of pepsin A. Transcription of thisgene is initiated from several sites, including one which is a start site for anestrogen-regul…	0.0470238	1.36896	11	1730561	1741798	pfam00026,Asp,Eukaryotic aspartyl protease
NM_001798	NP_001789.2	CDK2	cyclin-dependent kinase 2	The protein encoded by this gene is a member of the Ser/Thr proteinkinase family. This protein kinase is highly similar to the gene products of S.cerevisiae cdc28, and S. pombe cdc2. It is a catalytic subunit of thecyclin-dependent protein kinase complex, whose activity is restricted to theG1-S phase, and essential for cell cycle G1/S phase transition. This proteinassociates with and regulated by…	0.0487351	1.42383	12	54646826	54652835	cd00180,S_TKc,Serine/Threonine protein kinases|cd00192,TyrKc,Tyrosine kinase,catalytic domain|smart00750,KIND,kinase non-catalytic C-lobe domain|COG0510,CotS,Predicted choline kinase involved in LPS biosynthesis
NM_000214	NP_000205.1	JAG1	jagged 1 (Alagille syndrome)	The jagged 1 protein encoded by JAG1 is the human homolog of theDrosophilia jagged protein. Human jagged 1 is the ligand for the receptor notch1, the latter a human homolog of the Drosophilia jagged receptor notch. Mutations that alter the jagged 1 protein cause Alagille syndrome. Jagged 1signalling through notch 1 has also been shown to play a role in hematopoiesis.	0.00017134	1.46833	20	10566334	10602590	cd00054,EGF_CA,Calcium-binding EGF-like domain|smart00051,DSL,delta serrate ligand|smart00215,VWC_out,von Willebrand factor (vWF) type C domain
NM_003329	NP_003320.1	TXN	thioredoxin	thioredoxin	0.000391272	1.48821	9	110085865	110098333	pfam00085,Thioredoxin|COG0526,TrxA,Thiol-disulfide isomerase and thioredoxins|COG4232,COG4232,Thiol:disulfide interchange protein
Z70659					0.00393646	1.39784	14	105402482	105549445
NM_033101	NP_149092.2	LGALS12	lectin, galactoside-binding, soluble, 12(galectin 12)	lectin, galactoside-binding, soluble, 12 (galectin 12)	0.00448596	1.3755	11	63030132	63040815	cd00070,GLECT,Galectin/galactose-binding lectin
AF274932		PNAS-7			0.00513689	1.44672	X	23856175	23856572
NM_006034	NP_006025.2	TP53I11	tumor protein p53 inducible protein 11	tumor protein p53 inducible protein 11	0.00532453	1.34334	11	44911153	44929010
NM_003805	NP_003796.1	CRADD	CASP2 and RIPK1 domain containing adaptor withdeath domain	The protein encoded by this gene is a death domain (CARD/DD)-containingprotein and has been shown to induce cell apoptosis. Through its CARD domain,this protein interacts with, and thus recruits, caspase 2/ICH1 to the cell deathsignal transduction complex that includes tumor necrosis factor receptor 1(TNFR1A), RIPK1/RIP kinase, and numbers of other CARD domain-containingproteins.	0.00646611	1.37492	12	92573619	92747000	smart00114,CARD,Caspase recruitment domain|smart00005,DEATH,DEATH domain
NM_000107	NP_000098.1	DDB2	damage-specific DNA binding protein 2, 48kDa[Homo	DDB2 is the smaller subunit of a heterodimeric protein implicated inthe etiology of xeroderma pigmentosum group E. This subunit appears to berequired for DNA binding.	0.0078232	1.33663	11	47193089	47217339	cd00200,WD40,WD40 domain|
NM_000599	NP_000590.1	IGFBP5	insulin-like growth factor binding protein 5[Homo	insulin-like growth factor binding protein 5	0.00788312	1.34095	2	217362334	217385777	cd00191,TY,Thyroglobulin type I repeats|smart00121,IB,Insulin growth factor-binding protein homologues
NM_153712	NP_714923.1	TTL	tubulin tyrosine ligase	TTL is a cytosolic enzyme involved in the posttranslational modificationof alpha-tubulin (see MIM 602529). Alpha-tubulin within assembled microtubulesis detyrosinated over time at the C terminus. After microtubule disassembly, TTLrestores the tyrosine residues and consequently participates in a cycle oftubulin detyrosination and tyrosination (Erck et al., 2003).[supplied by OMIM]	0.0101245	1.31877	2	112956129	113006214	pfam03133,TTL,Tubulin-tyrosine ligase family
NM_006048	NP_006039.2	UBE4B	ubiquitination factor E4B (UFD2 homolog, yeast)[Homo	The modification of proteins with ubiquitin is an important cellularmechanism for targeting abnormal or short-lived proteins for degradation.Ubiquitination involves at least three classes of enzymes: ubiquitin-activatingenzymes, or E1s, ubiquitin-conjugating enzymes, or E2s, and ubiquitin-proteinligases, or E3s. This gene encodes an additional conjugation factor, E4, whichis involved in multiubiq…	0.0105492	1.29302	1	10027309	10175563	smart00504,Ubox,Modified RING finger domain|COG5113,UFD2,Ubiquitin fusion degradation protein 2
NM_012295	NP_036427.1	CABIN1	calcineurin binding protein 1	Calcineurin plays an important role in the T-cell receptor-mediated signal transduction pathway. The protein encoded by this gene binds specifically to the activated form of calcineurin and inhibits calcineurin-mediated signal transduction. The encoded protein is found in the nucleus and contains a leucine zipper domain as well as several PEST motifs, sequences which confer targeted degradation t…	0.0113013	1.3707	22	22732319	22899150	cd00189,TPR,Tetratricopeptide repeat domain
NM_003470	NP_003461.1	USP7	ubiquitin specific peptidase 7 (herpesvirus-associated)	ubiquitin specific peptidase 7 (herpes virus-associated)	0.0120153	1.31987	16	8894478	8964842	cd02659,peptidase_C19C|cd02257,Peptidase_C19|cd02668,Peptidase_C19L|cd02674,Peptidase_C19R|cd02661,Peptidase_C19E|cd02663,Peptidase_C19G|cd02660,Peptidase_C19D|cd02657,Peptidase_C19A|cd00121,MATH,MATH; meprin and TRAF-C homology domain|cd02664,Peptidase_C19H|cd02665,Peptidase_C19I|cd02667,Peptidase_C19K|cd02658,Peptidase_C19B|cd02662,Peptidase_C19F|cd02671,Peptidase_C19O|cd02666,Peptidase_C19J|cd…
NM_001306	NP_001297.1	CLDN3	claudin 3	Tight junctions represent one mode of cell-to-cell adhesion inepithelial or endothelial cell sheets, forming continuous seals around cells andserving as a physical barrier to prevent solutes and water from passing freelythrough the paracellular space. These junctions are comprised of sets ofcontinuous networking strands in the outwardly facing cytoplasmic leaflet, withcomplementary grooves in the…	0.0126226	1.43586	7	72627978	72629227	pfam00822,PMP22_Claudin,PMP-22/EMP/MP20/Claudin family
NM_001749	NP_001740.1	CAPNS1	calpain, small subunit 1	Calpains are a ubiquitous, well-conserved family of calcium-dependent,cysteine proteases. Calpain families have been implicated in neurodegenerativeprocesses, as their activation can be triggered by calcium influx and oxidativestress. Calpain I and II are heterodimeric with distinct large subunitsassociated with common small subunits, all of which are encoded by differentgenes. This gene encodes …	0.0127679	1.30931	19	41322758	41333095	cd00051,EFh,EF-hand,calcium binding motif|COG5126,FRQ1,Ca2+-binding protein
NM_003217	NP_003208.1	TEGT	testis enhanced gene transcript (BAX inhibitor1)	testis enhanced gene transcript (BAX inhibitor 1)	0.0136512	1.39164	12	48432512	48444790	pfam01027,UPF0005,Uncharacterised protein family|COG0670,COG0670,Integral membrane protein,interacts with FtsH
NM_004083	NP_004074.2	DDIT3	DNA-damage-inducible transcript 3	DNA-damage-inducible transcript 3	0.0163042	1.42439	12	56196638	56200567	smart00338,BRLZ,basic region leucin zipper
NM_006142	NP_006133.1	SFN	stratifin	stratifin	0.0207443	1.31722	1	26873775	26875089	smart00101,14_3_3,14-3-3 homologues
NM_012448	NP_036580.2	STAT5B	signal transducer and activator oftranscription 5B	The protein encoded by this gene is a member of the STAT family oftranscription factors. In response to cytokines and growth factors, STAT familymembers are phosphorylated by the receptor associated kinases, and then formhomo- or heterodimers that translocate to the cell nucleus where they act astranscription activators. This protein mediates the signal transductiontriggered by various cell ligan…	0.0210861	1.38046	17	37604721	37681950	cd00173,SH2,Src homology 2 domains|pfam02864,STAT_bind,STAT protein,DNA binding domain|pfam01017,STAT_alpha,STAT protein,all-alpha domain|pfam02865,STAT_int,STAT protein,protein interaction domain|COG0497,RecN,ATPase involved in DNA repair
NM_152862	NP_690601.1	ARPC2	actin related protein 2/3 complex, subunit 2,34kDa	This gene encodes one of seven subunits of the human Arp2/3 proteincomplex. The Arp2/3 protein complex has been implicated in the control of actinpolymerization in cells and has been conserved through evolution. The exact roleof the protein encoded by this gene, the p34 subunit, has yet to be determined.Two alternatively spliced variants have been characterized to date. Additionalalternatively sp…	0.0261617	1.26312	2	218907380	218944577	pfam04045,P34-Arc,Arp2/3 complex,34 kD subunit p34-Arc
NM_005749	NP_005740.1	TOB1	transducer of ERBB2, 1	This gene encodes a member of the tob/btg1 family of anti-proliferativeproteins that have the potential to regulate cell growth. When exogenouslyexpressed, this protein supresses cell growth in tissue culture. The proteinundergoes phophorylation by a serine/threonine kinase, 90 kDa ribosomal S6kinase. Interactions of this protein with the v-erb-b2 erythroblastic leukemiaviral oncogene homolog 2 g…	0.026896	1.45013	17	46294583	46296412	smart00099,btg1,tob/btg1 family|pfam01211,Anti_proliferat,BTG1 family
NM_007110	NP_009041.2	TEP1	telomerase-associated protein 1	This gene product is a component of the ribonucleoprotein complexresponsible for telomerase activity which catalyzes the addition of newtelomeres on the chromosome ends. The telomerase-associated proteins areconserved from ciliates to humans.	0.026992	1.28372	14	19905766	19946464	cd00200,WD40,WD40 domain|pfam05731,TROVE,TROVE domain|pfam05729,NACHT,NACHT domain
NM_004205	NP_004196.3	USP2	ubiquitin specific peptidase 2	Ubiquitin (MIM 191339), a highly conserved protein involved in theregulation of intracellular protein breakdown, cell cycle regulation, and stressresponse, is released from degraded proteins by disassembly of the polyubiquitinchains. The disassembly process is mediated by ubiquitin-specific proteases(USPs). Also see USP1 (MIM 603478).[supplied by OMIM]	0.0297557	1.30959	11	118732163	118757575	cd02674,Peptidase_C19R,A subfamily of peptidase C19|cd02257,Peptidase_C19|cd02661,Peptidase_C19E|cd02660,Peptidase_C19D|cd02659,peptidase_C19C|cd02663,Peptidase_C19G|cd02668,Peptidase_C19L|cd02662,Peptidase_C19F|cd02669,Peptidase_C19M|cd02667,Peptidase_C19K|cd02658,Peptidase_C19B|cd02664,Peptidase_C19H|cd02671,Peptidase_C19O|cd02673,Peptidase_C19Q|cd02665,Peptidase_C19I|cd02666,Peptidase_C19J|cd0…
NM_001664	NP_001655.1	RHOA	ras homolog gene family, member A	ras homolog gene family, member A	0.0299786	1.44132	3	49371582	49424530	cd00157,Rho,Rho (Ras homology) subfamily of Ras-like small GTPases|cd00154,RAB,Rab subfamily of small GTPases|smart00173,RAS,Ras subfamily of RAS small GTPases|smart00176,RAN,Ran (Ras-related nuclear proteins) /TC4 subfamily of small GTPases|smart00175,RAB,Rab subfamily of small GTPases|smart00174,RHO,Rho (Ras homology) subfamily of Ras-like small GTPases|pfam00025,Arf,ADP-ribosylation factor fam…
NM_001469	NP_001460.1	G22P1	X-ray repair complementing defective repair inChinese hamster cells 6 (Ku autoantigen, 70kDa)	The p70/p80 autoantigen is a nuclear complex consisting of two subunitswith molecular masses of approximately 70 and 80 kDa. The complex functions as asingle-stranded DNA-dependent ATP-dependent helicase. The complex may beinvolved in the repair of nonhomologous DNA ends such as that required fordouble-strand break repair, transposition, and V(D)J recombination. High levelsof autoantibodies to p7…	0.032857	1.41301	22	40341795	40384552	cd00788,KU70|cd01458,vWA_ku,Ku70/Ku80 N-terminal domain|cd00594,KU|cd00873,KU80|cd00198,vWFA|pfam02037,SAP
NM_002823	NP_002814.2	PTMA	prothymosin, alpha (gene sequence 28)	prothymosin, alpha (gene sequence 28)	0.0335921	1.30931	2	232398741	232403754
NM_001970	NP_001961.1	EIF5A	eukaryotic translation initiation factor 5A[Homo	eukaryotic translation initiation factor 5A	0.0405822	1.27124	17	7151693	7156498	pfam01287,eIF-5a,Eukaryotic initiation factor 5A hypusine|COG0231,Efp,Translation elongation factor P (EF-P)/translation initiation factor 5A (eIF-5A)
NM_002414	NP_002405.1	CD99	CD99 antigen	CD99 antigen	0.0419737	1.39344	Y	2602589	2652711
NM_001562	NP_001553.1	IL18	interleukin 18 (interferon-gamma-inducingfactor)	The protein encoded by this gene is a proinflammatory cytokine. Thiscytokine can induce the IFN-gamma production of T cells. The combination of thiscytokine and IL12 has been shown to inhibit IL4 dependent IgE and IgG1production, and enhance IgG2a production of B cells. IL-18 binding protein(IL18BP) can specifically interact with this cytokine, and thus negativelyregulate its biological activity.	0.00101231	1.31564	11	111519186	111540050	pfam00340,IL1,Interleukin-1/18
AF279898		PNAS-144			0.00158657	1.22478	4	84369024	84373058
NM_009587	NP_033665.1	LGALS9	lectin, galactoside-binding, soluble, 9(galectin 9)	The galectins are a family of beta-galactoside-binding proteinsimplicated in modulating cell-cell and cell-matrix interactions. The proteinencoded by this gene is an S-type lectin. This galectin is stronglyoverexpressed in Hodgkin's disease tissue and it might participate in theinteraction between the H&RS cells with their surrounding cells and might thusplay a role in the pathogenesis of this di…	0.00163148	1.33949	17	22982363	23000707	cd00070,GLECT,Galectin/galactose-binding lectin
NM_005817	NP_005808.2	M6PRBP1	mannose-6-phosphate receptor binding protein1	Mannose 6-phophate receptors (MPRs) deliver lysosomal hydrolase from theGolgi to endosomes and then return to the Golgi complex. The protein encoded bythis gene interacts with the cytoplasmic domains of both cation-independent andcation-dependent MPRs, and is required for endosome-to-Golgi transport. Thisprotein also binds directly to the GTPase RAB9 (RAB9A), a member of the RASoncogene family. T…	0.00165635	1.25006	19	4789346	4818676	pfam03036,Perilipin,Perilipin family
NM_002716	NP_002707.3	PPP2R1B	protein phosphatase 2 (formerly 2A),regulatory subunit A (PR 65), beta isoform	This gene encodes a constant regulatory subunit of protein phosphatase2. Protein phosphatase 2 is one of the four major Ser/Thr phosphatases, and itis implicated in the negative control of cell growth and division. It consistsof a common heteromeric core enzyme, which is composed of a catalytic subunitand a constant regulatory subunit, that associates with a variety of regulatorysubunits. The con…	0.00197975	1.30412	11	111113815	111142379	pfam02985,HEAT,HEAT repeat|
NM_006761	NP_006752.1	YWHAE	tyrosine 3-monooxygenase/tryptophan5-monooxygenase activation protein, epsilon polypeptide	This gene product belongs to the 14-3-3 family of proteins which mediatesignal transduction by binding to phosphoserine-containing proteins. This highlyconserved protein family is found in both plants and mammals, and this proteinis 100% identical to the mouse ortholog. It interacts with CDC25 phosphatases,RAF1 and IRS1 proteins, suggesting its role in diverse biochemical activitiesrelated to sig…	0.00208562	1.26094	17	1194590	1250267	smart00101,14_3_3,14-3-3 homologues
NM_006268	NP_006259.1	DPF2	D4, zinc and double PHD fingers family 2	The protein encoded by this gene is a member of the d4 domain family,characterized by a zinc finger-like structural motif. This protein functions asa transcription factor which is necessary for the apoptotic response followingdeprivation of survival factors. It likely serves a regulatory role in rapidhematopoietic cell growth and turnover. This gene is considered a candidate genefor multiple endo…	0.00363282	1.3283	11	64857922	64877027	smart00249,PHD,PHD zinc finger|COG5189,SFP1,Putative transcriptional repressor regulating G2/M transition
NM_004281	NP_004272.2	BAG3	BCL2-associated athanogene 3	BAG proteins compete with Hip for binding to the Hsc70/Hsp70 ATPasedomain and promote substrate release. All the BAG proteins have an approximately45-amino acid BAG domain near the C terminus but differ markedly in theirN-terminal regions. The protein encoded by this gene contains a WW domain in theN-terminal region and a BAG domain in the C-terminal region. The BAG domains ofBAG1, BAG2, and BAG3…	0.0039406	1.34098	10	121400872	121427321	cd00201,WW,Two conserved tryptophans domain|smart00456,WW,Domain with 2 conserved Trp (W) residues
NM_005657	NP_005648.1	TP53BP1	tumor protein p53 binding protein, 1	tumor protein p53 binding protein, 1	0.00446432	1.27204	15	41486699	41590028	smart00292,BRCT,breast cancer carboxy-terminal domain|smart00333,TUDOR,Tudor domain
XM_113871	XP_113871.1	LOC197350	hypothetical protein LOC197350	hypothetical protein LOC197350	0.00529385	1.25672	16	3134221	3139965	cd00032,CASc,Caspase,interleukin-1 beta converting enzyme|pfam00656,Peptidase_C14,Caspase domain
NM_194271	NP_919247.1	RNF34	ring finger protein 34	The protein encoded by this gene contains a RINF finger, a motif knownto be involved in protein-protein and protein-DNA interactions. This proteininteracts with DNAJA3/hTid-1, which is a DnaJ protein reported to function as amodulator of apoptosis. Overexpression of this gene in Hela cells was shown toconfer the resistance to TNF-alpha induced apoptosis, suggesting ananti-apoptotic function of th…	0.00557065	1.36048	12	120300622	120324875	COG5236,COG5236,Uncharacterized conserved protein,contains RING Zn-finger
NM_001569	NP_001560.1	IRAK1	interleukin-1 receptor-associated kinase 1[Homo	This gene encodes the interleukin-1 receptor-associated kinase 1, one oftwo putative serine/threonine kinases that become associated with theinterleukin-1 receptor (IL1R) upon stimulation. This gene is partiallyresponsible for IL1-induced upregulation of the transcription factor NF-kappa B.Alternatively spliced transcript variants encoding different isoforms have beenfound for this gene.	0.00564157	1.32841	X	152796804	152806189	cd00180,S_TKc,Serine/Threonine protein kinases,catalytic domain|cd00192,TyrKc,Tyrosine kinase,catalytic domain|pfam00069,Pkinase,Protein kinase domain
NM_000572	NP_000563.1	IL10	interleukin 10	The protein encoded by this gene is a cytokine produced primarily bymonocytes and to a lesser extent by lymphocytes. This cytokine has pleiotropiceffects in immunoregulation and inflammation. It down-regulates the expressionof Th1 cytokines, MHC class II Ags, and costimulatory molecules on macrophages.It also enhances B cell survival, proliferation, and antibody production. Thiscytokine can block…	0.00794566	1.32044	1	203329343	203334234	smart00188,IL10,Interleukin-10 family
NM_013345	NP_037477.1	GPR132	G protein-coupled receptor 132	This gene encodes a subfamily member of the G-protein couple receptor(GPCR) superfamily. The encoded protein is a high-affinity receptor forlysophosphatidylcholine (LPC), a major phospholipid component of oxidized lowdensity lipoprotein. This protein may react to LPC levels at sites ofinflammation to limit the expansion of tissue-infiltrating cells. A similarprotein in mouse is involved in cell c…	0.00798953	1.26397	14	104586782	104602799	pfam00001,7tm_1,7 transmembrane receptor
NM_003921	NP_003912.1	BCL10	B-cell CLL/lymphoma 10	This gene was identified by its translocation in a case ofmucosa-associated lymphoid tissue (MALT) lymphoma. The protein encoded by thisgene contains a caspase recruitment domain (CARD), and has been shown to induceapoptosis and to activate NF-kappaB. This protein is reported to interact withother CARD domain containing proteins including CARD9, 10, 11 and 14, which arethought to function as upst…	0.00818004	1.27884	1	85443952	85455604	pfam00619,CARD,Caspase recruitment domain
NM_145110	NP_659732.1	MAP2K3	mitogen-activated protein kinase kinase 3[Homo	The protein encoded by this gene is a dual specificity protein kinasethat belongs to the MAP kinase kinase family. This kinase is activated bymitogenic and environmental stress, and participates in the MAP kinase-mediatedsignaling cascade. It phosphorylates and thus activates MAPK14/p38-MAPK. Thiskinase can be activated by insulin, and is necessary for the expression ofglucose transporter. Expres…	0.0085753	1.30104	17	21141911	21158870	cd00180,S_TKc,Serine/Threonine protein kinases,catalytic domain|cd00192,TyrKc,Tyrosine kinase,catalytic domain|pfam00069,Pkinase,Protein kinase domain|COG0661,AarF,Predicted unusual protein kinase
NM_003107	NP_003098.1	SOX4	SRY (sex determining region Y)-box 4	This intronless gene encodes a member of the SOX (SRY-related HMG-box)family of transcription factors involved in the regulation of embryonicdevelopment and in the determination of the cell fate. The encoded protein mayact as a transcriptional regulator after forming a protein complex with otherproteins, such as syndecan binding protein (syntenin). The protein may functionin the apoptosis pathway…	0.0106934	1.22012	6	21701951	21706829	cd01388,SOX-TCF_HMG-box,SOX-TCF_HMG-box,class I member of the HMG-box superfamily of DNA-binding proteins|cd01389,MATA_HMG-box|cd00084,HMG-box|cd01390,HMGB-UBF_HMG-box|COG5648,NHP6B
NM_002738	NP_002729.2	PRKCB1	protein kinase C, beta 1	Protein kinase C (PKC) is a family of serine- and threonine-specificprotein kinases that can be activated by calcium and second messengerdiacylglycerol. PKC family members phosphorylate a wide variety of proteintargets and are known to be involved in diverse cellular signaling pathways. PKCfamily members also serve as major receptors for phorbol esters, a class oftumor promoters. Each member of t…	0.0122652	1.28693	16	23754823	24134828	cd00180,S_TKc|cd00180,S_T|Kccd00192,TyrKc|cd00030,C2|cd00029,C1|cd00275,C2_2|smart00133,S_TK_X|pfam00069,Pkinase|COG0515,SPS1|COG5038,COG5038,Ca2+-dependent lipid-binding protein,contains C2 domain
NM_002663	NP_002654.2	PLD2	phospholipase D2	Phosphatidylcholine (PC)-specific phospholipases D (PLDs) catalyze thehydrolysis of PC to produce phosphatidic acid and choline. Activation ofPC-specific PLDs occurs as a consequence of agonist stimulation of both tyrosinekinase and G protein-coupled receptors. PC-specific PLDs have been proposed tofunction in regulated secretion, cytoskeletal reorganization, transcriptionalregulation, and cell c…	0.0142021	1.26375	17	4657392	4673694	cd01254,PH_PLD,Phospholipase D (PLD) pleckstrin homology (PH) domain|cd00138,PLDc,Phospholipase D. Active site motifs|smart00312,PX,PhoX homologous domain|smart00233,PH,Pleckstrin homology domain|COG1502,Cls,Phosphatidylserine/phosphatidylglycerophosphate/cardiolipin synthases and related enzymes
NM_004282	NP_004273.1	BAG2	BCL2-associated athanogene 2	BAG proteins compete with Hip for binding to the Hsc70/Hsp70 ATPasedomain and promote substrate release. All the BAG proteins have an approximately45-amino acid BAG domain near the C terminus but differ markedly in theirN-terminal regions. The predicted BAG2 protein contains 211 amino acids. The BAGdomains of BAG1, BAG2, and BAG3 interact specifically with the Hsc70 ATPasedomain in vitro and in m…	0.0158415	1.1912	6	57145293	57157694	smart00264,BAG,BAG domains
NM_020529	NP_065390.1	NFKBIA	nuclear factor of kappa light polypeptide geneenhancer in B-cells inhibitor, alpha	NFKB1 (MIM 164011) or NFKB2 (MIM 164012) is bound to REL (MIM 164910),RELA (MIM 164014), or RELB (MIM 604758) to form the NFKB complex. The NFKBcomplex is inhibited by I-kappa-B proteins (NFKBIA or NFKBIB, MIM 604495), whichinactivate NF-kappa-B by trapping it in the cytoplasm. Phosphorylation of serineresidues on the I-kappa-B proteins by kinases (IKBKA, MIM 600664, or IKBKB, MIM603258) marks th…	0.0163308	1.26607	14	34940468	34943695	cd00204,ANK,ankyrin repeats
NM_152901	NP_690865.1	PYDC1	PYD (pyrin domain) containing 1	pyrin domain containing 1	0.0165257	1.26012	16	31134784	31135896	pfam02758,PAAD_DAPIN,PAAD/DAPIN/Pyrin domain
NM_053275	NP_444505.1	RPLP0	ribosomal protein, large, P0	Ribosomes, the organelles that catalyze protein synthesis, consist of asmall 40S subunit and a large 60S subunit. Together these subunits are composedof 4 RNA species and approximately 80 structurally distinct proteins. This geneencodes a ribosomal protein that is a component of the 60S subunit. The protein,which is the functional equivalent of the E. coli L10 ribosomal protein, belongsto the L10…	0.0177487	1.22365	12	119097223	119101734	pfam00466,Ribosomal_L10,Ribosomal protein L10|
NM_004862	NP_004853.1	LITAF	lipopolysaccharide-induced TNF factor	lipopolysaccharide-induced TNF factor	0.0179113	1.31047	16	11549357	11587730
AF275808		PNAS-112			0.0192573	1.25424	7	102309771	102332874
NM_003824	NP_003815.1	FADD	Fas (TNFRSF6)-associated via death domain	The protein encoded by this gene is an adaptor molecule that interactswith various cell surface receptors and mediates cell apoptotic signals. Throughits C-terminal death domain, this protein can be recruited byTNFRSF6/Fas-receptor, tumor necrosis factor receptor, TNFRSF25, andTNFSF10/TRAIL-receptor, and thus it participates in the death signalinginitiated by these receptors. Interaction of this …	0.0199875	1.27231	11	69726917	69731144	smart00005,DEATH,DEATH domain
U58663					0.0202488	1.23359	10	132626821	132626938
Z70654					0.02287	1.20603	14	105948664	105948960
NM_199184	NP_954653.1	C6orf108	chromosome 6 open reading frame 108	This gene was identified on the basis of its stimulation by c-Mycprotein. The latter is a transcription factor that participates in theregulation of cell proliferation, differentiation, and apoptosis. The exactfunction of this gene is not known but studies in rat suggest a role in cellularproliferation and c-Myc-mediated transformation. Two alternative transcriptsencoding different proteins have …	0.0254489	1.24401	6	43300881	43305189	pfam05014,Nuc_deoxyrib_tr,Nucleoside 2-deoxyribosyltransferase
NM_014330	NP_055145.2	PPP1R15A	protein phosphatase 1, regulatory(inhibitor) subunit 15A	This gene is a member of a group of genes whose transcript levels areincreased following stressful growth arrest conditions and treatment withDNA-damaging agents. The induction of this gene by ionizing radiation occurs incertain cell lines regardless of p53 status, and its protein response iscorrelated with apoptosis following ionizing radiation.	0.0286093	1.29375	19	54067490	54071126
NM_000484	NP_000475.1	APP	amyloid beta (A4) precursor protein (peptidasenexin-II, Alzheimer disease)	This gene encodes a cell surface receptor and transmembrane precursorprotein that is cleaved by secretases to form a number of peptides. Some ofthese peptides are secreted and can bind to the acetyltransferase complexAPBB1/TIP60 to promote transcriptional activation, while others form the proteinbasis of the amyloid plaques found in the brains of patients with Alzheimerdisease. Mutations in this …	0.037422	1.17655	21	26174732	26465003	cd00109,KU,BPTI/Kunitz family of serine protease inhibitors|smart00006,A4_EXTRA,amyloid A4; amyloid A4 precursor of Alzheimers disease|COG0419,SbcC,ATPase involved in DNA repair|
NM_002306	NP_002297.1	LGALS3	lectin, galactoside-binding, soluble, 3(galectin 3)	lectin, galactoside-binding, soluble, 3 (galectin 3)	0.0456367	1.17703	14	54674515	54681881	cd00070,GLECT,Galectin/galactose-binding lectin
NM_002211	NP_002202.2	ITGB1	integrin, beta 1 (fibronectin receptor, betapolypeptide, antigen CD29 includes MDF2, MSK12)	Integrins are heterodimeric proteins made up of alpha and beta subunits.At least 18 alpha and 8 beta subunits have been described in mammals. Integrinfamily members are membrane receptors involved in cell adhesion and recognitionin a variety of processes including embryogenesis, hemostasis, tissue repair,immune response and metatastatic diffusion of tumor cells. The protein encodedby this gene is…	0.0462157	1.19678	10	33229326	33287204	smart00187,INB,Integrin beta subunits
NM_006096	NP_006087.2	NDRG1	N-myc downstream regulated gene 1	This gene is a member of the N-myc downregulated gene family whichbelongs to the alpha/beta hydrolase superfamily. The protein encoded by thisgene is a cytoplasmic protein involved in stress responses, hormone responses,cell growth, and differentiation. Mutation in this gene has been reported to becausative for hereditary motor and sensory neuropathy-Lom.	0.028647	0.5571	8	134318596	134378680	pfam03096,Ndr,Ndr family. This family consists of proteins from different gene families: Ndr1/RTP/Drg1,Ndr2,and Ndr3|pfam00561,Abhydrolase_1,alpha/beta hydrolase fold|COG0596,MhpC,Predicted hydrolases or acyltransferases
AF274945	AAK07522.1				0.0484961	0.600179	9	19190534	19368837	pfam01092,Ribosomal_S6e,Ribosomal protein S6e|COG2125,RPS6A,Ribosomal protein S6E (S10)
NM_001904	NP_001895.1	CTNNB1	catenin (cadherin-associated protein), beta 1,88kDa	Beta-catenin is an adherens junction protein. Adherens junctions (AJs;also called the zonula adherens) are critical for the establishment andmaintenance of epithelial layers, such as those lining organ surfaces. AJsmediate adhesion between cells, communicate a signal that neighboring cells arepresent, and anchor the actin cytoskeleton. In serving these roles, AJs regulatenormal cell growth and be…	4.33e-06	0.116546	3	41216016	41256938	cd00020,ARM,Armadillo/beta-catenin-like repeats
NM_173623	NP_775894.1	FLJ35808	hypothetical protein FLJ35808	hypothetical protein FLJ35808	0.0496708	0.367287	17	44194601	44226685	pfam03133,TTL,Tubulin-tyrosine ligase family
