# Supplementary material for: Identification of genes regulated by Wnt/β-catenin pathway and involved in apoptosis via microarray analysis
Source: BMC Cancer. 2006 Sep 7;6:221. doi: 10.1186/1471-2407-6-221 (PMC1574340; doi:10.1186/1471-2407-6-221)
Supplement: Additional File 3 — SAM result of microarray data. The data was producted by SAM [file 1471-2407-6-221-S3.xls]

## Sheet: Book1
		1	1	1	1	1
NM_030937	CCNL2	0	0	0	0	0
AF277178		0	0.396846	-1.41098	0	1.09725
NM_003820	TNFRSF14	0	0	0	0	0
NM_004402	DFFB	-0.318176	0	0	0	0
NM_001561	TNFRSF9	0	0.241654	0	0	0
NM_004958	FRAP1	0.298078	0.54019	0	0.165141	1.78366
NM_001243	TNFRSF8	-0.448826	0	0	0	0
U58668		0	0.111562	0.431178	0.45018	0.0571451
NM_005131	THOC1	0	0	-0.292743	0.752983	1.26334
NM_000952	PTAFR	-1.31097	0	0	0	0
NM_005356	LCK	0	0	0	0	0
NM_005095	ZNF262	-0.586457	0	0	0	0
NM_004195	TNFRSF18	0.126264	0	0	0	0
NM_033489	CDC2L1	-1.75524	0	-0.463608	0.186957	1.20213
NM_017818	WDR8	-0.0915932	0.754656	0.215619	0.189351	0.668613
NM_003268	TLR5	-0.440781	0	0	0	0
NM_020987	ANK3	-1.03196	0	-0.0171268	0.239345	1.1021
NM_020350	AGTRAP	-0.947311	0	-0.324375	-0.14395	0.562623
NM_001066	TNFRSF1B	0.177132	0	0	0	0
NM_002584	PAX7	-1.00531	0	-0.720557	0.170242	0
NM_006142	SFN	0.123792	0.68503	0.294593	0.379837	0.444689
XM_378848	LOC85028	0	0.582674	-0.901924	0	0.888667
NM_004964	HDAC1	-0.760191	0.904311	0.236522	0.438904	0.479955
NM_000831	GRIK3	0.124668	0	0	0	0
NM_003327	TNFRSF4	0	1.25957	-0.709545	0	0
NM_017818	WDR8	-0.127997	0.827585	0.239853	0.264353	0.761881
NM_005427	TP73	-0.900464	0	0	0	0
NM_148968	TNFRSF25	0.137504	0.990513	-0.0508099	0.0746268	0.87402
NM_213566	DFFA	-0.284553	0	0	0	0
NM_014874	MFN2	-0.438401	1.04509	0.246653	0.420755	0.595044
NM_003576	STK24	-1.16297	1.01059	-0.182449	0.061225	0.620705
NM_000300	PLA2G2A	-0.305847	0.724348	-0.346956	0.295947	0.398985
NM_004672	MAP3K6	-1.58496	0	0	-0.0548244	0
NM_012392	PEF1	0	1.29391	-0.25142	-0.209439	0
NM_145007	NALP11	0	0	0	-0.423295	0
NM_004073	PLK3	-1.67157	0	0	0	0
NM_007051	FAF1	0	0.336546	0	0	1.52967
NM_174936	PCSK9	0	0	0	0	0
NM_032027	TM2D1	0	0.193562	0	0	0
NM_198715	PTGER3	0	0	0	0	0
NM_016009	SH3GLB1	0	0.391939	0	0	0
NM_002232	KCNA3	0	0	0	0	0
NM_009587	LGALS9	-0.425764	0.175364	0	0	0
NM_024408	NOTCH2	0	0	0	0	0
NM_021960	MCL1	0.122256	0.392826	-0.341106	0.0979279	0.996458
NM_002965	S100A9	0.0983847	0	0	0	0
NM_001826	CKS1B	-1.22987	0.554546	0.263518	0.41764	0.906672
NM_033657	DAP3	0.383957	0.670952	0.183966	0.271404	0.74132
AJ012500		-0.263034	0	0	0	0
NM_006252	PRKAA2	-0.344499	0.233894	0.511541	0.606538	0.204939
NM_032852	APG4C	0	0	0	0	0
NM_024686	FLJ23033	0.0707288	0	-0.320462	0.368065	0
NM_032270	FAD158	-0.88051	0	0	0	0
NM_000560	CD53	-0.371411	1.13524	0.151545	0.503666	0.935432
NM_000964	RARA	0	0.629688	-0.783045	0.180634	0.949837
AF231140	PNAS-6	0.194011	0.360751	-0.208351	0.165367	0.649231
NM_138278	BNIPL	-0.160067	0.732681	0	0	0
NM_002964	S100A8	-1.87036	0.698723	0.351076	0.400855	0.873663
NM_182741	MUC1	0.610745	0.321697	-0.0526849	-0.302281	0.17631
NM_021948	BCAN	-0.866613	0.865676	0	0	0
NM_014762	DHCR24	0	0.979024	0.7144	0.89683	0.800566
NM_002228	JUN	0.218237	1.06934	0	0.567104	0.0337654
NM_002600	PDE4B	0	0	0	0	0
NM_003921	BCL10	0.128948	0.433918	0.382097	0.512447	0.286988
NM_006402	HBXIP	0.26824	0	0	0	0
NM_002524	NRAS	0.447553	1.3364	0.304462	0.522571	1.05676
NM_006784	WDR3	-1.74384	1.29705	0.398504	0.750439	0.831371
NM_030920	ANP32E	-0.393928	0.918979	0.558489	0.827025	0.659363
NM_005060	RORC	-0.21042	1.71799	0	-0.176912	0
NM_003029	SHC1	-1.29278	0.822547	-0.267852	0.0324759	0.778351
NM_003993	CLK2	0	1.11572	-0.145615	-0.257296	0
NM_006183	NTS	0	0	0	0	0
NM_002432	MNDA	0	0	0	0	0
NM_004833	AIM2	0	0	0	0	0
NM_003768	PEA15	-0.219313	0	0	0	0
NM_021642	FCGR2A	0	0.0590401	0	0	0
NM_017542	POGK	0	0.57901	0	0	0
NM_000878	IL2RB	0	0.572251	0	0	0
NM_021133	RNASEL	0	0.56167	0	0	0
NM_024420	PLA2G4A	-0.183691	0.434257	0	0	0
NM_006763	BTG2	0	0	0	0	0
NM_031437	RASSF5	-1.21573	0.259289	0.0219464	0.400855	0.568572
NM_006850	IL24	-2.32193	0	0	0	0
NM_004619	TRAF5	0	0	0	0	0
NM_152501	PYHIN1	0.0404409	0.696553	0	0	0
NM_001639	APCS	-0.0158855	0	0	0	0
XM_375495	AATK	0	0.361836	0.123163	0	0
NM_007348	ATF6	-0.670757	0.402568	0.0979047	0.101831	0.354966
NM_000655	SELL	-0.38882	0	0	0	0
NM_003326	TNFSF4	0	0.84417	-0.528288	-0.151686	1.49404
NM_005562	LAMC2	-0.0451622	0.652808	-0.302395	0.189351	0
NM_002838	PTPRC	0.100201	0	0	0	0
NM_002393	MDM4	0	0.433423	0.0475938	0.242975	0.622972
NM_000572	IL10	0.268051	0.524577	0.184991	0.434278	0.55727
NM_005449	FAIM3	0.533741	0.61058	0	0	0
AF000267	WA1	0	0.275288	0.402851	0.4776	0.226997
NM_005531	IFI16	0.142507	0.799684	0.629455	1.00751	0.928624
NM_000567	CRP	0.149768	0	0	0	0
NM_032998	DEDD	0	0.729841	0.228892	0.130207	0.832321
NM_019026	TMCC4	-1.02967	0.616624	0.278741	0.430381	0.544311
AJ012497		-1.26908	0	0	0	0
NM_007314	ABL2	0	1.40963	0	0.29394	0.707013
NM_000963	PTGS2	0.689365	0.76898	0	0.388981	1.17867
NM_000364	TNNT2	-1.63353	0	0	0	0
NM_022731	NUCKS	-0.0742728	1.24092	0.798192	1.18342	1.2254
NM_013371	IL19	-0.114666	1.54857	0	0.221446	0
NM_016298	FBXO40	0	0.37976	0.0580422	0.448633	0.172308
NM_032587	CARD6	0	0.962986	-0.0110498	0.77002	0.620543
NM_012094	PRDX5	-1.38677	0.466831	-0.904959	-0.0326079	0.780657
NM_002600	PDE4B	0	0	0	-0.322305	0
NM_022051	EGLN1	0	0.37354	0	0.183264	0.927537
NM_005465	AKT3	-1.17189	0.49591	0	0	0
NM_004895	CIAS1	-1.70487	0	0	0	0
NM_003183	ADAM17	-0.523424	0.358192	0	0.151828	0
NM_004040	RHOB	-0.516528	0.552864	0	-0.669047	0.713689
NM_004749	TBRG4	0.190078	0.895849	0	0	1.0538
NM_002759	EIF2AK2	-0.961144	0.306354	-0.394764	0.542211	0.37905
NM_020532	RTN4	-1.71419	0.122927	0.325958	0.483419	-0.0160579
NM_001124	ADM	-0.888074	0.618442	0	0	1.25547
NM_021913	AXL	-0.953866	0.366416	0	0.362672	0.672112
NM_005426	TP53BP2	-1.47414	0.40242	-0.782086	0.33905	0.318204
NM_000447	PSEN2	-0.388377	0.470693	-0.832594	0.206318	0.731835
NM_006499	LGALS8	0.511609	0	-1.3291	0	0
NM_016076	PNAS-4	0.237992	0.497812	-0.219118	0.56746	0.743943
NM_005018	PDCD1	0.0853784	0.253516	0.622894	0.617126	0.153966
NM_006826	YWHAQ	-1.06189	0.540666	0.386736	0.578119	0.502422
NM_004881	TP53I3	-0.0824622	0.333401	0.24695	0.377139	0.693554
NM_021209	CARD12	-0.183808	0	0	0	0
NM_021097	SLC8A1	-0.0183605	0.255682	0.077051	0.324906	1.08439
NM_002908	REL	0	0.531461	-0.0520753	0.474207	0.608066
NM_006048	UBE4B	0.58866	0.427822	0.163097	0.358627	0.279954
NM_003608	GPR65	-0.0962977	0	0	0	0
NM_018212	ENAH	0	0.394324	0.705863	0.58649	0.458575
NM_020247	CABC1	0.64754	0.669026	0.0611095	0.395906	0.539353
NM_007264	ADMR	0	0	0	0	0
NM_031844	HNRPU	0	0.588161	0.780877	0.911792	0.155266
AF274944		-0.0500995	0	0	0	0
NM_207480	UNQ5830	0.23534	0	0	0	0
NM_016085	C2orf28	-0.894539	0.807364	0.087539	0.307746	0.601985
NM_016252	BIRC6	-0.118411	1.43001	0.364228	1.03447	1.05072
NM_018434	RNF130	0.705918	1.57752	-0.861793	0.165972	0
NM_006333	C1D	-0.218887	1.45011	-0.0538412	0.785631	0
NM_001718	BMP6	0	0.228515	1.03697	0.634261	0.133588
NM_015831	ACHE	0	0.935419	-0.14781	0.78094	0.590029
NM_000591	CD14	0	0.288652	0	0	2.06678
NM_000639	FASLG	0	0.494293	0	0.302077	2.43501
NM_003855	IL18R1	-1.55849	0	0	0	0
NM_138622	BCL2L11	-0.464916	0	0	0	0
NM_000576	IL1B	-0.600069	0.471417	0	0	0
NM_000312	PROC	0	0.432877	-0.364856	0.146282	0.678431
XM_290994	LOC339744	0	0.957528	0	0	0.773818
NM_016839	RBMS1	-0.0827377	0	0	0	0.906577
NM_015530	GORASP2	-1.06748	0	0	0	0.855714
NM_002210	ITGAV	0.427533	0.785483	-0.06669	0.89655	0.601226
NM_007315	STAT1	0	0.871704	-0.835439	0.698015	1.17615
NM_002156	HSPD1	-0.988412	0.71158	0.581229	0.977998	0.511347
NM_004050	BCL2L2	-1.5229	0	0	0	0
NM_006139	CD28	0.190155	0.439804	-0.917572	0	0.530714
NM_003853	IL18RAP	-0.0888599	0.494004	0	0	0.77796
NM_153712	TTL	0.158281	0.386679	0.359208	0.632639	0.419433
NM_182915	TSAP6	-0.196743	0.262577	0.0748209	0.243754	0.212188
NM_003467	CXCR4	-0.432033	0.195272	0.305255	0.137142	0.0308617
NM_004688	NMI	0.31741	0.320784	-0.0847765	0.905199	0.90498
NM_002054	GCG	-0.823991	0.435948	-0.251744	0.0707065	0.509304
NM_000885	ITGA4	-1.56838	0.497517	0.406789	0.314766	0.975404
NM_005795	CALCRL	-0.38677	0.574956	-0.618635	0	0.984856
NM_004226	STK17B	-0.808469	0	0	0	0
NM_003879	CFLAR	-0.279109	0.471243	0	0	0.480161
NM_001250	CD40	-0.615195	0.349968	0	0	0
NM_003854	IL1RL2	-1.27711	0.757766	-0.145157	0.362887	0.497034
NM_022336	EDAR	-0.417757	0.913351	-0.457379	0	0.575334
NM_000575	IL1A	-0.725725	1.08367	-1.08704	-0.0141824	0.793948
NM_013247	PRSS25	-1.73994	0.827071	-0.304003	0.311588	0.157854
XM_376144	LOC339745	-0.920928	0.97843	-0.558158	0.478858	0.586833
NM_006186	NR4A2	0.369997	0	0	0.109553	0
NM_024969	TAIP-2	0	0	0	0.197322	1.06335
NM_205842	NCKAP1	0.637107	1.42751	0.501463	0.74024	0
NM_016315	GULP1	0	0	0	0.317439	0
NM_012086	GTF3C3	0	0.42758	0.780614	0.905376	0.502809
NM_000625	NOS2A	0	0	0	0.20821	0
NM_003883	HDAC3	0	0	0	0	0
NM_003935	TOP3B	0	0.373868	0.897958	0.190932	1.37215
NM_134442	CREB1	0	1.05621	0	0	1.17194
NM_212482	FN1	0	1.11119	0	0	1.36232
NM_000599	IGFBP5	0	0	0	0	0
NM_001927	DES	0	0.567586	0	0	0.770516
NM_139073	SPATA3	0	0	0	0	0
NM_005541	INPP5D	0	0	0	0	0
NM_178326	APG4B	-0.277342	0	0	0	0.825657
NM_013343	LOH3CR2A	-0.336036	0	0	0	0
NM_022094	CIDEC	-0.775369	0.336855	-0.156095	0.198624	0.179214
NM_002880	RAF1	-2.22948	0.436455	-0.170876	0.446659	0.17452
NM_018571	ALS2CR2	0	0.678233	0	0.0881793	0.599381
NM_005214	CTLA4	-1.14551	0.545507	0	0	0.545549
NM_005235	ERBB4	0.0535994	0.209329	0	0	0.328642
NM_018441	PECR	0	0.481682	0	-0.0141824	0.325862
NM_152862	ARPC2	0.641072	0.302591	0.192747	0.295081	0.205196
NM_181458	PAX3	-0.354665	0.274977	0	0	0
NM_005381	NCL	0.358196	0.418834	0.784381	0.798648	0.319621
NM_023087	CAPN10	-1.17662	0	0	0	0
NM_032329	ING5	0.593568	0.304858	0.480022	0.0242917	0.0659293
NM_133480	TADA3L	-0.168225	0	0	0	0
NM_001570	IRAK2	0.35696	0.392709	0.708495	0.62013	0.262569
NM_003043	SLC6A6	-0.207621	0.61058	0.0533164	0.263352	0.212266
NM_018256	WDR12	0.155983	0.819288	0.43894	0.707964	0.557765
NM_014929	KIAA0971	0.35482	1.05193	-0.0372393	0.627087	0.436155
NM_006254	PRKCD	-0.481869	0.513114	0.257887	0.333971	0.160944
NM_021141	XRCC5	-1.06449	0.727225	0.456322	0.786758	0.482769
NM_014640	TTLL4	0.297646	1.42555	-0.428477	0.0605853	1.17282
NM_005544	IRS1	0	0.943874	0	0.0811654	0.633012
NM_002823	PTMA	-0.0839871	0.601952	0.421204	0.498195	0.415616
NM_152989	SOX5	-1.75971	0	0	0	0
NM_003670	BHLHB2	-0.123836	0.404257	0.00862519	0.259911	0.162221
NM_015644	TTLL3	0.192645	0	0	0.228931	0
NM_015869	PPARG	0	1.18465	0.024483	0.624126	0.771209
NM_014296	CAPN7	0	0	0.183966	1.00176	0
NM_004844	SH3BP5	0	0	0	0	0
NM_014483	RBMS3	0	0	0	0	0
NM_002468	MYD88	0	0	0	0	0
NM_005201	CCR8	-0.857157	0	0	0	0
NM_000579	CCR5	0	0.711509	0	0	0.801204
NM_018031	WDR6	-0.415472	1.53341	-0.77023	0.258438	1.09276
NM_003335	UBE1L	-1.67091	0	0	0	0
NM_007275	TUSC2	-1.27846	0.760378	-0.287578	0.31657	0.239159
NM_020418	PCBP4	-1.87774	0.787457	0	0	0.0167987
NM_017563	IL17RD	-0.407424	0.416976	-1.25124	0.432074	0.0751335
NM_002012	FHIT	-0.535364	0.909342	0	0	0.0665281
NM_000313	PROS1	-0.090395	0.828452	-0.439677	0.483317	0.995582
NM_000965	RARB	-0.852484	0.328525	-0.384849	0.169459	0.0966284
NM_003242	TGFBR2	-0.882554	0.296086	-0.0625003	0.63532	0.103121
NM_031899	GORASP1	-0.879987	0.69188	0	-0.15436	0.730238
NM_053041	COMMD7	-1.59146	0.21789	-0.771781	-0.1697	0.0896021
NM_005793	NME6	0.08142	0.342251	-0.80373	0.259383	0.242184
NM_201397	GPX1	0.343882	0.51793	0	0	0.53817
NM_005879	TRIP	0.331487	0.242221	0.218065	-0.0529893	-0.0460187
NM_006030	CACNA2D2	-0.314873	0.224926	0.464	0.42573	-0.00182869
NM_017442	TLR9	-0.945844	0.27594	0.448504	0.38457	0.0476289
NM_012096	APPL	0.292801	0.778096	-0.174928	0.899778	0.467764
NM_012234	RYBP	-0.0503735	1.01126	-0.978869	0.511886	0.524149
AF275808	PNAS-112	0.389529	0.435104	0.392273	0.388302	-0.0175442
NM_022461	AZI2	0.0330677	0.600782	0.144957	0.660179	0.139917
NM_013374	PDCD6IP	0	0.709321	0.514435	0.838682	0.276134
NM_033027	AXUD1	-0.977448	0.216936	0.1498	0.338699	-0.165437
NM_001837	CCR3	-0.223506	0	0	0.27728	1.05739
NM_016479	SCOTIN	0.13945	1.23541	-0.919725	0.536833	0.345328
NM_004380	CREBBP	0	1.28633	-0.136798	0.71621	0.634261
NM_005778	RBM5	-0.328678	0.963211	0.306595	0.717777	0.670006
NM_013324	CISH	0	1.3821	0	-0.229911	0
NM_006254	PRKCD	0	0.876239	-0.135595	0.517279	0
NM_004944	DNASE1L3	-0.482044	0	0	0	0
XM_041363	SEMACAP3	0	0	0	0.400855	0
NM_001777	CD47	0	0	-0.338748	0.761828	0
NM_018010	ESRRBL1	0	0	0	0	0
NM_138769	RHOT2	0	0	0	0	0
NM_005335	HCLS1	0	0	0	0	0
NM_053025	MYLK	-0.805933	0	0	0	0
NM_052985	WDR10	0	0	0	0	0
NM_018147	FAIM	-1.72038	0.792837	0	0.543035	0.958551
NM_053004	GNB1L	0.104621	0	0	0	0
NM_021105	PLSCR1	0.361364	0	0	0	1.00945
NM_000882	IL12A	-1.38809	0.220287	0.25108	0.236224	-0.0479655
NM_003810	TNFSF10	0	0.205096	0.518184	0.617778	-0.143339
NM_005087	FXR1	0	0.533618	0	0	0.0186607
NM_000412	HRG	-0.584963	0	0	0	0
NM_014429	MORC	0	0.545395	0	0.0924636	0.322144
NM_002093	GSK3B	0.0425593	0.372968	-0.423619	0.0455238	0.0838011
NM_018456	EAF2	-1.04503	0.0417368	0	0.116778	-0.0488119
NM_004526	MCM2	-1.01223	0.442163	0.164006	0.233317	0.341507
NM_001063	TF	-0.220455	0.397387	0	0	0.414401
NM_183063	RNF7	-0.190963	0.731886	0	0	0
NM_020353	PLSCR4	0	0.228945	-0.119542	-0.173219	0.0193908
NM_005067	SIAH2	-1.16895	0.340421	-0.0708477	-0.531458	0.184312
NM_007217	PDCD10	-1.30256	0	0	0	0.0977367
NM_022470	WIG1	-0.337829	0.517005	-0.975905	0	0.0951179
NM_000460	THPO	-1.51336	1.23152	-1.30146	0	0.286498
NM_001048	SST	0.0291846	0.504989	-0.221772	-0.0691489	-0.044629
NM_199511	URB	0	1.38407	0	0	0.669538
NM_016298	FBXO40	-0.253297	0.499907	0.143447	0.426175	0.168914
NM_006889	CD86	-0.114754	0	0	0	0
NM_003707	RUVBL1	-2.42146	1.22	-0.124583	0.498524	0.621889
NM_021203	SRPRB	-1.50155	1.21034	-0.0181674	0.758171	0.402007
NM_006286	TFDP2	0.455774	0	0	0.331146	0
NM_020359	PLSCR2	0	0	0	0.403136	0
NM_007289	MME	-1.33921	0.555775	0.611772	0.910541	0.485582
NM_002662	PLD1	-0.27135	0	0	0.498152	0
XM_373004	LOC391594	-0.349008	0	0	0.773807	0
NM_004454	ETV5	0	0	-0.295814	0.532645	0
NM_021818	SAV1	0	0.543811	-0.124138	0.444327	0.673654
NM_002182	IL1RAP	-0.27323	0	0	0	0
NM_130837	OPA1	-1.43686	0	0	0	0
NM_002111	HD	0	0	0	0	0
NM_017491	WDR1	0	1.18234	0	0.155743	1.07997
XM_049078	KIAA1239	0	0	0	0	0
NM_006068	TLR6	0.028322	0	0	0	0
NM_017588	WDR5	0	0	0	0	0.999687
NM_000584	IL8	-0.465078	0.638594	0.195191	0.251712	0.513656
NM_002416	CXCL9	0	0	0	0	0
NM_031370	HNRPD	-0.493111	1.15188	0	0.368065	0.840505
NM_000345	SNCA	0	0	0	0	0
NM_003998	NFKB1	-0.406625	1.03281	-0.409264	0.29339	0.607477
XM_093644	LOC152138	0.321928	0	0	0	0
NM_002577	PAK2	-0.457254	0.779861	0	0	0.482971
NM_017816	LYAR	0	0.596544	0.45723	0.760258	0.856852
NM_004873	BAG5	-0.0924156	0.561066	-0.313049	0.299926	0.451079
NM_030956	TLR10	0.160177	0	0	0	0
NM_005339	HIP2	-0.891066	0.525188	0.0634534	0.678763	0.724374
NM_006947	SRP72	0	1.13031	0	0.793172	1.74622
NM_014335	CRI1	0.0846381	0.707256	0	0	0
NM_001565	CXCL10	-0.673896	0	0	0	0
NM_001510	GRID2	0.182826	0.593059	0.189241	0	0.502118
NM_138980	MAPK10	-0.0897737	0.873614	-0.556274	0	0.806548
NM_004757	SCYE1	0.116015	1.11873	0.268087	0.708284	1.01167
XM_377823	LOC402155	-0.799087	0.8127	0.0408206	0	0.539748
NM_005882	MAEA	-0.914306	0.798283	0.263571	0.394811	0.581873
NM_018659	C17	0	1.1809	0	0.542211	0.57347
XM_379262	LOC401124	0	1.23554	-0.81534	0.31009	0.510323
NM_003263	TLR1	0	0.906973	0	0.275324	0
NM_002253	KDR	0.234152	0	0	0.469497	0
NM_000477	ALB	0	0	0	0	0
NM_003715	VDP	0.14253	0	0.464074	0.85635	0
NM_005409	CXCL11	0	0	0	0	0
NM_080685	PTPN13	0	1.46268	0.192187	0.436131	0
NM_003728	UNC5C	0	0	0	0	0
NM_001226	CASP6	0	2.6351	0	0.149793	0
NM_198046	ZDHHC16	0	0	0	0	0
NM_000586	IL2	0	0	0	0	0
NM_172174	IL15	0	0.679167	0	0	0.700126
XM_050625	SFRP2	0	0	0	0	0
NM_004346	CASP3	-0.531462	0	0	0	0
NM_003265	TLR3	0	0	0	0	0
NM_030782	CRR9	0.00571365	0.961487	-0.378276	0.140064	0.793426
NM_002185	IL7R	0.0878728	0	0	0	0
NM_032587	CARD6	0	0.915059	0.124224	0.553807	0.535067
NM_006144	GZMA	0	1.01839	0.172253	0.385088	0.489928
NM_003921	BCL10	0	0	0	0	0.645951
XM_376391	LOC401193	0	0	0	0	0
NM_013434	CSEN	-0.643458	0	0	0	0.568882
NM_002006	FGF2	0	0	0	0	0
NM_207123	GAB1	0	0.627068	0	0	0.559216
NM_144644	SPATA4	-0.0334999	0.955796	0	0	0.77319
AJ413269	CASP3	0.571944	0	0	0	0
NM_013232	PDCD6	-0.425764	0.654324	0.0703648	0.242259	0.733796
NM_012073	CCT5	0.152801	0.748876	0.679956	0.739469	0.614321
NM_000514	GDNF	-0.149653	0.862612	-0.327933	0	0.541864
NM_016640	MRPS30	0	0.81176	0.269696	0.578853	0.590701
NM_002184	IL6ST	0	1.25389	-0.0897067	0	1.33119
U21912	NAIP	0.112922	0	0	0	0
NM_003633	ENC1	0	0	0	0	0
NM_001237	CCNA2	0	0.836448	0.172828	0.670229	0.613959
NM_024900	PHF17	-0.578536	0	0	0.316463	0
NM_003264	TLR2	0	0	0	0	0
NM_024949	BOMB	0	1.93464	-0.509218	0.437029	0.80181
NM_013258	PYCARD	0.543705	0	0	0	0
NM_003219	TERT	-0.355153	0	0	0.446333	0
NM_030920	ANP32E	0	1.23143	0.634743	0.816894	1.13332
NM_206907	PRKAA1	-0.448066	1.38028	-0.283313	0.71458	0
NM_002104	GZMK	0	0	0	0.34337	0
NM_006203	PDE4D	0	0	0	0.882313	0
NM_004536	BIRC1	0	0	0	0	0
NM_000859	HMGCR	0	0	0	0	0
XM_373090	LOC391797	1.1272	0	0	0	0
NM_005711	EDIL3	0	0	0	0	0
NM_021649	TIRP	0	0.0879014	0	0	0
NM_000588	IL3	0	0	0	0	0
NM_000589	IL4	-0.337581	0	0	0	0
NM_033534	CDC2L2	0	2.00625	0	0	0
NM_003551	NME5	-0.228964	0	0	0	1.26378
NM_006186	NR4A2	-0.256112	0	0	0	0
		0	-0.0180395	-0.104272	-0.0281118	-0.091799
		0	0.0342476	-0.116945	-0.0716213	-0.0186087
		0	0	0	0	0
		-0.128385	0.77475	0	0	0.727477
NM_018268	WDR41	-0.127192	0	0	0	0.934779
NM_002890	RASA1	0	0	0	0	0.924221
NM_014350	TNFAIP8	-0.0744248	0.61058	0.106159	0.299753	0.541
NM_000758	CSF2	-1.24793	0	0	0	0
NM_003374	VDAC1	-0.110001	0.345526	0.0698137	0.00080673	0.249778
NM_000358	TGFBI	-0.299039	0.64975	0	-0.918605	0.41062
NM_005733	KIF20A	-0.249741	0.808889	-0.0182483	0.580179	0.993114
NM_003883	HDAC3	-0.325095	0.737186	-0.118153	0.15394	0.907599
		0.43708	-0.0196387	0.271713	0.0864743	-0.277455
		-0.222007	0.652574	0	0	0
		0	0.626922	0.534296	0.384367	0.442964
		-1.23097	0	0	0	0
NM_004385	CSPG2	-0.689299	0	0	0	0
NM_002064	GLRX	-0.880418	0	0	0	0.834646
NM_000943	PPIC	0	1.21826	-0.424669	0.39634	0.712447
NM_002198	IRF1	0	0	0	0.332096	0
NM_001745	CAMLG	0	0	0	0.366908	0
NM_001001419	SMAD5	0	0	0	0	0
NM_001964	EGR1	-0.166569	0	0	0.300328	0
NM_014174	THY28	0	0	0	0	0
		-0.0257896	0.117273	-0.0337694	0.239778	0.0274041
		-0.340544	0	0	0	0
		0	0.725191	0.0899142	0.199881	0.60654
		0	0.483524	-0.215154	-0.0829079	0.475382
XM_293868	LOC345537	0	0	0	-0.152566	0
NM_004219	PTTG1	-2.08569	0.896334	0	0.44879	0
NM_003085	SNCB	0	0	0	0	0
NM_003085	SNCB	0	0	-2.5101	0	0
NM_139069	MAPK9	0	0	0	0	0
NM_003804	RIPK1	-0.10257	0	0	0	0
NM_001955	EDN1	0	0	0	0	0
NM_018473	THEM2	-0.73252	0	0	0	1.02919
NM_002127	HLA-G	-0.563544	0	0	0	0
NM_052815	IER3	-0.182941	0.739945	-0.721302	0	0.560101
NM_000595	LTA	-0.764229	0.195542	-0.393269	-0.277217	0.356609
NM_005345	HSPA1A	-1.05479	0.865797	-0.0426732	0.222477	0.810729
NM_032566	ECG2	0	0.456733	0	0	0.312012
NM_152277	DC-UbP	0	0	0	0.167147	0.717675
NM_002449	MSX2	0	0.919908	0	0	0.911049
XM_030300	KIAA1976	-0.308597	0	0	0	0
NM_002460	IRF4	0.357359	0	0	0	0
NM_021097	SLC8A1	0.132703	0.721611	-0.358377	0	0.588263
NM_003107	SOX4	0.229642	0.261422	0.496514	0.184631	0.241286
NM_025231	ZNF435	0.0596602	0.93284	0.174593	0	1.29334
NM_002116	HLA-A	-0.039801	0.299459	0.365423	-0.275278	0.103952
NM_002117	HLA-C	0.24664	0.378123	0.178473	-0.175759	0.17353
NM_000594	TNF	-0.015348	0.748083	0.0534238	0	0.437225
NM_005346	HSPA1B	0.292782	0.934119	0.294887	0.790687	0.845741
NM_014376	CYFIP2	0.0231226	0.971169	0.0073775	0.261452	0.492758
AF275799	PNAS-103	-1.21542	0.806764	0.409132	0.59571	0.71145
NM_014613	ETEA	0	1.13141	0.153157	0.609383	0.722898
NM_018434	RNF130	-0.474953	0	0	0.257622	0
NM_004155	SERPINB9	0	0	0	0.483317	0
NM_022085	TXNDC5	-0.541019	1.14109	-0.354837	0.309762	0
NM_000948	PRL	-0.854229	0	0	0.142543	0
NM_006510	RFP	-0.632568	1.28534	-0.269752	0.348388	0
NM_021253	TRIM39	-0.440743	0	0	0.205943	0
NM_005514	HLA-B	0	0.771913	-0.531447	-0.0444547	0.641756
NM_004639	BAT3	0	0	-0.36447	0.233925	0
NM_004557	NOTCH4	0	0	0	0	0
NM_001350	DAXX	-0.593183	0	0	0	0
NM_006238	PPARD	0	0	0	0	0
NM_014341	MTCH1	0	0.792956	0	-0.136173	0.99761
NM_001399	EDA	0	0	0	0	0
NM_015089	PARC	0.0724794	0	0	0	0
NM_005588	MEP1A	-0.71594	0	0	0	0
NM_004282	BAG2	0	0.233287	0.198051	0.185941	0.383589
NM_012115	CASP8AP2	0	0	0	0.162695	0.807809
NM_004849	APG5L	0.398279	0	0	0	0
NM_000165	GJA1	-0.126124	0	0	0	0
NM_014739	BCLAF1	-0.709834	0	0.449257	0	1.68092
NM_022121	PERP	-0.0732358	0.475006	-0.00986631	0.0513066	0.409287
NM_012392	PEF1	0	0.833921	-0.505333	-0.41472	0.908398
NM_139012	MAPK14	0.0195345	0.604479	0.00454257	0.473083	0.48019
NM_002648	PIM1	-0.00479485	0	0	0	0
NM_018141	MRPS10	-0.144997	0.382488	0.16694	0.458571	0.530459
NM_199184	C6orf108	0.338723	0.561324	0.0706911	0.21862	0.34023
NM_014452	TNFRSF21	-0.238868	0.499394	-0.064275	0.160068	0.557414
NM_004242	HMGN3	-0.426781	0.820251	0.474167	0.927453	0.803853
NM_003188	MAP3K7	-0.0156866	1.30739	0.0121492	0	1.10473
NM_015077	SARM1	-0.709781	0	-0.337085	0	0
NM_005627	SGK	-0.138339	0.849699	-0.0157061	0.338489	0.88151
NM_005923	MAP3K5	0.16444	1.6543	-0.108816	0	0.851192
NM_006718	PLAGL1	-0.956685	0.881227	-0.0627459	0.254108	1.13176
NM_145904	HMGA1	0	0.954567	0.298061	0.410714	0.673407
NM_078467	CDKN1A	0	0.34387	-0.870423	-0.099945	0.282643
NM_173561	UNC5CL	-0.390952	0	0	0.409625	0
NM_015255	UBR2	0	0	0	0	0
NM_003376	VEGF	-0.0678931	1.47836	-0.25685	0.51368	0.923432
NM_003221	TFAP2B	0	0	0	0	0
AF279899		0	0.746095	0.0443298	0.359564	0.7144
NM_175768	GRIK2	0	0	0	0.28838	0
NM_015076	CDK11	0	0	0	0	0
NM_005375	MYB	0	0	0	-1.9148	0
NM_006290	TNFAIP3	0	1.99297	0	0	0
NM_003764	STX11	0	0	0	0	0
NM_007124	UTRN	0	0	0	0	0
NM_025107	MYCT1	0	0	0	0	0
NM_000876	IGF2R	0	0	0	0	0
NM_144781	PDCD2	0	0.703689	0	0	0
NM_207111	TRIAD3	-1.06822	0	0	0	0
AJ012492		0	0	0	0	0
NM_000474	TWIST1	0	0.886789	0	-0.28483	0
NM_018947	CYCS	0	0	0	0	0
AF274938		-0.152003	0	0	0	0
NM_003718	CDC2L5	-0.51963	0	0	0	0
NM_203430	PPIA	-0.154782	1.78253	0	0	1.23412
NM_005228	EGFR	-0.573137	0.865577	-0.312374	-0.0592703	0.878955
NM_032145	FBXO30	0	0	0	0	0
NM_000636	SOD2	-0.641546	1.09601	-0.412365	0	1.03377
NM_004562	PARK2	-0.722466	0	0	0	0
NM_003550	MAD1L1	0.393445	0.768042	-0.520941	0	0.886199
NM_000535	PMS2	-0.58065	1.84564	0	0	0
NM_194271	RNF34	0.453173	0.396039	0.51058	0.447398	0.41062
NM_002214	ITGB8	-0.706004	0.886911	0	0	0.863625
NM_006024	TAX1BP1	-0.410376	0.602251	0.57592	0.768937	0.632479
NM_014800	ELMO1	0.289311	0	-1.25677	0	0
NM_004760	STK17A	0.238586	0	0	0	0
NM_004749	TBRG4	-0.276709	0.982745	0.400367	0.57078	0.562623
NM_001306	CLDN3	0.281457	0.851942	0.421919	0.565397	0.421658
NM_004690	LATS1	0	1.34126	-0.141237	0.542688	0.953762
NM_004906	WTAP	0	1.133	0.432399	0.629288	0.680459
NM_031949	TTLL2	0.212835	0	0	0.510084	0
NM_032415	CARD11	0	0	0	0	0
NM_198829	RAC1	0	0.879195	0.315434	0.559593	0.780491
NM_178423	HDAC9	-0.341037	0	0	0	0
NM_000600	IL6	0	0	0	0	0
NM_006092	CARD4	-1.19265	0	0	0	0
NM_003014	SFRP4	0	0	0	0	0
NM_014063	DBNL	0	0	0	0.0861225	0
NM_000596	IGFBP1	0	0	0	0	0
NM_000265	NCF1	0	0	0	0	0
NM_005338	HIP1	0	0	0	-2.07647	0
NM_000601	HGF	0	0	0	0	0
NM_003496	TRRAP	-0.315822	0	0	0	0
NM_005641	TAF6	0	0	0	0	0
NM_016068	TTC11	0	1.18482	-0.119542	0	0
NM_001233	CAV2	0	0	0	0	0
NM_000492	CFTR	0	0	0	0	0
NM_002200	IRF5	0	0	0	0	0
NM_006573	TNFSF13B	0	0	0	0	0
NM_001091	ABP1	0	0	0	0	0
NM_003747	TNKS	-0.126805	0	0	0	0
NM_003841	TNFRSF10C	0	0	0	0	0
NM_001540	HSPB1	-0.194447	0.953317	0.00949444	0.0696901	0.927701
NM_000927	ABCB1	0	0	0	0	0
NM_006833	COPS6	-0.33252	0.584174	-0.0493617	0.276719	0.699051
NM_000799	EPO	-0.147258	0	0	0	0
NM_018844	BCAP29	0.177054	1.03805	-0.256048	0	1.1256
NM_001753	CAV1	-0.249359	0.369571	-0.0130949	-0.352984	0.299873
NM_019071	ING3	0	0.660333	0.317023	0.233745	0.676392
AF277177		0.0940525	0	0	0.00687917	0
NM_004445	EPHB6	-0.259472	1.53376	0	0	0
NM_006712	FASTK	0	0.742508	0.227035	-1.09724	0.825657
NM_147780	CTSB	-0.247714	0.579361	-0.15852	-0.315185	0.563916
NM_003840	TNFRSF10D	0	0	0	-0.116544	0
NM_017840	MRPL16	0.133676	1.23258	-0.129639	0.419983	0.999832
XM_376648	LOC401387	0	0	0	0	0
NM_182776	MCM7	0	1.47761	-0.0214731	0.66571	1.03048
NM_000625	NOS2A	-0.196945	0	0	0	0
AF274937	PNAS-12	0	0	0	0.0302117	0
NM_000245	MET	0	0.977637	-0.0602526	0.483488	0
NM_000230	LEP	0	0	0	0.441497	0
NM_022740	HIPK2	0	0	0	0	0
NM_031437	RASSF5	-0.8003	0	0	0.0490114	0
NM_144644	SPATA4	0	0	0	0	0
NM_003842	TNFRSF10B	0	0	0	0.357073	0
NM_003844	TNFRSF10A	0	0	0	0	0
NM_000825	GNRH1	0	0	0	0	0
NM_173174	PTK2B	0	0	0	0	0
NM_080872	UNC5D	-1.20645	0	0	0	0
NM_023109	FGFR1	0	0	0	0	0
NM_014929	KIAA0971	0	1.53463	0	0	0
NM_015170	SULF1	0	0	0	0	0
NM_000880	IL7	0	0	0	0	0
NM_006281	STK3	0	0	0	0	0
NM_014112	TRPS1	0	0	0	0	0
NM_052887	TIRAP	0	0	0	0	0
U58666		0.211875	0	0	0	0
XM_378197	FLJ14464	0	0	0	0	0
NM_058183	SON	0	0.942063	0.297834	0.777231	0.907758
NM_203339	CLU	0	0	0	0	0
NM_021631	FKSG2	-0.337035	0	0	0	0
NM_031940	BLP1	0.0776209	0	0	0	0
NM_001556	IKBKB	0.0391498	1.283	-0.548201	0	0
AF274933	PNAS-8	0.54157	0.925588	0.120956	0.617036	0.847352
NM_003821	RIPK2	0.521302	0	-0.244877	0	0.922519
NM_016096	LOC51123	-0.400538	0	0	0	0
NM_006265	RAD21	0.308835	0.754751	0.590269	0.76469	0.886944
NM_003882	WISP1	0.141379	0	-0.0427651	0	0
NM_153831	PTK2	-0.187417	0.785483	0.454924	0.561273	0.541864
NM_001916	CYC1	0	0.92509	0.25843	0.466631	0.769724
NM_171982	TRIM35	-0.344171	1.51224	-0.102741	0.630665	0.907693
NM_000553	WRN	0	0	0	0.692621	0
NM_004874	BAG4	0	0	0	0.432465	1.09276
NM_003012	SFRP1	0	0	0	0	0
NM_018105	THAP1	-0.678072	0	0	0	0
NM_017489	TERF1	-0.0619368	0	0	0	0
NM_033285	TP53INP1	0	0	0	0	0
NM_144687	NALP12	-1.82094	0	0.0326569	0.215299	0
NM_002546	TNFRSF11B	0	0	0	0	0
NM_006096	NDRG1	0.0973678	-0.959143	-1.68013	-1.19717	-1.14199
NM_002066	GML	0	0	0	0	0
NM_032687	CYHR1	0	0.964217	0.275848	0.410703	0.825657
NM_006557	DMRT2	0	0	0	0	0
NM_002176	IFNB1	0	0	0	0	0
NM_005884	PAK4	-0.8019	0	0	0	0
NM_006377	UNC13B	0	0	0	0	0
NM_004938	DAPK1	0	1.34323	0	0	0
NM_006705	GADD45G	-0.75836	0	0	0	0
NM_006401	ANP32B	-0.786596	0	0	0	0
NM_002874	RAD23B	0	0.692681	-0.617742	-0.15301	0.741265
NM_003358	UGCG	0	1.53215	0	0	0
NM_000607	ORM1	-0.602521	1.03693	0	0	1.09244
NM_003266	TLR4	0	0	0	0	0
NM_005347	HSPA5	0	0	0	0	0
NM_014143	CD274	0	0	0	0	0
NM_000605	IFNA2	-1.45943	0	0	0	0
NM_198715	PTGER3	0.166217	-0.88259	0	0	0
NM_016042	EXOSC3	-0.222162	1.14637	0	0	0
NM_005226	EDG3	0.296961	0.650856	0.328677	0	0.796032
NM_006415	SPTLC1	0	0.93046	-0.0538412	0.466443	1.04325
NM_003389	CORO2A	-0.16477	0.305725	0.403404	0	0.406958
NM_003640	IKBKAP	-0.123939	0	0	0	0
XM_376903	KIAA0674	0.143845	0.721283	-0.0454126	0.478858	0
NM_005118	TNFSF15	0.60234	0	-0.0502863	0.275324	0
NM_005658	TRAF1	-0.0473057	0.97315	0.26327	0.558117	0.926351
NM_003011	SET	0	0.997509	0.726598	0.84187	0.790625
NM_033222	PSIP1	-0.0901978	0	0.163618	0.644097	0
NM_024013	IFNA1	0	0	0	0.0096643	0
NM_016410	CHMP5	0	1.50605	0.0238222	0.455763	0.791224
NM_003028	SHB	0	0	0	0	0
NM_016848	SHC3	-0.326382	0	0	0.265101	0
NM_000136	FANCC	0.401403	0	0	0.335152	0
NM_175932	PSMD13	0	0.721507	-0.181384	0.0116576	0.58687
NM_003329	TXN	0	0.638076	0.50728	0.572153	0.573831
NM_144488	RGS3	0	0	0	0	0
NM_001244	TNFSF8	-0.415843	0	0	0	0
NM_000177	GSN	0	0	0	-0.0961241	0
NM_198797	PTGES	0	0.553246	-0.392776	0.298152	0.530201
NM_001639	APCS	0	1.08117	0	0	0
NM_052813	CARD9	0	0	0	0	0
NM_000954	PTGDS	0	0	0	0	0
NM_000417	IL2RA	0	0	0	0	0
AF540955	SSH3BP1	0	0	0	0	0
NM_183013	CREM	-1.31529	0	0	0	0
NM_000124	ERCC6	0	0	0	0	0
NM_198679	RAPGEF1	0.0075083	1.16088	0	0	1.12683
NM_012238	SIRT1	-0.52636	0	0	0	0
NM_032797	AMID	-0.466126	0.678996	0.120398	0.396282	0.818771
NM_019058	DDIT4	-0.615336	0.191016	-0.397195	-0.466791	0.15192
NM_005411	SFTPA1	-1.49333	1.26602	0	0	0
NM_198679	RAPGEF1	-0.137265	0.716374	-0.52742	-0.0141824	1.03437
NM_017617	NOTCH1	0.370131	0	0	0	0
NM_013379	DPP7	0.250238	0.485555	-0.00314671	-0.0959068	0.604404
NM_006561	CUGBP2	0	0.779781	0.471659	0	0.724086
NM_002211	ITGB1	-0.0931094	0.381506	0.392214	0.323608	0.2386
NM_000609	CXCL12	0.450116	0	0	0	0
NM_019893	ASAH2	0.439328	0.717963	0.12237	0	0.976599
NM_001786	CDC2	0.154446	0.831398	0.521428	0.659754	0.972178
NM_018237	CCAR1	0.0788276	0.918702	0.532915	0.763	1.03865
NM_003901	SGPL1	0.401217	1.26266	0.290251	0.504011	0
NM_000296	PKD1	-0.475579	0.973494	0.177707	0.487502	0.782009
NM_003019	SFTPD	-0.0602175	0	0	0.46272	0
NM_000368	TSC1	0	0	0	0.601975	0
NM_021138	TRAF2	-0.354375	1.45033	0.0326569	0.549988	0.783971
NM_172200	IL15RA	-0.458759	0	0	-0.10382	0
NM_024948	C10orf97	0	1.6253	0	0.563497	0.627893
NM_003873	NRP1	-0.878009	0	0	0.516332	0
NM_002750	MAPK8	0	0	0	0.225283	0
NM_012242	DKK1	-0.0830557	1.24801	0	0.071209	0
NM_000399	EGR2	0	0	0	0	0
NM_002727	PRG1	-0.221812	0.930039	-0.0708477	0.346112	0
NM_170744	UNC5B	0	0	0	0	0
NM_005729	PPIF	0	0	0	0.351273	0
NM_014394	GHITM	0	0	0	0	0
NM_003087	SNCG	0	0	0	0	0
NM_006034	TP53I11	-0.221614	1.03634	0	0	0
NM_052889	COPl	0	0	0	0	0
NM_002502	NFKB2	-0.238231	1.78461	0	0	0
NM_005871	SMNDC1	0	0	0	0	0
NM_022333	TIAL1	0	1.19684	-0.0586041	0.181902	0
NM_023028	FGFR2	-1.45102	0	0	0	0
NM_000636	SOD2	-0.0783781	0	0	0	0
NM_021805	SIGIRR	0.0044459	0.282876	0	0	0.647659
NM_021128	POLR2L	-0.116193	0.813264	0.037226	0	0
NM_005871	SMNDC1	-0.923184	0	0	0	0
NM_004517	ILK	-0.2514	0.9052	-0.0258731	0.149937	0.981175
NM_000314	PTEN	0.19303	0	0	0	0
NM_198046	ZDHHC16	-0.173238	1.06238	-0.14885	0	1.09536
NM_003988	PAX2	-0.0643906	0.390953	0.330176	0.0904065	0.402691
NM_014720	SLK	0.313315	0	-0.00671733	0	0
NM_145341	PDCD4	-0.0153031	1.4612	0.0298085	0	0
NM_004281	BAG3	0.245979	0.533904	0.476147	0.29111	0.542585
NM_001380	DOCK1	-0.185032	0.471086	0.116528	0.0376565	0.336102
NM_175932	PSMD13	0.158689	0.854283	0.320902	0	1.00786
NM_176795	HRAS	0.147276	1.22644	-0.254645	0.111348	1.11617
NM_001909	CTSD	0	0.664518	0.265065	0.198645	0.624312
NM_003311	PHLDA2	0	1.13346	0.255266	0.484966	0.857444
NM_176822	NALP14	0	0	0	0	0
NM_000043	FAS	-0.217472	0	0	0	0
NM_003015	SFRP5	-0.0124909	0	0	0	0
NM_033637	BTRC	0	0	-0.0543176	0.467969	0
NM_004832	GSTO1	0	1.01088	0.129282	0.27275	1.10577
NM_018456	EAF2	0.199309	0	0	0	0
NM_018117	BRWD2	0	0	0	0.740705	0
NM_002417	MKI67	0	0	0	0.938512	0
NM_138329	NALP6	-0.217231	0	0	0	0
NM_018494	LRDD	0.544321	0	0	0	0
NM_000207	INS	0	0	0	0	0
NM_000543	SMPD1	0	0	0	-0.0802716	0
NM_176821	NALP10	0	0	0	0	0
NM_003390	WEE1	0	0	0	0	0
NM_000315	PTH	-0.389252	0	0	-0.373222	0
NM_000331	SAA1	-1.06244	0	0	0	0
NM_018490	LGR4	-0.207181	0	0	0	0
NM_021203	SRPRB	0	1.51625	0	0	0
NM_006595	API5	-0.295456	1.3939	-0.0408944	0	0
NM_000506	F2	0.17614	0	0	0	0
XM_374879	LOC114971	-0.904241	1.36702	0	0	0
NM_004739	MTA2	-0.317111	0.938841	0.317718	0.631534	1.17833
NM_031471	URP2	-0.214671	0.959325	0	0	0
NM_172230	SYVN1	0.236134	0.856031	-0.131045	0	1.10577
NM_182710	HTATIP	-0.547285	1.00325	-0.0605976	0.159847	1.03953
NM_005018	PDCD1	-0.177989	0.38786	0.363028	0.404422	0.540179
NM_000922	PDE3B	-0.403468	1.00248	-0.380118	0	0.996929
NM_006410	HTATIP2	0.256833	0.811217	-0.0513075	0.372841	0.639003
NM_024426	WT1	0.506328	0.973984	-0.35037	0	0.792867
AF274942		0.218783	0	0.200114	0	0
NM_006034	TP53I11	0.328258	0.435784	0.624315	0.477548	0.232282
NM_000107	DDB2	0.403766	0.520117	0.320468	0.194596	0.616349
NM_053023	ZFP91	0.309389	0.896561	0.443726	0.809391	0.964262
NM_033101	LGALS12	0.278199	0.405528	0.537438	0.665912	0.381016
NM_006268	DPF2	0.234548	0.466412	0.44004	0.568461	0.314671
NM_000314	PTEN	0.768772	0.828362	0.413538	0.556373	0.639943
NM_002708	PPP1CA	-0.140806	0.818679	0.372272	0.483065	0.683161
NM_001418	EIF4G2	0	1.09424	0.902207	0.956554	0.790343
NM_000352	ABCC8	0.500141	1.11443	-0.00721132	0.368151	0.634395
NM_153447	NALP5	-0.894252	0	0	0	0
NM_006360	GA17	0	1.01856	0.630255	0.710756	0.741826
NM_145803	TRAF6	-0.120369	1.93561	-1.1786	0.886027	0.902825
NM_005456	MAPK8IP1	0.0942876	0	0	0	0
NM_003682	MADD	0.37765	1.34755	0.00624286	0.426156	0
NM_017840	MRPL16	-0.261017	1.06793	0.490094	0.479269	0.850319
NM_201428	RTN3	-0.607369	0.911884	0.48772	0.6498	0.89492
NM_012094	PRDX5	-0.183149	0.822612	-0.102394	0.0833032	0.693133
NM_021975	RELA	0	0	0	0.318862	0
NM_000852	GSTP1	0	0.865746	-0.0728362	0.0591463	0.847796
NM_002746	MAPK3	0	0	0	0	0
NM_005553	KRTAP5-9	0	0	0	-1.1421	0
NM_032871	TNFRSF19L	0	0	0	0	0
NM_006656	NEU3	0	0	0	0.125369	0
NM_024116	MGC5306	-0.0109503	0	0	0	0
BC032472		0	0	0	0	0
NM_033292	CASP1	0	0.45041	0.104981	0.272699	0.666591
NM_000051	ATM	-0.81483	0	0	0	0
NM_001541	HSPB2	-0.237039	0	0	0	0
NM_012104	BACE1	0	0.982178	0	0	0
NM_024618	NOD9	0.1649	0.906318	-0.118153	0	0
NM_152722	FLJ25530	0.222964	0	0	0	0
NM_003824	FADD	0	0.362906	0.283638	0.205663	0.518768
NM_006185	NUMA1	-0.0565835	0.718054	0.279001	0.408389	0.73102
NM_153614	TSARG6	0.110916	0	0	0	0
NM_004705	PRKRIR	0.429357	1.56841	0.0850078	0.400855	0
NM_005346	HSPA1B	-1.14756	0.449425	0.174222	0.465427	0.479267
NM_031471	URP2	0.407761	1.14761	0.542197	0	1.03113
NM_052889	COPl	0.345113	0	0	0	0
NM_002716	PPP2R1B	0.337413	0.340994	0.522522	0.443426	0.25605
NM_001562	IL18	0.339085	0.280497	0.383935	0.459334	0.504688
NM_001558	IL10RA	0.240087	0.855692	0.455323	0.544785	0.965292
NM_004205	USP2	0.0515236	0.50561	0.475224	0.631516	0.20481
NM_004879	EI24	-0.148431	0.790271	0.323062	0.541613	0.501694
NM_005231	CTTN	0	1.03169	0.156221	0.467834	0.679806
NM_004154	P2RY6	0.0468209	0	-0.0548767	0	0.768432
AF419291	TSARG3	0.349305	0	0	0	0
NM_002576	PAK1	0	0	0	0.429806	0
NM_033101	LGALS12	-2.01976	1.09336	0.484415	0.519555	0.805337
NM_031949	TTLL2	0	0	0	0	0
NM_021571	ICEBERG	0	0	0	0	0
NM_001885	CRYAB	0.864078	0	0	0	0
NM_181351	NCAM1	0.0242475	0	0	0	0
NM_006389	HYOU1	-0.37095	0	0	0.733051	0
NM_006176	NRGN	0	0	0	0.226826	0
NM_052887	TIRAP	0	0	0	0.183757	0
NM_022112	P53AIP1	-0.479076	0	0	0	0
NM_001065	TNFRSF1A	0	1.44533	0	0	0
NM_002046	GAPDH	0	0.463594	-0.373258	-0.386455	0.418606
NM_000616	CD4	-1.15994	0	0	0	0
NM_030766	BCL2L14	0	0	0	0	0
NM_001175	ARHGDIB	-0.175572	0	0	0	0
NM_152989	SOX5	-0.265559	0	0	0	0
AF274950		0	0.683511	-0.0738091	0.22779	0.662158
		0.14146	3.99626e-07	-0.152514	-0.0463237	-0.018671
		-0.017802	0	0	0	0
		-0.0362989	0.714415	0.273518	0	0.870051
		0.0445384	0.567267	0.0790458	-0.0252376	0.605485
XM_372444	LOC390277	-1.40216	0.0720852	0.234518	-0.212175	-0.0591811
NM_002342	LTBR	0.300389	0.57687	0.186389	-0.0141824	0.678747
NM_198287	ING4	0.314913	-0.444171	-1.22165	0	-0.96683
NM_199484	C20orf24	-0.276709	0.491381	0.437305	-0.486411	0.450867
NM_030640	DUSP16	0.0981101	0.180058	0.44326	-0.0345024	0.134063
NM_000415	IAPP	-0.115808	1.06384	-0.398873	0	2.21159
AF277179	PNAS-121	-0.184377	0.845582	0.0942116	0.491829	0.926743
NM_181847	AMIGO2	0.491609	0	0	0.508496	0
		-0.274175	0	-0.0404066	0.297762	0.467764
		0.42114	0.630501	0.621413	0.666208	0.342605
		0	0	0	0	0
		-0.059501	0.948903	0.566441	0.593832	0.419339
NM_014174	THY28	-0.0702648	0	0	0	0
NM_002535	OAS2	0.200299	0	0.0355744	0.44072	0.870051
AF279895		-0.228615	0.981368	0.0428739	0.130087	0.617373
NM_002543	OLR1	-1.2003	0.499666	0.322164	0.39968	0.412794
NM_004064	CDKN1B	0.499022	0.962138	-0.215731	0.406955	0.696146
NM_018638	ETNK1	-0.12059	0	-1.45752	0	0
NM_033360	KRAS	0	2.58982	0.64963	0.72419	0
NM_015401	HDAC7A	0.0133875	0	0	0.260574	0
		-0.26409	0	0	0	0
		0.175764	0.697418	0.164415	0.162974	0.747124
		0	0.531074	-0.108754	-0.113428	0.534686
		0	0.504057	0.283544	0.297319	0.598965
NM_002289	LALBA	0	0	0	0	0
NM_012306	FAIM2	0	0	0	0	0
NM_000966	RARG	0	0.500072	0	-0.362384	0.491967
NM_194358	RNF41	-0.0467165	0	0	0	0
NM_003153	STAT6	0	1.40269	0	0	0
NM_014770	CENTG1	-0.15056	0.891316	0.0066617	0	0.680709
NM_007199	IRAK3	-0.350497	0	0	0	0
NM_002392	MDM2	-1.2841	0.85014	0.118459	0.303558	0.787183
NM_002583	PAWR	0	0.9205	-0.226967	0	0.960817
NM_001946	DUSP6	-0.221871	0.79182	0	0	0
AF274940		0	0.228709	0	0	0
NM_016534	FLJ39616	-0.493742	0.339487	-0.117522	-0.0292893	0.414869
NM_005430	WNT1	-0.455679	0	0	0	0
NM_002135	NR4A1	-1.02018	0.86365	-0.338748	0	0.921235
NM_000924	PDE1B	-0.2978	1.41876	-0.328645	0	0
NM_002898	RBMS2	0.222392	0	0	0	0
NM_002332	LRP1	-0.11036	0.860986	-0.101436	0	0.718742
NM_000075	CDK4	-0.858885	0.459862	0.343149	0.248852	0.353107
NM_000619	IFNG	-0.372659	1.30703	0.0761022	0	0
AF000268	WA2	0.197456	0	0	0	0
NM_002480	PPP1R12A	0.354468	1.67231	-0.60428	0.83826	0
NM_003805	CRADD	0.199033	0.628925	0.351235	0.518916	0.557516
NM_014325	CORO1C	0.307341	0.689594	0.482321	0.660319	0.605979
NM_006700	TRAFD1	-0.0250392	0.828244	0.275223	0.374671	0.429561
NM_003217	TEGT	0.159308	0.751702	0.422496	0.422268	0.563065
NM_000224	KRT18	0	0.628074	0.103606	0.152822	0.394208
NM_001798	CDK2	0.114333	0.96115	0.253229	0.453804	0.611911
NM_007264	ADMR	-0.0300068	0	0	0	0
NM_004083	DDIT3	0.423134	0.852978	0.230533	0.41294	0.556012
NM_013254	TBK1	-0.593183	1.05664	0.0730617	0.233745	0.53774
AF279894		-1.5745	1.05818	0.568553	0.624936	0.803289
NM_007350	PHLDA1	-0.111031	0	0	0	0
NM_006183	NTS	0.314942	2.6533	0	0	0
NM_015140	KIAA0153	0	1.27594	-0.0631533	0.101666	1.29873
NM_002973	SCA2	0	0.866309	0.546536	0.354061	0.726122
NM_016816	OAS1	0	0	0	0	0
NM_006187	OAS3	0	0	0	0	0
NM_000192	TBX5	0	0	0	0	0
NM_006253	PRKAB1	0	0	0	0	0
NM_002562	P2RX7	0	0	0	0	0
NM_013371	IL19	-0.333424	0	0	0	0
NM_148957	TNFRSF19	0	0	0	0	0
NM_002015	FOXO1A	0	0.883598	-0.169877	0	0.950464
AF277186	PNAS-128	-1.05394	0	0	0	0
AF144054		0.0848889	0	0	0	0
NM_000131	F7	0.261711	0.886719	0	0	0
NM_007110	TEP1	0.123024	0.404605	0.257775	0.298202	0.66047
NM_014977	ACIN1	-0.296012	0.677342	0.357246	0.38954	0.898721
NM_002535	OAS2	0.250831	0.378181	0.292342	0	0.527895
NM_003806	HRK	0.396907	0.570118	-0.208351	0	0.554355
NM_053275	RPLP0	0.0799734	0.466373	0.364228	0.180268	0.332664
NM_194271	RNF34	0.160866	0.341049	0.521056	0.340101	0.443458
NM_005895	GOLGA3	-1.07039	0.61058	0.13425	0.356186	0.759568
NM_006437	PARP4	0.0425919	0.641702	0.266091	0.700257	0.612483
NM_003701	TNFSF11	0	0	0	0	0
NM_006260	DNAJC3	0.334912	1.22416	0.200454	0.719424	0
NM_006573	TNFSF13B	0.39776	0	0	0	0
NM_007111	TFDP1	0.305527	0.639642	0.470567	0.637095	0.442534
NM_144644	SPATA4	0	1.24194	0.577709	0.905294	0.808379
NM_205834	LISCH7	-0.22337	0.915564	0.436984	0.635108	0.457162
NM_024072	DDX54	0.329504	0	0	0	0
NM_014365	HSPB8	-0.00443225	1.64855	-0.0605976	0.251162	0.853946
NM_003746	DNCL1	0	0.890826	0.453124	0.521939	0.861478
NM_019887	DIABLO	0.0462937	0	0.0745828	0	0.813783
NM_014394	GHITM	0.594947	0	0	0	0
NM_181503	EXOSC8	-0.0824622	0	0.206686	1.50665	0
NM_000321	RB1	-0.144714	0	0.765177	0.795653	0.914466
NM_003576	STK24	0.175087	1.20619	-0.0214731	0.119835	0.601226
NM_012104	BACE1	0.173483	0	0	0	0
NM_005484	PARP2	-0.118644	0	0	0.524237	0
NM_001344	DAD1	0	0	0.259798	0.487364	0
NM_014430	CIDEB	0	0	0	0	0
AK025512		0	0.44433	0	0	0
NM_033423	GZMH	-0.0420641	0	0	0	0
NM_022073	EGLN3	-2.49784	0	0	0	0
NM_023076	C16orf28	0	0.612678	0	0	0
NM_006255	PRKCH	-0.251062	0	0	0	0
NM_145113	MAX	-0.140178	0	0	0	0
NM_007318	PSEN1	-0.376991	1.21715	0	0	0
NM_021203	SRPRB	-0.6196	1.03624	0.101333	0	0
NM_022151	MOAP1	-0.306023	0.689381	0.0175302	-0.075583	0
NM_145725	TRAF3	-0.621929	0.837649	0	0	0
NM_006427	SIVA	0	0.638594	-0.215077	-0.0141824	0.767359
AY510104		-0.333424	0.796135	0	0	0
NM_006871	RIPK3	0.130389	0	0	0	0
NM_004131	GZMB	0.0905689	0	0	0	0
NM_020529	NFKBIA	0.543339	0.433986	0.271001	0.0866922	0.325936
NM_002306	LGALS3	0.0916305	0.488555	0.199496	0.0973088	0.261195
NM_001530	HIF1A	0.104023	0.491309	0.68927	0.651515	0.549058
NM_133509	RAD51L1	0.382993	0	0	0	0
NM_005252	FOS	0.074661	0.886789	0.193389	0.118268	0.934434
NM_018319	TDP1	0.233418	0.648459	0.399881	0.706663	0.631279
NM_032490	C14orf142	-0.0813041	0.889962	0.285057	0.600527	0
NM_004873	BAG5	-0.390649	0.535089	0.39485	0.629252	0.520803
NM_005163	AKT1	-1.12244	0.762583	0.0589327	0.134032	0.857444
Z70638		0	1.18875	-0.300144	0	0.100892
NM_004554	NFATC4	-0.31034	0	0	0	0
NM_002742	PRKD1	-0.0551416	0	0	0	0
NM_021818	SAV1	0	0	-0.135288	0.387558	0.595044
NM_021003	PPM1A	-0.624371	0	0.128684	0.385997	0
NM_021979	HSPA2	0	0	0	0	0
NM_003153	STAT6	-0.137504	0	0	0.0109085	0.917288
AF275805	PNAS-109	-0.101283	0	0	-1.07558	0
NM_014216	ITPK1	0	1.46248	0.03492	0.0624388	0
NM_003858	CCNK	0.124979	0	0	0.586936	0
NM_015316	PPP1R13B	0.35345	0	0	0	0
NM_013345	GPR132	0	0.414224	0.262017	0.244481	0.421687
Z70642		0	0.851528	0.471649	0.488978	0.91632
Z70605		0	0	0	0	0.110207
NM_020371	AVEN	0	0	0	0	0
NM_020168	PAK6	0	0	0	0	0
NM_182985	RNF36	-0.0732382	0	0	0	0
NM_020396	BCL2L10	0	0	0	0	0
NM_000942	PPIB	-0.114171	0.599601	0.0691828	0.296747	0.782404
NM_016166	PIAS1	0	0	0	0	0
NM_033238	PML	-0.394279	0.562713	0.0410083	0	1.00151
NM_000137	FAH	0.300432	1.37027	0	0	0
NM_000875	IGF1R	-0.563208	0.862516	-0.299982	0	0
NM_003502	AXIN1	-0.0967407	0.685643	0.39737	0.44879	0.544952
NM_002513	NME3	-0.0555923	1.16945	0	0.00927653	0
Z70654		0.159173	0.402392	0.0670343	0.262658	0.427108
NM_003246	THBS1	-0.023459	1.05506	0	0	0
NM_005657	TP53BP1	0.242005	0.459598	0.243486	0.289367	0.481789
NM_014335	CRI1	0.31521	0.943155	-0.00980551	0	0.867968
NM_002200	IRF5	0.0812735	0.787457	0.352765	0	0
NM_005707	PDCD7	-0.791729	0.339872	0.400566	0.390801	0.43609
NM_015322	FEM1B	0	0.920775	0.107511	0.558807	0
NM_000499	CYP1A1	0.200097	0	0	0	0
NM_005928	MFGE8	0.0945815	0	0	0	0
NM_078474	BLP2	-0.049553	1.25535	0.320468	0.526837	0.675415
NM_138769	RHOT2	0.0545807	1.12648	0.247328	0.242309	0.914194
XM_370927	RNF151	0	0	0.000235429	0	1.30314
NM_000746	CHRNA7	0.066671	0	0.18872	0	1.01919
NM_033503	BMF	0	0	0	0	0
NM_020990	CKMT1	-0.0100014	1.79252	0.235749	0.495182	0.925193
NM_002009	FGF7	-0.424164	0	0	0	0
NM_014326	DAPK2	0.211784	0.85053	0.174977	0.0881793	0.408844
NM_002755	MAP2K1	0	0.79151	-0.268787	-0.0611799	0.429479
NM_006305	ANP32A	-0.562595	0.733851	0.334663	0.413239	0.501385
NM_006509	RELB	0.194333	0	0	0	0
NM_022151	MOAP1	0.209554	0	0	0.260925	0
NM_006849	PDIA2	0	0.824798	0.272275	0.313937	0.718742
NM_023076	C16orf28	0	0	0	0.280265	0
NM_005262	GFER	0	0	0	0	0
NM_000296	PKD1	-0.353232	0	0	0	0
NM_016639	TNFRSF12A	0	2.02218	0	0	0
NM_178844	NOD3	-0.297592	0	0	0	0
NM_005147	DNAJA3	0.42016	1.4934	0	0	0
NM_000246	MHC2TA	-0.0925661	0.416638	-0.153903	0	0.285089
NM_002094	GSPT1	-0.363561	0.806669	0.549943	0.764909	1.25016
NM_005030	PLK1	0	0.939347	0.103593	0.563991	1.09415
NM_000086	CLN3	0.366322	1.15426	0	0	0
NM_013258	PYCARD	-0.237679	0	0	0	0
NM_003031	SIAH1	-0.0944801	1.39335	0	0.198226	0
NM_005611	RBL2	0.0556111	0.635485	-0.0592078	0	0.707694
NM_005953	MT2A	0.132645	0.34844	0.0281201	-0.0388445	0.382444
NM_032271	TRAF7	-0.242375	0.600664	0.176078	0.178463	0.53924
XM_113871	LOC197350	0.1408	0.453876	0.270112	0.375764	0.3873
NM_005223	DNASE1	0.362652	0.972178	0.00315291	0	0
NM_003470	USP7	0.177733	0.523721	0.279163	0.361029	0.61612
NM_004862	LITAF	0.0110786	0.366056	0.485683	0.495492	0.531812
NM_016561	BFAR	-0.665581	0.596449	0.292078	0.282799	0.73102
NM_002738	PRKCB1	0.376569	0.513356	0.14419	0.228186	0.518572
NM_003123	SPN	-0.15555	0	0	0	0
NM_152901	PYDC1	0.132307	0.243575	0.506853	0.49523	0.251116
NM_022162	CARD15	-0.0995357	0	-0.0863607	0.312318	0
AF275804	PNAS-108	0.179826	1.55431	0.334547	0.492353	0
NM_005946	MT1A	-0.198183	0	-0.0846158	0	0
NM_182687	PKMYT1	-0.00927781	1.73165	0.266329	0.443668	0.598772
NM_000243	MEFV	0	0	-0.0545459	0	0.720047
NM_004380	CREBBP	0	0	0.0395763	0.605214	0.882488
NM_001424	EMP2	0.675346	0	0	0	0
NM_003498	SNN	-0.103727	0	0	0	0.999487
NM_002210	ITGAV	0.135738	1.12018	0.706952	0.659484	0.869601
NM_000418	IL4R	0	1.35457	0.000595697	0.00993001	0
NM_002746	MAPK3	0.0390852	0.913507	0.23805	0.296324	0.688969
NM_000632	ITGAM	-1.05821	0	0	0	0
NM_015247	CYLD	0	0.815899	0.212224	0.43864	0.690305
NM_004530	MMP2	0	0	0	-0.44417	0
NM_032206	NOD27	0	0	0	0	0
NM_153425	TRADD	0	0	0	0	0
NM_004555	NFATC3	0.106199	0	0	0	0
NM_016373	WWOX	0	0	0	0	0
NM_016823	CRK	0.0917426	0.733962	0	0	0
NM_002558	P2RX1	0.175759	0	0	0	0
XM_371008	LOC388326	-0.240492	0.655527	0.212492	0	0.511224
NM_001970	EIF5A	-0.0299373	0.488943	0.300749	0.29523	0.598781
NM_153012	TNFSF12	0.19448	0.750573	0	0	0.945657
NM_000546	TP53	0.225865	0.547935	0.130855	0.406393	0.572712
AJ012499		-0.327575	0.291791	0.317718	0.200942	0.324285
NM_145110	MAP2K3	0.169827	0.560375	0.343667	0.298975	0.491966
NM_016231	NLK	0.0145952	0	-0.135595	0	0.788663
NM_003946	NOL3	-0.294977	0.604794	0.276084	0.0152613	0.429597
NM_014376	CYFIP2	0.338822	0.561234	0.19402	0	0.575937
NM_002661	PLCG2	0.418974	1.03319	0	0	0
NM_006445	PRPF8	0.249451	0.68467	0.465121	0.631892	0.732905
NM_002663	PLD2	0.108414	0.276724	0.551777	0.391977	0.323313
NM_033004	NALP1	0.257185	-0.118219	0.373505	0.37916	0.660598
NM_020360	PLSCR3	-0.163006	0.544255	0.141591	0.45808	0.691115
NM_003808	TNFSF13	-0.405639	1.0146	0.376611	0.45111	0.995582
NM_004246	GLP2R	0.349075	1.00177	0.0581638	0	0
NM_012452	TNFRSF13B	0.502284	0.126144	0	0	0
NM_009587	LGALS9	0.273784	0.570422	0.454431	0.400855	0.392863
NM_016252	BIRC6	-0.185477	1.3847	0.630586	1.01295	0
NM_024712	ELMO3	0.17083	0	0.387927	0	0.711837
NM_138714	NFAT5	0.103672	0.473076	-0.0328126	0.0715474	0.322106
NM_006761	YWHAE	0.243926	0.483098	0.279786	0.316234	0.337597
NM_080822	OVCA2	0	0.997048	0.216147	0.308639	0.3747
NM_004703	RABEP1	0.232202	2.33877	0.369822	0.966189	0.716033
NM_017523	BIRC4BP	0	0	0	0	0
NM_000937	POLR2A	-0.152003	0.924203	0.380423	0.582253	0.588618
NM_172089	TNFSF12-TNFSF13	0.446624	0	0	0	0
NM_003010	MAP2K4	-2.26303	0	0	0	0
NM_004176	SREBF1	0	0	0	0.759225	0
NM_002467	MYC	0	0	-2.38589	0	0
NM_015077	SARM1	0	0	0	0	0
NM_004295	TRAF4	0	0	0	0	0
NM_004740	TIAF1	0	0	0	0	0
NM_003885	CDK5R1	-0.314873	0	0	0	0
NM_057178	RFFL	-0.805827	0	0	0	0
NM_004448	ERBB2	0	0	0	0	0
NM_001254	CDC6	0	0	0	0	0
NM_001838	CCR7	0.276039	0	0	0	0
NM_000805	GAS	0.0418202	0	0	0	0
NM_139276	STAT3	0	1.02189	0.424591	0	0.860009
NM_014318	2006-04-02	-0.548437	1.99085	0	0	0.876283
NM_014798	PLEKHM1	-0.025091	0	0	0	0
NM_000212	ITGB3	-0.479071	0	0	0	0
NM_005702	ERAL1	-0.246733	0.830654	0.166044	0.396102	0.623268
NM_018307	RHOT1	0.575215	0	0	0	0
NM_002982	CCL2	-0.236616	0	0	0	0
NM_012138	AATF	0.63192	0.505647	0.690774	0.647725	0.821588
NM_012481	ZNFN1A3	0.0485517	0.771612	-0.0784209	0.440383	0
NM_000964	RARA	-0.0659976	0.428102	0.757012	0.78824	0.727253
NM_032524	KRTAP4-4	0.388306	0	0	0.360666	0
NM_012448	STAT5B	0.379203	0.580206	0.0582945	0.491596	0.730661
NM_005533	IFI35	0.623456	0.420175	0.531841	0.638434	0.500457
AF277193	PNAS-135	-2.56977	0.604556	0.493166	0.775025	0.653997
NM_016835	MAPT	0.244203	1.20054	0.686891	0.869094	0.870908
NM_173623	FLJ35808	0.34892	-3.60046	-2.4211	-3.06206	-2.52339
NM_078471	MYO18A	0.0916305	1.50692	0.350906	0.300691	0.706076
NM_002815	PSMD11	0	1.18034	0.463652	0.541983	0.79869
NM_002981	CCL1	-0.240895	0	0.17168	0	0.755268
NM_004774	PPARBP	0.858062	0	0	-0.884899	0.750556
NM_172220	CSF3	-0.491659	0	-0.125889	0	0.683638
NM_001067	TOP2A	-0.625604	1.25276	1.01753	1.11985	0.961121
NM_031961	KRTAP9-2	0.52688	0	0	0	0.738946
NM_003152	STAT5A	0	0	0	0.242157	0.684481
NM_004176	SREBF1	0	0	0	0	0
NM_139205	HDAC5	0	0	0	0	0
BC044941		0	0	0	0	0
NM_002634	PHB	0	0	0	0	0
NM_002507	NGFR	0.321928	0	0	0	0
NM_198175	NME1	0	0	0	0	0
NM_015294	TRIM37	0	0	0	-1.24767	0
NM_003620	PPM1D	0.0524674	0	0	0	0
NM_002737	PRKCA	0	0	0	0	0
NM_001050	SSTR2	0.0848889	0.980948	0	0	0
NM_015167	PTDSR	0.883284	0	0	0	0
NM_003655	CBX4	0.181447	0	0	0	0
NM_004104	FASN	-0.0824622	2.08596	1.05648	0	1.89023
NM_033222	PSIP1	0	0	0	0	0
XM_374879	LOC114971	0.156342	1.2056	-0.0508099	0	1.37707
NM_020774	MIB1	0	0	0	0	0
NM_003563	SPOP	-0.0300572	1.14288	0.313876	0.228674	0
NM_000250	MPO	0.435661	0	0	0	0
NM_016077	Bit1	0.23078	0	0	0	0
NM_014720	SLK	-0.576011	1.42772	0.624192	0	1.28286
NM_002816	PSMD12	0.343954	0	0	0	0
NM_004110	FDXR	-0.162574	1.15051	-0.523553	0.498024	0
NM_018996	TNRC6C	0.155163	1.13123	0.431059	0.500391	0.928019
NM_024110	CARD14	0.184963	0.793058	-0.0708477	0.525692	1.28111
NM_005131	THOC1	0.135286	0.923566	0.252066	0.886684	1.01185
NM_012307	EPB41L3	-0.553936	0.845045	0.300947	0.226826	0.726122
NM_002828	PTPN2	0.293795	0	0.2817	0	3.54412
NM_005257	GATA6	0.00856201	0	0	0	0
NM_005749	TOB1	0.218499	0.961267	0.422215	0.459749	0.510784
NM_080417	2006-09-04	-0.240314	0	0.143121	0	0
NM_003161	RPS6KB1	0	0	0.376611	0	1.12111
NM_000442	PECAM1	-0.049204	0	0	0	0
NM_002758	MAP2K6	0.0728329	0	0	0	0
NM_002086	GRB2	0.418143	0	0.20964	0.511279	0.63803
NM_001168	BIRC5	0	0	0.120956	0.367688	0.670772
XM_375495	AATK	0	0	0	0	0
NM_030781	COLEC12	0	0	0	0	0
NM_006788	RALBP1	0	0	0	0	0
NM_005406	ROCK1	0	0	0	0	0
NM_005925	MEP1B	0	0	0	0	0
NM_031446	C18orf21	0	0	0	0	0
NM_015846	MBD1	0	0	0	0	0
NM_006785	MALT1	0	0	0	0	0
NM_000633	BCL2	-0.110082	0	0	0	0
NM_002974	SERPINB4	0.041848	0	0	0	0
NM_002819	PTBP1	0	0.963432	0.0243096	0.137821	0.892771
NM_000156	GAMT	-0.145995	-0.0425544	0.161816	0.138588	-0.00109804
NM_001348	DAPK3	0.0588937	0	0	0	0.738946
NM_182919	TRIF	-0.816113	0	0	0	0
NM_021975	RELA	0	0.860932	0.139572	0	0.753401
NM_139314	ANGPTL4	0.334347	0.448829	0	0	0.465255
NM_004230	EDG5	0.0557878	0	0	0	0
NM_018255	STATIP1	-0.0285692	0.675217	0.440742	0	0.677724
NM_005215	DCC	0.000463218	0	-0.030014	0	0
NM_003839	TNFRSF11A	0	0	0	0	0
NM_002639	SERPINB5	-0.100305	0.427234	0.164601	0.238205	0.53562
NM_002575	SERPINB2	0.0885777	0	0	0	0
NM_002777	PRTN3	-0.177426	0	0.024848	0	0
NM_015675	GADD45B	0.112395	0.663773	0.177927	0.292706	0.681267
NM_015897	PIAS4	-0.231326	0.68975	-0.116429	0.43833	0.679268
NM_005817	M6PRBP1	0.268357	0.233868	0.278388	0.430346	0.389001
NM_006221	PIN1	0	0	-0.0863607	0	0.743973
NM_003807	TNFSF14	-0.287147	0.675643	0.361014	0.421465	0.562623
NM_176820	NALP9	0.0510742	0	0	0	0.52273
NM_005904	SMAD7	0.234465	0	0	0	0.645836
NM_015285	WDR7	-0.437713	0	0.232221	0	0
NM_194449	PHLPP	0	0	0.35555	0	0.572737
NM_012397	SERPINB13	0	0	0	0	0
NM_006162	NFATC1	-0.307429	0	0	0	0
NM_001972	ELA2	0	0	0	0	0
NM_198969	AES	0	0.519726	-0.264204	-0.268604	0.574118
NM_030662	MAP2K2	0	0	0	0	0
NM_003811	TNFSF9	0	0	0	0	0
NM_005428	VAV1	0	0	0	0	0
NM_020230	PPAN	0	0	0	0	0
NM_006202	PDE4A	0	0	0	0	0
NM_032885	APG4D	0	0	0	0	0
NM_002229	JUNB	0	0.937561	0	0	0
NM_005053	RAD23A	0.149613	0	0	0	0
NM_012114	CASP14	0	0	0	0	0
NM_005354	JUND	0	1.19326	0.248856	0.230236	0
NM_138636	TLR8	-0.12148	0	0	0	0
NM_175768	GRIK2	-0.273451	0	0	0	1.13051
NM_205834	LISCH7	-0.367623	0.466825	0.0395763	-0.0599861	0.423429
NM_006233	POLR2I	0	0.845869	0	0	0.629629
NM_005884	PAK4	0.137145	0	0	0	0
NM_001626	AKT2	0.0412227	0	0	0	0
NM_000660	TGFB1	0.637024	0	0	0	0
NM_005815	ZNF443	0.177447	1.50135	0	0	0
NM_001375	DNASE2	-0.184179	0.822704	0	0	0
NM_052850	GADD45GIP1	-0.418313	0.556233	0.318989	0.122139	0.990402
NM_000435	NOTCH3	0.24803	0.766301	-0.0188734	0.0994743	1.60617
NM_004864	GDF15	0.42533	-1.62169	-0.27599	-0.299159	-0.961798
NM_015965	GRIM19	-0.162542	0.438932	0.33681	0.658243	0.79835
NM_004708	PDCD5	0.176339	0.523048	0.566003	0.604227	0.661307
NM_014383	TZFP	-0.201305	0.51706	-0.248318	0.406591	0.637212
NM_001749	CAPNS1	0.100018	0.428007	0.316915	0.466743	0.586611
XM_053074	TIMM50	0.193246	1.66388	0.170886	0	0
NM_017555	EGLN2	-1.2733	0.678395	0.189408	0.348388	0.543375
NM_002088	GRIK5	0.205967	0.97315	0.30026	0	0.479567
AF035364		-0.0879477	0	-1.19194	0	-1.11444
NM_004343	CALR	0.0111406	0.511044	0.31675	0.010959	0.330037
NM_002741	PKN1	0.0558954	0	0.0367613	-0.0526566	0.902473
XM_211460	LOC284434	-0.841077	0	0.0629508	0	0.605636
NM_012181	FKBP8	-0.580775	1.06085	0.152051	0.297019	0.457806
NM_024310	PLEKHF1	0	0	-0.700204	0	0
NM_004364	CEBPA	0	1.22793	-0.566805	0	0.34453
NM_015285	WDR7	0	0	0	0	0
NM_002307	LGALS7	0	0	0	0	0.572371
NM_002446	MAP3K10	0	0	0	0	0
NM_002741	PKN1	0	0	0	0	0
NM_133328	DEDD2	0	0	0	0	0
NM_001712	CEACAM1	0.00566875	0	0	0	0
NM_006663	PPP1R13L	-0.210883	0	0	0	0
NM_001425	EMP3	0	1.37965	0	0	0
NM_006666	RUVBL2	-0.375509	1.39035	-0.0981683	0	0.662928
NM_138639	BCL2L12	0	0	0	0	0
NM_144687	NALP12	0	0.924985	0	0	0.603265
NM_017852	NALP2	-0.192402	0	0	0	0
NM_145007	NALP11	-0.184248	0	0	0	0
		-0.423499	-0.0111681	5.12157e-07	2.88539e-09	-0.0443669
		0.321055	-0.0227459	-0.0320028	-0.125422	-4.61662e-08
		0.253047	0	0	0	0
		0.02032	0.706499	0.440061	0.284662	0.95067
NM_000599	IGFBP5	0.307313	0.504828	0.370054	0.245969	0.650883
NM_014417	BBC3	0.208778	1.28043	0.18628	0	0
NM_014330	PPP1R15A	0.103181	0.477441	0.42044	0.454436	0
NM_003089	SNRP70	0.187386	0.450892	0.355381	0.592564	0.868182
NM_001772	CD33	-0.0421255	0.304792	0.29578	0.699311	0.506975
NM_014218	KIR2DL1	-0.0124909	0.432595	0.353963	0.691314	0.844766
NM_002842	PTPRH	-0.224987	0.533221	0.129818	0.640858	0.797368
NM_134444	NALP4	0	0	0	0	0
		0.323725	0.00102083	0.00851767	0.320148	-0.142993
		-0.324435	0.455605	0	0	0.501222
		0.182909	0.49864	0.482545	0.460727	0.533095
		-0.068666	0	0	0	0
NM_006509	RELB	-0.296982	0	0	0	0
NM_014959	CARD8	0.139755	1.16478	0.0384616	0	0.325092
NM_018434	RNF130	-0.345497	0	-0.157725	0.020583	0.662158
NM_001571	IRF3	-0.302563	1.4581	0.26558	0.187025	0.62456
NM_033341	BIRC8	0	0	0	0	0.627112
NM_139176	NALP7	0	0	0	0	0.758543
NM_176820	NALP9	-0.180337	0	0	0	0.593211
NM_176810	NALP13	0	0	0	0	0.23107
		-0.0465031	0.131126	-0.05234	0.109013	0.0374808
		-0.355202	0	0	0	0
		0	0.714354	0.160227	0.21674	0.790762
		0	0.530952	-0.217229	-0.192996	0.55597
NM_176811	NALP8	0	0	0	0	0
NM_177559	CSNK2A1	-0.697437	0	0	0	0
NM_018848	MKKS	0.263034	0	0	0	0
NM_006510	RFP	-0.116956	0	0	0	0
NM_005225	E2F1	0.107988	1.6002	0	0	0
NM_199484	C20orf24	0	0.987057	0.0241418	0.255004	0.690002
NM_002466	MYBL2	0.819193	0.899388	0.229335	0	0.658031
NM_004994	MMP9	0.173536	0	0	0	0
NM_001316	CSE1L	0.151152	1.15821	0.959106	0	0.987408
NM_003746	DNCL1	0	0.761525	0.27204	0.410315	0.788802
NM_032945	TNFRSF6B	0.213033	0.978696	0.307107	0.184363	0.854226
NM_181600	KRTAP13-4	0.166953	0	0	0	0
NM_153447	NALP5	0.359667	0	0.298609	0	0
NM_000311	PRNP	-0.236193	0.40108	0.237173	0.381302	0.726122
NM_000214	JAG1	0.595493	0.564946	0.500532	0.554101	0
XM_092778	LOC164395	0.220781	0.519432	-0.0239266	-0.00784092	0
NM_014071	NCOA6	0.100812	0.386139	0.743394	0.709244	0.814342
NM_030877	CTNNBL1	0.574213	1.11725	0.318397	0.707716	0.813975
NM_006282	STK4	0.49574	0.59337	0.359933	0.229891	0.707601
NM_004906	WTAP	-0.278802	0.586145	0.640463	0.616295	0.768123
NM_173091	NFATC2	-0.0442465	0.280707	0.798252	0.70881	0.703038
NM_022105	DATF1	-0.657054	0.463887	-0.100098	0.360857	0.548817
NM_000484	APP	0.138583	0.429683	0.110178	0.101295	0.359373
NM_003253	TIAM1	-0.473601	-0.974383	-0.473696	0	-1.4048
NM_021158	TRIB3	-0.415657	1.16312	0.268808	0.400855	0.961862
NM_001200	BMP2	-0.0698511	0	0	0	0
NM_181353	ID1	0.0725686	1.26663	-0.366416	0	0.591192
NM_053041	COMMD7	-0.371367	0.636115	0.0582945	-0.195789	0.537732
NM_006404	PROCR	0	0.816521	0.178004	-0.288805	0.418397
NM_004613	TGM2	-0.040642	0	-0.192232	0	0.522959
NM_145652	WFDC5	0.220048	0	0	0	0
NM_133171	ELMO2	0	0	0	0	0.668556
NM_198433	STK6	0	1.05664	0.221637	0.72529	0.944598
NM_139317	BIRC7	0.164752	0	0	0	0
NM_175611	GRIK1	0	0	0	0	0
NM_000454	SOD1	0	0.766758	0.26558	0.485016	0.811982
NM_058183	SON	0	0	0	0	0
NM_003225	TFF1	0	0	0	0	0
NM_000211	ITGB2	0	0	0	0	0
NM_005409	CXCL11	0.194173	0	0	0	0
NM_053004	GNB1L	-0.420546	0	0	0	0
NM_003935	TOP3B	-0.489805	1.05804	0	0	0.692391
NM_002415	MIF	-0.0609906	0.535849	-0.313283	-0.345489	0.5819
NM_000362	TIMP3	0	0.645652	0	0	0.532461
NM_012473	TXN2	0.26748	1.05062	0.160036	0	0.865186
NM_002872	RAC2	0.393734	0	0	0	0
NM_003560	PLA2G6	0.356144	0.690014	0.376611	0	0
NM_001469	G22P1	-0.0367586	0.532116	0.517615	0.512363	0.836884
NM_033656	BRWD1	-0.178888	0	0.349131	0	0
NM_018669	WDR4	-0.772333	1.37435	0	0	0
NM_030582	COL18A1	0.307501	0.677217	-0.0894101	0.416452	0
NM_030877	CTNNBL1	-0.688641	0.77769	-0.647463	0.598794	0.812482
NM_002745	MAPK1	0.107424	0.531001	0.478709	0.665245	0.782156
NM_004327	BCR	-0.439191	0.460083	-0.60428	0.614835	0
NM_012295	CABIN1	0.382682	0.538306	0.192747	0.393719	0.714364
NM_002133	HMOX1	0.118968	0.522142	-0.534579	0.327509	0.553578
NM_000878	IL2RB	0.0648511	0.762583	0	0	0.778351
NM_014550	CARD10	0.24649	0.478129	0.174506	0.287473	0.477734
NM_006116	MAP3K7IP1	-0.0362635	0.918702	0.190198	0.248852	0.764257
NM_004599	SREBF2	0.08655	1.05804	0.418605	0.551921	1.04025
NM_002462	MX1	0.1682	0	0.0406764	0	0
NM_000394	CRYAA	0	0	0	0	0
NM_015367	BCL2L13	0.283454	0	0.200761	0	0.73102
NM_003277	CLDN5	0.287163	0	0	0	0
NM_014634	PPM1F	0.281962	0	0	0	0
NM_003073	SMARCB1	-0.331747	0.995101	0.41153	0.512914	0.503562
NM_007194	CHEK2	-0.782813	0	0	0	0
NM_145641	APOL3	-0.571873	0	0	0	0.678816
NM_001051	SSTR3	0	0	0	0	0.624517
NM_002305	LGALS1	0	0.321705	-0.508396	-0.406156	0.366226
NM_001429	EP300	0	0	0	0	0
NM_012263	TTLL1	0	0	0	-2.17398	0
NM_001197	BIK	0	0	0	0	0
XM_104657	LOC164714	0	0	0	0	0
NM_001953	ECGF1	0	0	0	0	0
NM_016562	TLR7	0	0	0	0	0.572891
NM_031892	SH3KBP1	-0.286739	1.11736	0	0	0
NM_014271	IL1RAPL1	0.202629	0	0	0	0
NM_003254	TIMP1	0.486695	0.575166	-0.166832	-0.336111	0.532298
NM_006986	MAGED1	-1.10128	1.30041	0	0	0.825657
NM_021783	EDA2R	0.232493	0.344516	0.620647	0	0.615193
NM_002565	P2RY4	0.34026	0	0	0	0
NM_058171	ING2	0.517979	0.361504	0.350342	-0.19106	0.562623
NM_206915	NGFRAP1	-0.0786098	0.635375	0.423004	0.462256	0.97766
NM_015140	KIAA0153	0.290767	0.270284	0.642947	0.511171	0.861032
NM_031454	SELO	0	1.16168	0	0	0
NM_012324	MAPK8IP2	0.821358	0.444308	0.400859	0.669344	0
NM_138636	TLR8	0.412126	0	0	0	0
AJ012498		0.0294928	0.468778	1.0097	0.852335	0.649407
XM_293360	LOC340571	0	0.670389	0	0	0
NM_017883	WDR13	0	0.568226	0.172554	0.347154	0.804284
NM_014061	MAGEH1	-1.0812	0	0	0	0
NM_000044	AR	-0.440952	0	0	0	0
NM_005938	MLLT7	-0.658336	1.52407	0	0	0
NM_020932	MAGEE1	0.276799	0.703689	0	0	0.553578
NM_017416	IL1RAPL2	0.295061	0	0	0	0
NM_016426	GTSE1	0.164814	0.736411	0.406156	0	0.584649
NM_002751	MAPK11	-0.35316	0.604184	0.401064	0.408051	0.382347
NM_002414	CD99	0.461581	0.920317	0.247909	0.191178	0.452543
XM_372199	LOC389840	0.327853	1.00392	-0.265609	0	0.556926
AF274932	PNAS-7	0.306785	0.565163	0.570906	0.771542	0.405522
NM_017745	BCOR	-1.92628	0.642692	0.421778	0.581587	0.30879
NM_021123	GAGE7	0	0.896106	0.376611	0.466147	0.733342
NM_019003	SPIN2	0	0	0	0	0
NM_001399	EDA	0	0	0	0	0
NM_000206	IL2RG	0	0	0	0	0
NM_000061	BTK	0	0	0	0	0
NM_178271	APG4A	0	0	0	0	0
NM_000686	AGTR2	0.289507	0	0	0	0
NM_004208	PDCD8	0.059563	0	0	0	0
NM_000074	TNFSF5	-0.111031	0.886214	0.538883	0	0.798436
NM_005745	BCAP31	0	0.824063	0.153287	0.232732	0.810707
NM_000402	G6PD	0.653496	1.58855	0	0	0
NM_032973	PCDH11Y	0	0	0	0	0
NM_173702	MTATP6	0.435796	0.422628	0.782611	0.902079	0.456879
AF541923		0.402547	0	0	0	0
AX538682		0.436172	1.32453	0.539462	0	0
Z70624		0.359701	0	0	0	0
Z70633		-0.161751	0.334786	0.541949	0	0
U58667		-1.61527	0.651802	0.474459	0	0
NM_014060	MCTS1	0	0	0	0	0
NM_016542	MASK	0.235797	1.53903	-1.46317	0	0
NM_004840	ARHGEF6	0.426625	1.01082	0	0	0
NM_001569	IRAK1	0	0.276141	0.397243	0.518313	0.436615
NM_003639	IKBKG	0.348895	0.340104	0.589156	0.67289	0.704119
NM_004246	GLP2R	0	0	0	-0.57978	0
AF275802		0	0.758638	0.460443	0.293485	0.699024
AX491677		0	0	0	0	0
Z70612		0	0	0	-0.822013	0
Z70646		0	0	0	0	0
Z70629		-0.0421649	0	0	0	0
AF040257		-0.0799683	0	0	0	0
NM_001540	HSPB1	0.108221	0.77372	0.0879594	0.178463	0.885422
AY145439		-0.167764	1.14637	0	0	0.726122
NM_012317	LDOC1	0.149056	0	0.190919	0	0.470244
NM_006730	DNASE1L1	0.371376	0.919684	-0.0352865	-0.113718	-0.171717
NM_012114	CASP14	0.36107	1.18212	0.31555	0	0.559997
AF275801	PNAS-105	-0.2824	0.908856	0.50326	0.642387	0.421605
AF275803		0	0.996471	0.472031	0.637181	0.720771
AX496669		0	0	0	0	0
Z70618		0.415037	0	0	0	0.567464
Z70649		0	0	0	0	0
Z70606		0	0	0.532731	0.489584	0.908119
AF164681	ILP3	0	0	0	0	0
AF275807		-0.109676	0.391267	0	0	0
AX026746		0	0	0	0	0
AF275812	PNAS-116	-0.0528167	0.280021	9.52998e-05	-0.0657669	0.451193
Z70623		0	0	0	0	0
Z70658		-0.131022	0.713186	0.0546832	0	0.679806
Z70626		-0.122857	0	0	0	0
U58662		0.253864	0.332555	-0.0194362	-0.0160671	0.333015
U58669		-1.03484	1.21595	0	0	1.82566
AX026741		-0.1202	0.447927	0.373694	0	0.533768
AF274945		0.216867	-1.00439	-0.933433	-1.25468	-1.33094
AF277194		0.715379	1.45733	0.0216544	0	0
Z70613		0.302563	0.414705	0.283228	0.324906	0
AF275811		0.0452075	1.02562	0	0	0
U87229		0.350454	0.991401	0	0.534438	0
AF279898	PNAS-144	0.3484	0.23081	0.204552	0.282206	0.38835
Z70622		0	0.626072	0.482699	0.433571	0.729442
Z70644		-0.0591455	1.17762	0	-0.0338113	0
Z70625		0	0	0	0	0
U58663		0.461331	0.404693	0.105076	0.12613	0.378992
AJ316217	IGHV4	-0.450661	0	0	0	0
AX538684		0	1.01892	0	0	0.921235
AF277184		-0.762769	1.30983	0	0	0.796113
Z70611		-0.135655	0	0	0	0
Z70637		-1.75827	0.600526	-0.582747	0	0.480522
AX026743		0.285586	0	0	0	0
AF089811	T-18	-0.164545	0	-2.47757	0	0
Z70615		0.249416	1.01384	0.365885	0	0.515057
Z70656		0.210262	0	-0.00585833	0	0.638287
Z70653		-0.378512	0	0.382686	0	0.675166
Z70610		0.0671142	0	0.322164	0	0.488024
U58664		-0.511855	0	0	0	0
AF151723	CENPC1	0	0.44552	0.193337	0	0.523277
AY052403	EPHA2	-1.66284	0	0	0	0.62496
AF277191	PNAS-133	0	0	0	0	0
Z70614		0	0.786678	0	0	-1.25587
Z70639		0	0	-0.231071	0	0
Z70640		0.222392	0	0	0	0
Z70609		0	0.533618	0	0	0
AF061979	FAS	0	0.493396	0	0	0
AF277188		0	0	0	0	0
Z70650		0	0	0	0	0
Z70632		0	0	0	0	0
AF234262		-0.151142	0	0	0	0
AJ406940	KRTAP4.8	0.14248	0	0	0	0
Z70647		0.129544	-0.38755	0	0	0
Z70631		0	0.657555	0.217657	0	0
Z70604		0	0.375815	0.274998	0.34622	0
AY303997	DF4	-0.201447	0	0	0	0
Z70636		0	0	0	0	0
U82938	Siva	0	0.755488	-0.0397516	0.131358	1.02047
U37688	RATS1	0.189478	0	0	0	0
Z70619		0	0	0	0	0
Z70648		0.542194	0.948709	0	0	0
Z70634		0	1.36569	0	0	0
AJ012496		0	0.665621	0.731107	0.488318	0.0945443
AF044583		0	0	0	0	0
Z70652		-0.625604	0.98554	0	0	0
Z70630		-0.180397	0	0	0	0
U58665		-0.169375	0.528374	0	0	0.691801
AF027385		0	0.358323	-0.0188734	0.378829	0.549273
Z70620		0	0.538525	0.0954296	0	0.559377
AF123094	API2-MLT	0	0	0	0	0
AF277175		-1.29659	0	0	0	0
Z70616		0	0	0	0	0
Z70641		0.165923	0	0	0	0
Z70607		0.202629	0	0	0	0
AF174394		0.291615	0.793254	0.280038	0	0.547471
Z70651		-0.226814	0	0.366343	0	0.563943
Z70659		0	0.485049	0.400256	0.418045	0.619069
Z70635		0.185426	0	0	0	0.731112
AJ548507	IGHV	0	0	0	0	0
AF274941		0	0.72535	0.340542	0.513836	0.613712
AF274957		0.392785	0	0	0	0
Z70655		0	0	0	0	0
Z70657		0.832725	0.342929	0.525475	0	0.398647
Z70608		-0.550611	0	0	0	0
AJ012489		-0.150475	1.11798	0	0	0
X89986	nbk	-0.13629	1.13474	0	0	0
		0.0995357	-0.0534313	0.0460362	-0.0251989	0.0881147
		0.349711	-0.0271552	0.0913624	0.00450678	0.157829
		-0.0183993	0	0	-0.0469724	0
		-0.358424	0.824519	0.461108	0.319241	0
		0.201807	0.59088	0.118605	0.244091	0.778553
		0.50515	0.121704	-0.251494	0.332941	0.36904
Z70617		0	0.594688	0	0.342383	0
Z70645		0	0.867961	0.563117	0.517993	0.964139
Z70628		0	0	0	0	0
AY523570		0	0	0	0	0
AJ012491		-0.155299	0	0	-0.928026	0
		0	0	0	0	0
		0.127469	0.0203425	0.012565	0.0616365	0.0199614
		0	0	0	0	0
		0.234021	0.679704	0.337298	0.628883	0.783766
		0	0	0	0	0
		-0.113287	0.522977	0.368654	0.389212	0.89687
		0	0.50487	0	0	0
Z70621		0	0.748777	0	0	0
Z70643		0.102615	0	0	0	0
Z70627		0.186901	0	0	0	0
AY523571		0	0	0	0	0
AJ012494		-0.166699	0.863699	0.382843	0.366373	0.592114
		-0.2978	0	0	0	0
		0.0561431	0.111097	0.154398	-0.00254486	0.00191741
		-0.258994	0	0	0	0
		0.118988	0.668746	0.179195	0.20821	0.607904
		-2.61096	0.546482	-0.138616	-0.131539	0.520907
		0	0.51781	0.249436	0.309772	0.662918
		-2.6297	0	0	0	0
NM_033306	CASP4	0.445774	0.858695	0	0	0
NM_001202	BMP4	-0.425764	0	0	0	0
NM_001154	ANXA5	0	0.70512	0.562708	0.482649	0.666959
NM_004331	BNIP3L	0	-0.331539	-0.000242998	0	0
NM_004024	ATF3	-0.240314	1.79699	0	0	0
NM_013247	PRSS25	0	0	0	0	0
NM_198219	ING1	0	0	0	0	0
NM_001147	ANGPT2	0	0	0	0	0
NM_001252	TNFSF7	-0.0588508	0	0	0	0
NM_001779	CD58	0.955606	0	0	0	0
NM_004323	BAG1	0	0.668607	0.0533542	-0.10964	0.868092
NM_004034	ANXA7	-2.11482	1.4122	0	0.390208	0
NM_001151	SLC25A4	-0.0389674	0	0	0	0
NM_032977	CASP10	0	0	0	0	0
NM_001621	AHR	0	1.00625	0.0936773	0	0
NM_004360	CDH1	0	0	0	0	0
NM_005157	ABL1	0	0	0	0	0
NM_033357	CASP8	-2.23563	0	0	0	0
NM_000176	NR3C1	0	0	0	0	0
NM_001171	ABCC6	0	0	-2.13435	0	0
NM_001381	DOK1	0	0	0	0	0
NM_004049	BCL2A1	0	0	0	0	0
NM_001229	CASP9	0	0	0	0	0
NM_004322	BAD	-1.75336	0	0	0	0
NM_005502	ABCA1	-3.31568	0.909293	0	0	0
NM_022173	TIA1	0	0.183408	0	0	-0.425882
NM_001904	CTNNB1	0	-2.74748	-3.20225	-3.18775	-3.33824
NM_000037	ANK1	0	0	0	0	0
NM_013979	BNIP1	0	0	0	0	0
NM_138578	BCL2L1	0	0	0	0	0
NM_000740	CHRM3	0	0	0	0	0
NM_001188	BAK1	-0.534151	0	0	0	0
NM_001775	CD38	0	0	0	0	0
NM_004052	BNIP3	0	0	-0.471386	0	0.145856
NM_001768	CD8A	0	0	0	0	0
NM_138938	REG3A	0	0	0	0	0
NM_033339	CASP7	0	0	0	0	0
NM_197966	BID	0	0	0	0	0
NM_000716	C4BPB	0	0	0	0	0
NM_012483	GNLY	0	0	0	0	0
NM_005166	APLP1	-0.581396	0	0	0	0
NM_001148	ANK2	-0.13573	0	0	0	0
NM_013411	AK2	0	0	0	0	0
NM_138931	BCL6	0.425379	0	-0.0443755	0	0
NM_198289	CIDEA	0	0	0	0	0
NM_000465	BARD1	-0.0303736	0	0	0	0
NM_001166	BIRC2	0	0	0	0	0
NM_001278	CHUK	-0.263034	0.490909	0	0	0
NM_138764	BAX	-0.834576	0	0	0	0
NM_000095	COMP	0	0	0	0	0
NM_001752	CAT	0	0	0	0	0
NM_004333	BRAF	0	0	0	0	0
NM_005400	PRKCE	-2.49217	0	0	0	0
NM_001238	CCNE1	0.232291	0	0	0	0
NM_006030	CACNA2D2	0	0	0	0	0
NM_139343	BIN1	0	0.979224	0	0	0
NM_000057	BLM	0	0	0	0	0
NM_000590	IL9	0.116918	0	0	0	0
NM_001184	ATR	0	0	0	0	-0.567359
NM_001664	RHOA	0	0.482976	0.246487	0.531252	0.79591
NM_181861	APAF1	0	0	0	0	0
NM_000638	VTN	-0.0515303	0	0	0	0
NM_001781	CD69	0	0	0	0	0
NM_004926	ZFP36L1	0	0.477844	0	0.326854	0.665955
NM_032515	BOK	0	0	0	0	0
NM_001455	FOXO3A	0	0	0	0	0
NM_032982	CASP2	-0.531373	0	0	0	0
NM_176786	IL9R	0	0	0	0	0
NM_000076	CDKN1C	0	0	-0.488459	0	0.585298
AY510106		0	0	0	0	0
NM_001242	TNFRSF7	0	0	0	0	0
NM_001748	CAPN2	0	0	0	0	0
NM_001767	CD2	0	0	0	0	0
AJ548508	IGLV	0	0	0	0	0
NM_004394	DAP	0	0	0	0	0
NM_031966	CCNB1	-0.0897028	0	0	0	0
NM_001165	BIRC3	0	0	0	0	0
NM_001791	CDC42	0	0	0	0	0
NM_058197	CDKN2A	0	0	0	0	0
NM_000072	CD36	0	0	0	0	0
NM_001117	ADCYAP1	0	0	0	0	0
NM_001657	AREG	0	0	0	0	0
NM_001776	ENTPD1	0	0	0	0.0662343	0
NM_000877	IL1R1	0	0	0	0	0
NM_001778	CD48	-1.57608	0	0	0	0
NM_004304	ALK	0	0	0	0	0
NM_005191	CD80	-0.695145	0	0	0	0
NM_053056	CCND1	0	0	0	0	0
NM_013434	CSEN	0	0	-0.25142	0	0
NM_004215	EBAG9	0	0	0	0	0
NM_177553	GAS2	0	0	0	0	0
NM_000201	ICAM1	-1.86507	0	0	0	0
NM_001167	BIRC4	0	0	0	0	0
NM_001719	BMP7	0	4.47437	0	0	0
NM_004330	BNIP2	0	0	0	0	0
NM_013230	CD24	0	0	0	0	0
NM_004004	GJB2	0	-0.158095	0	0	0
NM_004347	CASP5	-2.02697	0	0	0	0
NM_005505	SCARB1	0	0	0	0	0
NM_000626	CD79B	0	0	0	0	0
NM_001641	APEX1	0	0	0	0	0
NM_007295	BRCA1	0	0	0	0	0
NM_000041	APOE	0	0.851588	0	0	0
NM_024065	PDCL3	0	0	0	0	0
NM_001618	PARP1	0	0	0	0	0
NM_001760	CCND3	-1.10852	0	0	0	0
NM_005894	CD5L	0	0	0	0	0
NM_016335	PRODH	0	3.37841	0	0	0

## Sheet: SAM Work (Do not edit!)
		Positive X	Positive Y	Negative X	Negative Y
-1.2315	-1.91861	0.560203	1.30131	-1.51903	-2.94649
-1.16771	-1.74092	0.562101	1.30439	-1.34472	-2.50573
-1.11063	-1.45953	0.563924	1.30447
-1.0683	-0.974913	0.565789	1.30463
-1.02656	-0.972545	0.568443	1.30976
-1.00718	-0.922812	0.57025	1.31052
-0.981318	-0.811489	0.571935	1.31188
-0.966677	-0.751152	0.573838	1.31707
-0.954552	-0.709679	0.575799	1.31987
-0.9426	-0.699996	0.577615	1.32061
-0.932181	-0.698967	0.579731	1.32074
-0.922876	-0.698488	0.581384	1.32403
-0.908936	-0.696061	0.583596	1.3254
-0.898679	-0.689231	0.586663	1.32724
-0.88977	-0.683381	0.588846	1.32775
-0.880418	-0.677796	0.590459	1.33079
-0.872014	-0.675129	0.592192	1.33547
-0.865288	-0.668967	0.594119	1.33748
-0.856284	-0.66488	0.59649	1.33836
-0.847385	-0.658726	0.598156	1.3455
-0.840876	-0.653281	0.59994	1.3525
-0.835438	-0.640277	0.60205	1.35493
-0.828896	-0.634194	0.604154	1.36004
-0.824112	-0.629251	0.607077	1.36472
-0.817019	-0.620602	0.60946	1.36952
-0.809456	-0.61975	0.611537	1.37657
-0.806391	-0.619271	0.614445	1.3821
-0.801381	-0.613119	0.617206	1.38618
-0.79572	-0.60843	0.61912	1.39835
-0.790614	-0.608336	0.62132	1.4013
-0.785085	-0.602931	0.623791	1.40448
-0.780254	-0.595235	0.626292	1.41287
-0.77561	-0.594331	0.628126	1.41642
-0.770732	-0.591621	0.630347	1.42219
-0.765129	-0.587691	0.632937	1.43494
-0.761271	-0.586028	0.635633	1.43955
-0.75622	-0.575665	0.638647	1.44097
-0.751855	-0.574253	0.64089	1.44418
-0.747917	-0.571853	0.642744	1.44577
-0.743436	-0.552361	0.646027	1.45323
-0.739495	-0.550084	0.648672	1.45644
-0.735499	-0.54927	0.651384	1.45755
-0.732336	-0.547796	0.654129	1.46261
-0.728723	-0.546537	0.656774	1.46855
-0.725966	-0.541218	0.659329	1.47061
-0.722671	-0.539434	0.662782	1.47149
-0.719576	-0.537042	0.665364	1.47663
-0.716063	-0.536991	0.668018	1.4782
-0.712939	-0.533639	0.671268	1.48483
-0.710144	-0.529745	0.673692	1.48592
-0.706428	-0.528628	0.67586	1.48656
-0.703658	-0.525759	0.678921	1.48758
-0.700852	-0.522385	0.681596	1.48887
-0.696716	-0.518822	0.685983	1.50547
-0.69358	-0.514951	0.689417	1.51682
-0.689417	-0.510475	0.69358	1.52502
-0.685983	-0.509122	0.696716	1.52779
-0.681596	-0.507495	0.700852	1.53991
-0.678921	-0.501255	0.703658	1.54027
-0.67586	-0.500728	0.706428	1.55003
-0.673692	-0.498236	0.710144	1.5544
-0.671268	-0.496881	0.712939	1.55536
-0.668018	-0.495884	0.716063	1.55649
-0.665364	-0.494872	0.719576	1.55976
-0.662782	-0.494192	0.722671	1.56322
-0.659329	-0.461831	0.725966	1.56366
-0.656774	-0.455644	0.728723	1.56488
-0.654129	-0.455265	0.732336	1.57013
-0.651384	-0.453928	0.735499	1.57568
-0.648672	-0.450092	0.739495	1.57988
-0.646027	-0.443448	0.743436	1.58956
-0.642744	-0.436869	0.747917	1.59438
-0.64089	-0.433665	0.751855	1.60397
-0.638647	-0.433142	0.75622	1.60627
-0.635633	-0.431374	0.761271	1.60711
-0.632937	-0.430988	0.765129	1.61764
-0.630347	-0.429067	0.770732	1.62383
-0.628126	-0.428297	0.77561	1.62946
-0.626292	-0.428265	0.780254	1.66301
-0.623791	-0.42707	0.785085	1.67108
-0.62132	-0.422362	0.790614	1.67618
-0.61912	-0.421998	0.79572	1.68339
-0.617206	-0.421186	0.801381	1.71226
-0.614445	-0.413469	0.806391	1.71977
-0.611537	-0.402607	0.809456	1.72639
-0.60946	-0.401761	0.817019	1.7325
-0.607077	-0.399583	0.824112	1.73689
-0.604154	-0.397567	0.828896	1.7586
-0.60205	-0.397464	0.835438	1.7606
-0.59994	-0.394263	0.840876	1.76385
-0.598156	-0.393317	0.847385	1.77831
-0.59649	-0.392532	0.856284	1.77861
-0.594119	-0.39052	0.865288	1.77952
-0.592192	-0.390342	0.872014	1.79193
-0.590459	-0.386619	0.880418	1.79884
-0.588846	-0.385155	0.88977	1.80866
-0.586663	-0.37395	0.898679	1.82196
-0.583596	-0.371256	0.908936	1.83225
-0.581384	-0.370092	0.922876	1.85135
-0.579731	-0.360113	0.932181	1.87696
-0.577615	-0.356592	0.9426	1.88683
-0.575799	-0.355726	0.954552	1.89856
-0.573838	-0.35542	0.966677	1.90193
-0.571935	-0.352812	0.981318	1.91647
-0.57025	-0.352229	1.00718	1.92505
-0.568443	-0.350835	1.02656	1.98418
-0.565789	-0.350202	1.0683	2.03466
-0.563924	-0.346784	1.11063	2.08453
-0.562101	-0.345296	1.16771	2.09832
-0.560203	-0.34529	1.2315	2.1245
-0.558086	-0.343766	1.34472	2.21607
-0.555558	-0.338548	1.51903	2.4789
-0.552978	-0.331785
-0.551163	-0.330667
-0.549327	-0.33063
-0.547732	-0.328535
-0.545688	-0.326467
-0.544231	-0.325703
-0.542417	-0.322401
-0.54051	-0.322059
-0.538197	-0.312654
-0.53703	-0.309434
-0.535167	-0.308116
-0.533317	-0.308114
-0.531342	-0.30203
-0.529509	-0.301757
-0.528131	-0.297733
-0.525447	-0.297546
-0.524267	-0.295237
-0.522568	-0.294388
-0.52047	-0.292227
-0.518915	-0.290725
-0.517639	-0.290645
-0.515544	-0.283551
-0.513508	-0.282786
-0.512376	-0.282371
-0.510438	-0.281053
-0.509065	-0.278786
-0.507413	-0.276857
-0.506091	-0.27504
-0.504908	-0.274572
-0.503174	-0.271309
-0.501695	-0.265479
-0.500086	-0.260318
-0.498081	-0.248223
-0.496746	-0.247186
-0.495307	-0.245743
-0.493967	-0.240706
-0.49196	-0.240442
-0.490678	-0.23885
-0.489293	-0.238556
-0.487711	-0.238189
-0.486119	-0.238017
-0.484321	-0.236604
-0.482339	-0.235765
-0.480783	-0.230533
-0.479332	-0.229323
-0.477863	-0.228254
-0.476121	-0.226948
-0.474899	-0.226421
-0.472869	-0.223891
-0.471461	-0.222914
-0.470072	-0.222528
-0.468473	-0.222258
-0.466973	-0.216806
-0.465305	-0.216687
-0.463636	-0.216339
-0.462214	-0.209179
-0.460696	-0.205282
-0.458247	-0.203656
-0.456967	-0.203088
-0.455258	-0.202541
-0.454077	-0.19798
-0.452898	-0.197101
-0.451476	-0.196468
-0.450138	-0.194036
-0.448753	-0.193255
-0.447229	-0.192292
-0.445839	-0.189436
-0.444544	-0.189218
-0.442885	-0.180956
-0.442001	-0.180557
-0.440672	-0.180293
-0.439089	-0.176815
-0.437727	-0.172757
-0.436492	-0.170408
-0.434812	-0.169341
-0.433696	-0.168159
-0.432573	-0.168004
-0.430983	-0.164389
-0.429597	-0.163899
-0.428567	-0.161487
-0.4274	-0.159121
-0.425661	-0.15897
-0.424221	-0.158807
-0.423002	-0.157722
-0.422115	-0.154743
-0.420796	-0.15348
-0.419715	-0.151715
-0.418316	-0.146225
-0.417064	-0.146123
-0.415697	-0.145927
-0.414949	-0.14549
-0.413577	-0.143608
-0.412262	-0.142952
-0.411166	-0.14291
-0.410189	-0.140306
-0.408744	-0.135228
-0.407435	-0.130136
-0.406387	-0.128129
-0.405458	-0.126835
-0.404268	-0.126327
-0.403047	-0.124204
-0.40185	-0.123803
-0.400512	-0.123188
-0.399522	-0.120999
-0.398668	-0.120403
-0.397156	-0.115282
-0.395752	-0.114588
-0.394452	-0.112034
-0.393446	-0.111979
-0.392104	-0.105444
-0.390934	-0.104937
-0.390308	-0.104391
-0.389184	-0.103307
-0.388037	-0.102497
-0.386946	-0.101465
-0.385662	-0.098057
-0.384565	-0.0977453
-0.38343	-0.096389
-0.382475	-0.0935543
-0.381647	-0.092829
-0.380255	-0.0885573
-0.379122	-0.0870452
-0.377978	-0.0839215
-0.377033	-0.0821598
-0.376095	-0.0820238
-0.374858	-0.0813958
-0.373566	-0.0791332
-0.372814	-0.0772296
-0.371884	-0.0769662
-0.370551	-0.0701907
-0.369529	-0.0696933
-0.368334	-0.069436
-0.367082	-0.0691918
-0.36624	-0.0679093
-0.365371	-0.0667798
-0.364319	-0.0640948
-0.363403	-0.0637398
-0.36211	-0.0613107
-0.361239	-0.0609717
-0.360222	-0.0599993
-0.359223	-0.0582767
-0.357882	-0.0579674
-0.356774	-0.0575141
-0.35572	-0.0544395
-0.354248	-0.0518678
-0.353396	-0.0514522
-0.352757	-0.0505655
-0.351574	-0.0487581
-0.350411	-0.048535
-0.349442	-0.0457108
-0.348682	-0.0444981
-0.34738	-0.0437375
-0.34607	-0.0416184
-0.344854	-0.0396669
-0.343906	-0.0377165
-0.342953	-0.0376296
-0.341852	-0.0366414
-0.340476	-0.0349562
-0.338956	-0.0312096
-0.337962	-0.0274588
-0.336899	-0.0271362
-0.335974	-0.0267207
-0.335303	-0.0260069
-0.334501	-0.0227919
-0.333041	-0.020787
-0.331857	-0.0188213
-0.330694	-0.0162786
-0.329912	-0.0145516
-0.328737	-0.0114778
-0.327958	-0.0100764
-0.327001	-0.0100413
-0.326276	-0.00742654
-0.325487	-0.00443731
-0.324296	-0.000382944
-0.323388	-0.000295924
-0.32275	0
-0.322092	0
-0.321421	0
-0.320388	0
-0.319507	0
-0.318761	0
-0.318074	0
-0.317438	0
-0.31673	0
-0.315778	0
-0.315288	0
-0.314769	0
-0.31377	0
-0.31314	0
-0.312167	0
-0.311485	0
-0.310666	0
-0.309666	0
-0.308805	0
-0.308142	0
-0.307292	0
-0.306301	0
-0.305555	0
-0.305134	0
-0.304376	0
-0.303594	0
-0.303006	0
-0.302245	0
-0.301526	0
-0.300609	0
-0.299925	0
-0.299079	0
-0.298075	0
-0.297487	0
-0.296654	0
-0.295754	0
-0.295056	0
-0.294452	0
-0.293455	0
-0.292637	0
-0.291862	0
-0.290897	0
-0.290118	0
-0.289466	0
-0.288763	0
-0.287434	0
-0.286666	0
-0.286098	0
-0.285231	0
-0.284485	0
-0.283723	0
-0.282727	0
-0.282006	0
-0.281118	0
-0.280431	0
-0.279809	0
-0.278866	0
-0.278138	0
-0.277044	0
-0.276085	0
-0.27526	0
-0.274497	0
-0.273861	0
-0.273004	0
-0.272512	0
-0.271617	0
-0.270938	0
-0.270039	0
-0.269346	0
-0.268454	0
-0.267793	0
-0.266972	0
-0.266056	0
-0.265229	0
-0.264556	0
-0.263866	0
-0.262859	0
-0.262286	0
-0.261672	0
-0.260994	0
-0.260254	0
-0.259792	0
-0.259093	0
-0.258466	0
-0.257788	0
-0.2572	0
-0.256581	0
-0.255915	0
-0.255245	0
-0.254377	0
-0.25396	0
-0.253123	0
-0.252588	0
-0.252026	0
-0.251311	0
-0.25053	0
-0.249961	0
-0.249037	0
-0.248377	0
-0.247727	0
-0.24718	0
-0.246538	0
-0.245986	0
-0.24475	0
-0.244328	0
-0.243723	0
-0.24312	0
-0.242272	0
-0.241635	0
-0.240974	0
-0.240325	0
-0.23969	0
-0.239076	0
-0.238438	0
-0.237886	0
-0.237162	0
-0.236655	0
-0.235727	0
-0.235358	0
-0.234674	0
-0.234183	0
-0.233633	0
-0.232984	0
-0.232519	0
-0.2318	0
-0.23113	0
-0.230489	0
-0.229883	0
-0.229044	0
-0.22832	0
-0.227782	0
-0.227028	0
-0.22628	0
-0.225496	0
-0.224853	0
-0.224199	0
-0.223786	0
-0.223252	0
-0.22261	0
-0.222047	0
-0.221545	0
-0.221082	0
-0.220376	0
-0.219887	0
-0.219335	0
-0.218898	0
-0.218424	0
-0.217754	0
-0.217202	0
-0.216546	0
-0.216026	0
-0.215459	0
-0.215009	0
-0.214546	0
-0.214121	0
-0.213405	0
-0.213051	0
-0.212465	0
-0.211621	0
-0.211081	0
-0.210559	0
-0.209937	0
-0.20922	0
-0.208673	0
-0.208076	0
-0.207438	0
-0.206991	0
-0.206426	0
-0.205908	0
-0.205031	0
-0.204437	0
-0.203912	0
-0.203321	0
-0.202809	0
-0.202355	0
-0.201746	0
-0.201336	0
-0.200807	0
-0.200187	0
-0.199488	0
-0.19889	0
-0.198337	0
-0.197759	0
-0.197002	0
-0.196518	0
-0.195848	0
-0.195274	0
-0.194681	0
-0.193717	0
-0.192918	0
-0.191991	0
-0.191237	0
-0.190466	0
-0.189879	0
-0.189133	0
-0.188271	0
-0.18754	0
-0.187069	0
-0.186578	0
-0.186	0
-0.185552	0
-0.184988	0
-0.184384	0
-0.183754	0
-0.183317	0
-0.182549	0
-0.181616	0
-0.180896	0
-0.180379	0
-0.179774	0
-0.179195	0
-0.178503	0
-0.178088	0
-0.177444	0
-0.176631	0
-0.176075	0
-0.175536	0
-0.17492	0
-0.174323	0
-0.173531	0
-0.17286	0
-0.172001	0
-0.171342	0
-0.170534	0
-0.169959	0
-0.169479	0
-0.168992	0
-0.168496	0
-0.167897	0
-0.167229	0
-0.166501	0
-0.165727	0
-0.165044	0
-0.164323	0
-0.163478	0
-0.162707	0
-0.16203	0
-0.161495	0
-0.160891	0
-0.160585	0
-0.159912	0
-0.159114	0
-0.158654	0
-0.157998	0
-0.157135	0
-0.156374	0
-0.155647	0
-0.155056	0
-0.154583	0
-0.154038	0
-0.153549	0
-0.152834	0
-0.152368	0
-0.151526	0
-0.150888	0
-0.150165	0
-0.149583	0
-0.148873	0
-0.148412	0
-0.148034	0
-0.147281	0
-0.146552	0
-0.145809	0
-0.145107	0
-0.14465	0
-0.144079	0
-0.143516	0
-0.142628	0
-0.14202	0
-0.141258	0
-0.140386	0
-0.139745	0
-0.139045	0
-0.138378	0
-0.137802	0
-0.136904	0
-0.13633	0
-0.135686	0
-0.134811	0
-0.134195	0
-0.133632	0
-0.133058	0
-0.132287	0
-0.131693	0
-0.131147	0
-0.130517	0
-0.129889	0
-0.129093	0.00524181
-0.128507	0.00789604
-0.12794	0.00814133
-0.127365	0.00890354
-0.126732	0.0109278
-0.125946	0.0130913
-0.125453	0.013832
-0.12481	0.0159781
-0.1242	0.0220427
-0.123773	0.0240827
-0.122992	0.0256516
-0.122221	0.0266201
-0.121679	0.0273164
-0.120909	0.0301004
-0.120273	0.0326028
-0.119558	0.0329464
-0.118846	0.0369047
-0.118206	0.0374196
-0.117698	0.0374436
-0.116853	0.0381995
-0.116155	0.0465035
-0.115444	0.0493013
-0.114672	0.0502609
-0.114023	0.0517459
-0.113154	0.0520259
-0.112519	0.0524625
-0.111978	0.0532636
-0.111273	0.0569884
-0.110469	0.0579978
-0.109786	0.0599021
-0.109141	0.0614002
-0.108518	0.0631211
-0.108152	0.0634094
-0.107433	0.0672974
-0.106501	0.0679098
-0.105839	0.070188
-0.105384	0.0707041
-0.104882	0.0728682
-0.10403	0.0731379
-0.103447	0.0741219
-0.102871	0.0749668
-0.102259	0.0755146
-0.101902	0.0755373
-0.10119	0.0760743
-0.100098	0.0776516
-0.0992776	0.0799536
-0.0986271	0.080583
-0.0978648	0.0808139
-0.0970579	0.0812505
-0.0964212	0.0837912
-0.095791	0.085206
-0.0952314	0.086388
-0.0948282	0.0870803
-0.0941772	0.0872198
-0.0933891	0.0886317
-0.0927496	0.0894359
-0.0921982	0.0898488
-0.0917032	0.0900882
-0.091261	0.0920017
-0.0907938	0.0929245
-0.0903553	0.0932664
-0.089912	0.0934661
-0.0891811	0.0949961
-0.0884203	0.0964233
-0.0877217	0.096682
-0.0870464	0.098028
-0.0864809	0.102546
-0.0858183	0.103851
-0.0852673	0.104374
-0.0846083	0.105041
-0.0841671	0.105213
-0.0832543	0.108102
-0.0823503	0.11304
-0.0818405	0.11307
-0.0811706	0.116954
-0.0806642	0.11738
-0.079891	0.118173
-0.0792934	0.119609
-0.0788317	0.122094
-0.0780138	0.122205
-0.0772825	0.126295
-0.0766164	0.127019
-0.0758338	0.129598
-0.0751471	0.132807
-0.0743489	0.133431
-0.0735258	0.133625
-0.0728934	0.134344
-0.0722453	0.135002
-0.0716596	0.135595
-0.0708026	0.137926
-0.0702408	0.138868
-0.069321	0.138905
-0.0684338	0.140434
-0.0676543	0.140549
-0.0670036	0.140696
-0.066495	0.141197
-0.0659784	0.141376
-0.0653409	0.144323
-0.0647506	0.145892
-0.0639563	0.145997
-0.0633875	0.148019
-0.0627745	0.149754
-0.0622325	0.151033
-0.0614806	0.151972
-0.0608582	0.152135
-0.0602353	0.15249
-0.0596918	0.152897
-0.0592385	0.153004
-0.058247	0.155082
-0.0577342	0.15631
-0.0570813	0.156831
-0.0563266	0.157803
-0.0557654	0.158501
-0.0551972	0.158501
-0.0546687	0.159323
-0.0538208	0.159933
-0.0531182	0.161292
-0.0523735	0.162159
-0.0516157	0.163595
-0.0509075	0.164543
-0.0504754	0.165545
-0.049923	0.168633
-0.049466	0.169813
-0.0487544	0.170517
-0.0479531	0.171289
-0.047356	0.171312
-0.046752	0.171312
-0.0460851	0.171677
-0.0456156	0.172332
-0.0449204	0.173153
-0.0443401	0.174132
-0.0438302	0.175325
-0.0432242	0.176632
-0.0423835	0.176815
-0.0416305	0.177583
-0.0408735	0.179496
-0.0403894	0.180057
-0.0395882	0.181522
-0.0389441	0.183222
-0.0381984	0.183428
-0.0373103	0.186765
-0.0365973	0.190429
-0.0360663	0.190854
-0.0355057	0.19158
-0.034759	0.195661
-0.0339835	0.196468
-0.0332738	0.1969
-0.032178	0.19958
-0.0313912	0.202991
-0.0309219	0.204198
-0.0300797	0.204432
-0.0292641	0.205471
-0.0284982	0.206117
-0.0276642	0.206678
-0.0270134	0.20767
-0.0263146	0.209779
-0.0256408	0.210693
-0.0250993	0.211398
-0.024488	0.212048
-0.0242153	0.212317
-0.0236485	0.213287
-0.0231139	0.214052
-0.0226348	0.215241
-0.0220878	0.215338
-0.021226	0.216245
-0.0200323	0.217057
-0.0191079	0.218345
-0.0184088	0.22044
-0.017798	0.227799
-0.0171986	0.227846
-0.0165452	0.228633
-0.0158837	0.229901
-0.0152509	0.230326
-0.0146739	0.230326
-0.0138791	0.234475
-0.0131581	0.235884
-0.0125214	0.237127
-0.0117705	0.237622
-0.0113317	0.237697
-0.010577	0.24029
-0.00992603	0.241954
-0.00938615	0.242047
-0.00873536	0.242267
-0.00818377	0.242769
-0.00767672	0.242884
-0.00719117	0.243838
-0.00683738	0.245111
-0.0062479	0.246153
-0.00563365	0.247092
-0.00522713	0.247301
-0.00462963	0.248863
-0.00422058	0.249204
-0.00342868	0.249354
-0.00281223	0.250435
-0.00211883	0.250579
-0.00146909	0.251594
-0.000672273	0.252177
-0.0001533	0.254322
0.0001533	0.255985
0.000672273	0.257991
0.00146909	0.258495
0.00211883	0.260489
0.00281223	0.261237
0.00342868	0.262545
0.00422058	0.264277
0.00462963	0.265129
0.00522713	0.26704
0.00563365	0.267462
0.0062479	0.267935
0.00683738	0.269783
0.00719117	0.269935
0.00767672	0.270192
0.00818377	0.270583
0.00873536	0.271465
0.00938615	0.272299
0.00992603	0.272589
0.010577	0.272768
0.0113317	0.273291
0.0117705	0.273851
0.0125214	0.276984
0.0131581	0.279311
0.0138791	0.279468
0.0146739	0.280096
0.0152509	0.280958
0.0158837	0.283928
0.0165452	0.285474
0.0171986	0.28818
0.017798	0.288242
0.0184088	0.290425
0.0191079	0.290703
0.0200323	0.29098
0.021226	0.2923
0.0220878	0.292301
0.0226348	0.292456
0.0231139	0.293367
0.0236485	0.294564
0.0242153	0.294985
0.024488	0.295086
0.0250993	0.299107
0.0256408	0.300525
0.0263146	0.304866
0.0270134	0.307218
0.0276642	0.307768
0.0284982	0.309319
0.0292641	0.309998
0.0300797	0.312555
0.0309219	0.314316
0.0313912	0.31443
0.032178	0.315662
0.0332738	0.318574
0.0339835	0.319407
0.034759	0.321814
0.0355057	0.323236
0.0360663	0.325339
0.0365973	0.327417
0.0373103	0.33049
0.0381984	0.33131
0.0389441	0.331564
0.0395882	0.332071
0.0403894	0.334313
0.0408735	0.335727
0.0416305	0.335979
0.0423835	0.339718
0.0432242	0.341159
0.0438302	0.342907
0.0443401	0.343015
0.0449204	0.3432
0.0456156	0.34409
0.0460851	0.344235
0.046752	0.344436
0.047356	0.344747
0.0479531	0.347111
0.0487544	0.347233
0.049466	0.347281
0.049923	0.347487
0.0504754	0.348405
0.0509075	0.348545
0.0516157	0.349899
0.0523735	0.350293
0.0531182	0.350605
0.0538208	0.352937
0.0546687	0.3561
0.0551972	0.356162
0.0557654	0.356256
0.0563266	0.357287
0.0570813	0.3582
0.0577342	0.358798
0.058247	0.361307
0.0592385	0.361642
0.0596918	0.362
0.0602353	0.362862
0.0608582	0.366084
0.0614806	0.366722
0.0622325	0.367299
0.0627745	0.367404
0.0633875	0.368145
0.0639563	0.368263
0.0647506	0.369899
0.0653409	0.371919
0.0659784	0.372062
0.066495	0.372292
0.0670036	0.372852
0.0676543	0.373224
0.0684338	0.374934
0.069321	0.375175
0.0702408	0.380708
0.0708026	0.382238
0.0716596	0.3827
0.0722453	0.383273
0.0728934	0.38392
0.0735258	0.384636
0.0743489	0.385664
0.0751471	0.388631
0.0758338	0.391665
0.0766164	0.393652
0.0772825	0.393912
0.0780138	0.393925
0.0788317	0.395449
0.0792934	0.396427
0.079891	0.396747
0.0806642	0.402293
0.0811706	0.402293
0.0818405	0.402356
0.0823503	0.402391
0.0832543	0.404691
0.0841671	0.405942
0.0846083	0.407368
0.0852673	0.407768
0.0858183	0.408401
0.0864809	0.410029
0.0870464	0.410351
0.0877217	0.410388
0.0884203	0.410586
0.0891811	0.41092
0.089912	0.413527
0.0903553	0.413745
0.0907938	0.413748
0.091261	0.41623
0.0917032	0.417954
0.0921982	0.419436
0.0927496	0.421575
0.0933891	0.422196
0.0941772	0.422952
0.0948282	0.425316
0.0952314	0.426165
0.095791	0.426677
0.0964212	0.426839
0.0970579	0.428446
0.0978648	0.428795
0.0986271	0.431821
0.0992776	0.432908
0.100098	0.437573
0.10119	0.438967
0.101902	0.44184
0.102259	0.442692
0.102871	0.443048
0.103447	0.443121
0.10403	0.443358
0.104882	0.443448
0.105384	0.44425
0.105839	0.445433
0.106501	0.44822
0.107433	0.448535
0.108152	0.450598
0.108518	0.45087
0.109141	0.451273
0.109786	0.452672
0.110469	0.454967
0.111273	0.455398
0.111978	0.456896
0.112519	0.458269
0.113154	0.45842
0.114023	0.460687
0.114672	0.461974
0.115444	0.462083
0.116155	0.46211
0.116853	0.462149
0.117698	0.463973
0.118206	0.465219
0.118846	0.465674
0.119558	0.465926
0.120273	0.467473
0.120909	0.468284
0.121679	0.470421
0.122221	0.470573
0.122992	0.470904
0.123773	0.473005
0.1242	0.473767
0.12481	0.475669
0.125453	0.475854
0.125946	0.476162
0.126732	0.476507
0.127365	0.476682
0.12794	0.476927
0.128507	0.47705
0.129093	0.477258
0.129889	0.477676
0.130517	0.480318
0.131147	0.481453
0.131693	0.481668
0.132287	0.482745
0.133058	0.487945
0.133632	0.488861
0.134195	0.490363
0.134811	0.492709
0.135686	0.493824
0.13633	0.496313
0.136904	0.497358
0.137802	0.498595
0.138378	0.498627
0.139045	0.499681
0.139745	0.501249
0.140386	0.501812
0.141258	0.501978
0.14202	0.502816
0.142628	0.50676
0.143516	0.510423
0.144079	0.51167
0.14465	0.512102
0.145107	0.513413
0.145809	0.513575
0.146552	0.513846
0.147281	0.516198
0.148034	0.519196
0.148412	0.51939
0.148873	0.521861
0.149583	0.521997
0.150165	0.522079
0.150888	0.52272
0.151526	0.525862
0.152368	0.526998
0.152834	0.527864
0.153549	0.528158
0.154038	0.528318
0.154583	0.529928
0.155056	0.531841
0.155647	0.533224
0.156374	0.533237
0.157135	0.533694
0.157998	0.53744
0.158654	0.537768
0.159114	0.538498
0.159912	0.54587
0.160585	0.547898
0.160891	0.548255
0.161495	0.551982
0.16203	0.553648
0.162707	0.555281
0.163478	0.555993
0.164323	0.556688
0.165044	0.557983
0.165727	0.558166
0.166501	0.558214
0.167229	0.559368
0.167897	0.559372
0.168496	0.560092
0.168992	0.561135
0.169479	0.561876
0.169959	0.561922
0.170534	0.562287
0.171342	0.565949
0.172001	0.566867
0.17286	0.569477
0.173531	0.569579
0.174323	0.572763
0.17492	0.573291
0.175536	0.574975
0.176075	0.577818
0.176631	0.578197
0.177444	0.578347
0.178088	0.578966
0.178503	0.581573
0.179195	0.582405
0.179774	0.583192
0.180379	0.584338
0.180896	0.584967
0.181616	0.587497
0.182549	0.587889
0.183317	0.592352
0.183754	0.5924
0.184384	0.593419
0.184988	0.596833
0.185552	0.597505
0.186	0.597517
0.186578	0.598143
0.187069	0.598297
0.18754	0.599034
0.188271	0.601455
0.189133	0.604664
0.189879	0.607625
0.190466	0.608723
0.191237	0.61082
0.191991	0.614536
0.192918	0.617906
0.193717	0.620186
0.194681	0.62078
0.195274	0.621211
0.195848	0.622799
0.196518	0.627637
0.197002	0.628549
0.197759	0.631371
0.198337	0.634436
0.19889	0.636218
0.199488	0.639198
0.200187	0.63921
0.200807	0.643181
0.201336	0.644003
0.201746	0.644824
0.202355	0.64944
0.202809	0.649913
0.203321	0.650951
0.203912	0.652745
0.204437	0.652835
0.205031	0.653508
0.205908	0.654136
0.206426	0.654312
0.206991	0.65751
0.207438	0.660199
0.208076	0.661205
0.208673	0.663412
0.20922	0.663803
0.209937	0.665692
0.210559	0.667287
0.211081	0.668196
0.211621	0.668254
0.212465	0.668676
0.213051	0.668709
0.213405	0.669689
0.214121	0.672848
0.214546	0.673588
0.215009	0.6745
0.215459	0.674728
0.216026	0.675261
0.216546	0.677325
0.217202	0.682785
0.217754	0.685619
0.218424	0.691611
0.218898	0.692404
0.219335	0.693358
0.219887	0.694473
0.220376	0.695153
0.221082	0.695196
0.221545	0.69569
0.222047	0.69589
0.22261	0.698582
0.223252	0.698821
0.223786	0.699812
0.224199	0.7003
0.224853	0.702557
0.225496	0.702687
0.22628	0.706998
0.227028	0.707582
0.227782	0.708794
0.22832	0.709564
0.229044	0.710808
0.229883	0.714658
0.230489	0.716033
0.23113	0.716171
0.2318	0.717129
0.232519	0.718158
0.232984	0.718163
0.233633	0.722362
0.234183	0.723724
0.234674	0.72422
0.235358	0.726114
0.235727	0.727023
0.236655	0.729494
0.237162	0.729519
0.237886	0.729679
0.238438	0.730077
0.239076	0.735252
0.23969	0.735496
0.240325	0.736663
0.240974	0.738813
0.241635	0.739267
0.242272	0.739463
0.24312	0.745753
0.243723	0.746715
0.244328	0.746963
0.24475	0.747097
0.245986	0.753113
0.246538	0.753489
0.24718	0.754533
0.247727	0.756387
0.248377	0.757284
0.249037	0.758091
0.249961	0.758479
0.25053	0.758591
0.251311	0.761882
0.252026	0.762304
0.252588	0.763284
0.253123	0.764474
0.25396	0.766336
0.254377	0.766473
0.255245	0.769491
0.255915	0.770747
0.256581	0.772737
0.2572	0.773971
0.257788	0.77507
0.258466	0.777715
0.259093	0.77851
0.259792	0.781357
0.260254	0.785549
0.260994	0.790559
0.261672	0.791016
0.262286	0.795827
0.262859	0.797743
0.263866	0.799086
0.264556	0.801092
0.265229	0.804936
0.266056	0.806171
0.266972	0.806812
0.267793	0.809151
0.268454	0.810726
0.269346	0.811589
0.270039	0.812304
0.270938	0.815453
0.271617	0.816556
0.272512	0.823532
0.273004	0.823784
0.273861	0.826177
0.274497	0.827583
0.27526	0.827885
0.276085	0.832689
0.277044	0.833378
0.278138	0.836705
0.278866	0.837435
0.279809	0.840914
0.280431	0.841372
0.281118	0.842428
0.282006	0.847873
0.282727	0.848361
0.283723	0.850838
0.284485	0.852022
0.285231	0.856058
0.286098	0.856444
0.286666	0.857236
0.287434	0.85979
0.288763	0.862133
0.289466	0.866242
0.290118	0.868321
0.290897	0.870125
0.291862	0.878863
0.292637	0.879411
0.293455	0.880422
0.294452	0.891752
0.295056	0.893164
0.295754	0.894245
0.296654	0.896889
0.297487	0.898859
0.298075	0.899774
0.299079	0.90216
0.299925	0.902424
0.300609	0.903674
0.301526	0.905643
0.302245	0.907128
0.303006	0.909584
0.303594	0.909784
0.304376	0.910709
0.305134	0.911937
0.305555	0.91194
0.306301	0.913941
0.307292	0.915939
0.308142	0.916258
0.308805	0.917259
0.309666	0.918863
0.310666	0.920163
0.311485	0.923577
0.312167	0.924672
0.31314	0.925004
0.31377	0.926135
0.314769	0.927536
0.315288	0.927547
0.315778	0.927764
0.31673	0.928896
0.317438	0.929634
0.318074	0.929856
0.318761	0.930291
0.319507	0.93472
0.320388	0.935197
0.321421	0.935984
0.322092	0.936071
0.32275	0.93692
0.323388	0.937005
0.324296	0.938255
0.325487	0.939693
0.326276	0.941421
0.327001	0.941795
0.327958	0.943731
0.328737	0.949521
0.329912	0.950092
0.330694	0.950958
0.331857	0.956062
0.333041	0.95684
0.334501	0.960527
0.335303	0.961535
0.335974	0.963723
0.336899	0.967162
0.337962	0.968449
0.338956	0.970722
0.340476	0.972958
0.341852	0.975804
0.342953	0.986583
0.343906	0.988963
0.344854	0.992803
0.34607	0.993089
0.34738	0.997647
0.348682	0.998984
0.349442	1.00128
0.350411	1.00189
0.351574	1.00278
0.352757	1.00291
0.353396	1.00404
0.354248	1.00413
0.35572	1.00432
0.356774	1.00488
0.357882	1.00577
0.359223	1.00598
0.360222	1.00776
0.361239	1.00851
0.36211	1.01093
0.363403	1.01173
0.364319	1.01385
0.365371	1.0189
0.36624	1.02194
0.367082	1.02228
0.368334	1.02475
0.369529	1.02658
0.370551	1.02729
0.371884	1.02768
0.372814	1.03159
0.373566	1.03267
0.374858	1.0338
0.376095	1.04173
0.377033	1.042
0.377978	1.04345
0.379122	1.04479
0.380255	1.04675
0.381647	1.04923
0.382475	1.0504
0.38343	1.05214
0.384565	1.05217
0.385662	1.05516
0.386946	1.05663
0.388037	1.05695
0.389184	1.05703
0.390308	1.05912
0.390934	1.05925
0.392104	1.05998
0.393446	1.06063
0.394452	1.06099
0.395752	1.0631
0.397156	1.06522
0.398668	1.06583
0.399522	1.06617
0.400512	1.06756
0.40185	1.07587
0.403047	1.07803
0.404268	1.07954
0.405458	1.08089
0.406387	1.08278
0.407435	1.08287
0.408744	1.0831
0.410189	1.08784
0.411166	1.08811
0.412262	1.08863
0.413577	1.08896
0.414949	1.09433
0.415697	1.09435
0.417064	1.09483
0.418316	1.09949
0.419715	1.1029
0.420796	1.10312
0.422115	1.10904
0.423002	1.11058
0.424221	1.11059
0.425661	1.11102
0.4274	1.11199
0.428567	1.11609
0.429597	1.11696
0.430983	1.12102
0.432573	1.12166
0.433696	1.12317
0.434812	1.1245
0.436492	1.12577
0.437727	1.12578
0.439089	1.12913
0.440672	1.13106
0.442001	1.13605
0.442885	1.1365
0.444544	1.13732
0.445839	1.13756
0.447229	1.13873
0.448753	1.14047
0.450138	1.14238
0.451476	1.143
0.452898	1.14796
0.454077	1.14827
0.455258	1.14836
0.456967	1.1487
0.458247	1.1489
0.460696	1.15448
0.462214	1.15535
0.463636	1.15571
0.465305	1.15997
0.466973	1.16184
0.468473	1.16221
0.470072	1.16303
0.471461	1.16459
0.472869	1.16522
0.474899	1.16569
0.476121	1.16956
0.477863	1.17514
0.479332	1.17562
0.480783	1.17777
0.482339	1.17919
0.484321	1.18195
0.486119	1.18449
0.487711	1.19071
0.489293	1.19949
0.490678	1.20134
0.49196	1.20348
0.493967	1.20612
0.495307	1.20649
0.496746	1.21284
0.498081	1.2154
0.500086	1.21681
0.501695	1.22425
0.503174	1.22694
0.504908	1.22709
0.506091	1.2322
0.507413	1.2365
0.509065	1.23756
0.510438	1.24059
0.512376	1.24345
0.513508	1.24395
0.515544	1.24636
0.517639	1.24759
0.518915	1.24832
0.52047	1.25025
0.522568	1.25042
0.524267	1.25202
0.525447	1.25454
0.528131	1.26114
0.529509	1.26158
0.531342	1.26442
0.533317	1.26453
0.535167	1.2656
0.53703	1.26816
0.538197	1.26891
0.54051	1.27286
0.542417	1.27304
0.544231	1.27437
0.545688	1.27711
0.547732	1.27875
0.549327	1.28049
0.551163	1.28081
0.552978	1.28364
0.555558	1.29323
0.558086	1.29667

## Sheet: SAM Output
Current settings
Input parameters
Data type?								One class
Arrays centered?								FALSE
Delta								0.739998
Minimum fold change								0
Test statistic								standard
Are data are log scale?								FALSE
Number of permutations								100
Input percentile for exchangeability factor s0								Automatic choice
Number of neighbors for KNN								10
Seed for Random number generator								1234567
Computed values
Estimate of pi0 (proportion of null genes)								0.79199
Exchangibility factor s0								0.215156
s0 percentile								75.5814
False Discovery Rate (%)								0.694728
List of Significant Genes for Delta = .74
Positive genes (112)
	Row	Gene ID	Gene Name	Score(d)	Numerator(r)	Denominator(s+s0)	q-value(%)
	1025	NM_012138	AATF	2.4789	0.65953	0.266058	0
	708	NM_000314	PTEN	2.21607	0.641397	0.28943	0
	1030	NM_005533	IFI35	2.1245	0.542873	0.25553	0
	562	NM_006265	RAD21	2.09832	0.661098	0.31506	0
	1032	NM_016835	MAPT	2.08453	0.774328	0.371464	0
	1207	NM_030877	CTNNBL1	2.03466	0.70631	0.347139	0
	705	NM_053023	ZFP91	1.98418	0.684666	0.345063	0
	816	NM_014325	CORO1C	1.92505	0.549111	0.285245	0
	779		http://genome-www4.stanford.edu/cgi-bin/SMD/source/sourceResult?choice=Gene&option=Name&criteria=	1.91647	0.536373	0.279876	0
	98	NM_005531	IFI16	1.90193	0.701557	0.368866	0
	1304	NM_173702	MTATP6	1.89856	0.599999	0.316029	0
	487	NM_194271	RNF34	1.88683	0.443562	0.235084	0
	106	NM_022731	NUCKS	1.87696	0.874731	0.466036	0
	967	NM_002210	ITGAV	1.85135	0.698391	0.377234	0
	710	NM_001418	EIF4G2	1.83225	0.748668	0.408605	0
	989	NM_006445	PRPF8	1.82196	0.552808	0.303414	0
	1314	NM_003639	IKBKG	1.80866	0.531033	0.293606	0
	344	NM_012073	CCT5	1.79884	0.587085	0.326369	0
	851	NM_007111	TFDP1	1.79193	0.499073	0.278512	0
	421	NM_005346	HSPA1B	1.77952	0.631643	0.354952	0
	67	NM_002524	NRAS	1.77861	0.733549	0.412427	0
	1290	AF274932	PNAS-7	1.77831	0.523984	0.294652	0
	633	NM_001786	CDC2	1.76385	0.627841	0.355948	0
	743	NM_001558	IL10RA	1.7606	0.612236	0.347743	0
	356	NM_030920	ANP32E	1.7586	0.763278	0.434027	0
	62	NM_014762	DHCR24	1.73689	0.678164	0.390446	0
	634	NM_018237	CCAR1	1.7325	0.666419	0.384658	0
	601	NM_003011	SET	1.72639	0.671321	0.388858	0
	885	NM_018319	TDP1	1.71977	0.52394	0.304657	0
	559	AF274933	PNAS-8	1.71226	0.610501	0.356547	0
	1136	NM_004708	PDCD5	1.68339	0.506185	0.300694	0
	852	NM_144644	SPATA4	1.67618	0.706663	0.421592	0
	200	NM_005381	NCL	1.67108	0.535936	0.320711	0
	1426		http://genome-www4.stanford.edu/cgi-bin/SMD/source/sourceResult?choice=Gene&option=Name&criteria=	1.66301	0.532734	0.320343	0
	493	NM_001306	CLDN3	1.62946	0.508475	0.312052	0
	206	NM_018256	WDR12	1.62383	0.535988	0.330076	0
	713	NM_006360	GA17	1.61764	0.62028	0.383447	0
	1064	NM_018996	TNRC6C	1.60711	0.629172	0.391492	0
	706	NM_033101	LGALS12	1.60627	0.453619	0.282406	0
	1066	NM_005131	THOC1	1.60397	0.64189	0.400189	0
	1208	NM_006282	STK4	1.59438	0.477307	0.299369	0
	996	NM_009587	LGALS9	1.58956	0.418471	0.263262	0
	1274	NM_015140	KIAA0153	1.57988	0.51524	0.326126	0
	1206	NM_014071	NCOA6	1.57568	0.550786	0.349553	0
	1249	NM_004599	SREBF2	1.57013	0.631073	0.401923	0
	204	NM_001570	IRAK2	1.56488	0.468173	0.299174	0
	1278	AJ012498	http://genome-www4.stanford.edu/cgi-bin/SMD/source/sourceResult?choice=Gene&option=Name&criteria=	1.56366	0.601942	0.384956	0
	1002	NM_004703	RABEP1	1.56322	0.924604	0.591475	0
	313	NM_004757	SCYE1	1.55976	0.644556	0.413241	0
	1242	NM_002745	MAPK1	1.55649	0.512907	0.329527	0
	882	NM_001530	HIF1A	1.55536	0.497035	0.319563	0
	822	NM_004083	DDIT3	1.5544	0.495119	0.318527	0
	1176		http://genome-www4.stanford.edu/cgi-bin/SMD/source/sourceResult?choice=Gene&option=Name&criteria=	1.55003	0.431583	0.278436	0
	742	NM_001562	IL18	1.54027	0.393508	0.255479	0
	815	NM_003805	CRADD	1.53991	0.451125	0.292956	0
	141	NM_016252	BIRC6	1.52779	0.752203	0.492347	0
	1070	NM_005749	TOB1	1.52502	0.514503	0.337374	0
	1419	Z70645	http://genome-www4.stanford.edu/cgi-bin/SMD/source/sourceResult?choice=Gene&option=Name&criteria=	1.51682	0.582642	0.38412	0
	667	NM_004281	BAG3	1.50547	0.417945	0.277617	0
	703	NM_006034	TP53I11	1.48887	0.419637	0.281849	0
	1328	AF275803	http://genome-www4.stanford.edu/cgi-bin/SMD/source/sourceResult?choice=Gene&option=Name&criteria=	1.48758	0.565291	0.380006	0
	1169	NM_003089	SNRP70	1.48656	0.490881	0.330213	0
	178	NM_205842	NCKAP1	1.48592	0.661265	0.445022	0
	818	NM_003217	TEGT	1.48483	0.463768	0.312338	0
	707	NM_006268	DPF2	1.4782	0.404827	0.273864	0
	1054	NM_004104	FASN	1.47663	0.990041	0.670471	0
	739	NM_031471	URP2	1.47149	0.625738	0.425243	0
	1244	NM_012295	CABIN1	1.47061	0.444364	0.302163	0
	104	NM_000963	PTGS2	1.46855	0.6052	0.412107	0
	304	NM_017816	LYAR	1.46261	0.534177	0.365221	0
	554	NM_058183	SON	1.45755	0.584977	0.401343	0
	1035	NM_002815	PSMD11	1.45644	0.596933	0.409859	0
	741	NM_002716	PPP2R1B	1.45323	0.380081	0.261543	0
	856	NM_003746	DNCL1	1.44577	0.545473	0.37729	0
	1166	NM_000599	IGFBP5	1.44418	0.415809	0.287921	0
	495	NM_004906	WTAP	1.44097	0.575029	0.399057	0
	901	Z70642	http://genome-www4.stanford.edu/cgi-bin/SMD/source/sourceResult?choice=Gene&option=Name&criteria=	1.43955	0.545695	0.379074	0
	1198	NM_001316	CSE1L	1.43494	0.651176	0.453799	0
	704	NM_000107	DDB2	1.42219	0.411059	0.289032	0
	135	NM_020247	CABC1	1.41642	0.462587	0.326589	0
	1444	NM_001154	ANXA5	1.41287	0.483487	0.342203	0
	180	NM_012086	GTF3C3	1.40448	0.523276	0.372575	0
	1222	NM_198433	STK6	1.4013	0.589634	0.420776	0
	1027	NM_000964	RARA	1.39835	0.526922	0.376816	0
	49	NM_033657	DAP3	1.38618	0.45032	0.324864	0
	609	NM_003329	TXN	1.3821	0.458268	0.331575	0
	155	NM_002210	ITGAV	1.37657	0.52882	0.384158	0
	95	NM_000572	IL10	1.36952	0.393833	0.287571	0
	1029	NM_012448	STAT5B	1.36472	0.447992	0.328267	0
	828	NM_002973	SCA2	1.36004	0.498606	0.36661	0
	1204	NM_000214	JAG1	1.35493	0.443015	0.326966	0
	498	NM_198829	RAC1	1.3525	0.506943	0.374818	0
	161	NM_153712	TTL	1.3455	0.391248	0.290782	0
	1196	NM_002466	MYBL2	1.33836	0.521189	0.389424	0.694728
	1292	NM_021123	GAGE7	1.33748	0.494441	0.369682	0.694728
	1349	Z70622	http://genome-www4.stanford.edu/cgi-bin/SMD/source/sourceResult?choice=Gene&option=Name&criteria=	1.33547	0.454357	0.340223	0.694728
	308	NM_006947	SRP72	1.33079	0.733942	0.55151	0.694728
	953	NM_003470	USP7	1.32775	0.391553	0.2949	0.694728
	1039	NM_001067	TOP2A	1.32724	0.74513	0.561412	0.694728
	1237	NM_001469	G22P1	1.3254	0.472444	0.356453	0.694728
	1288	NM_002414	CD99	1.32403	0.454706	0.343425	0.694728
	820	NM_001798	CDK2	1.32074	0.478885	0.362588	0.694728
	847	NM_006437	PARP4	1.32061	0.452625	0.342739	0.694728
	1200	NM_032945	TNFRSF6B	1.31987	0.507485	0.384498	0.694728
	1276	NM_012324	MAPK8IP2	1.31707	0.467174	0.354707	0.694728
	711	NM_000352	ABCC8	1.31188	0.52198	0.397887	0.694728
	845	NM_194271	RNF34	1.31052	0.361306	0.275697	0.694728
	984	NM_145110	MAP2K3	1.30976	0.372962	0.284756	0.694728
	672	NM_003311	PHLDA2	1.30463	0.546228	0.418684	0.694728
	600	NM_005658	TRAF1	1.30447	0.534716	0.40991	0.694728
	781		http://genome-www4.stanford.edu/cgi-bin/SMD/source/sourceResult?choice=Gene&option=Name&criteria=	1.30439	0.493803	0.378571	0.694728
	1210	NM_173091	NFATC2	1.30131	0.489312	0.376014	0.694728
Negative genes (2)
	Row	Gene ID	Gene Name	Score(d)	Numerator(r)	Denominator(s+s0)	q-value(%)
	1468	NM_001904	CTNNB1	-2.94649	-2.49514	0.846818	0
	1033	NM_173623	FLJ35808	-2.50573	-2.25162	0.898588	0
	Estimated Miss rates for Delta=.739997511070586
		Quantiles	Cutpoints	Miss Rate(%)
		0 -> 0.05	-1.919 -> -0.435	0
		0.05 -> 0.1	-0.435 -> -0.257	0
		0.1 -> 0.15	-0.257 -> -0.121	0
		0.15 -> 0.2	-0.121 -> 0	0
		0.2 -> 0.25	0 -> 0	0
		0.25 -> 0.75	0 -> 0.634	20.09
		0.75 -> 0.8	0.634 -> 0.738	53.01
		0.8 -> 0.85	0.738 -> 0.881	63.22
		0.85 -> 0.9	0.881 -> 1.006	80.79
		0.9 -> 0.95	1.006 -> 1.133	88
		0.95 -> 1	1.133 -> 1.297	90.07
